# Supplementary material for: Bioinformatics pipeline for the systematic mining genomic and proteomic variation linked to rare diseases: The example of monogenic diabetes
Source: PLoS One. 2024 Apr 18;19(4):e0300350. doi: 10.1371/journal.pone.0300350 (PMC11025945; doi:10.1371/journal.pone.0300350)
Supplement: S1 Table — (CSV) [file pone.0300350.s001.csv]

id	seq_region_name	start	end	strand	vf_allele	Location	coordinate	Gene	Transcript	Exon
rs1196762591	3	57227885.0	57227885.0	1.0	A	3:57227885	3:57227885:T>A	ENSG00000157500	ENST00000650354	ENSE00003837686
rs752732231	3	57227888.0	57227888.0	1.0	A	3:57227888	3:57227888:C>A	ENSG00000157500	ENST00000650354	ENSE00003837686
rs1559504574	3	57227889.0	57227892.0	1.0	GGG	3:57227889	3:57227889:GGGG>GGG	ENSG00000157500	ENST00000650354	ENSE00003837686
rs1022835366	3	57227890.0	57227890.0	1.0	A	3:57227890	3:57227890:G>A	ENSG00000157500	ENST00000650354	ENSE00003837686
rs1246196168	3	57227891.0	57227891.0	1.0	A	3:57227891	3:57227891:G>A	ENSG00000157500	ENST00000650354	ENSE00003837686
rs1180717064	3	57227896.0	57227896.0	1.0	A	3:57227896	3:57227896:G>A	ENSG00000157500	ENST00000650354	ENSE00003837686
rs1301549943	3	57227905.0	57227905.0	1.0	T	3:57227905	3:57227905:C>T	ENSG00000157500	ENST00000650354	ENSE00003837686
rs764047745	3	57227911.0	57227911.0	1.0	T	3:57227911	3:57227911:G>T	ENSG00000157500	ENST00000650354	ENSE00003837686
rs751342039	3	57227912.0	57227912.0	1.0	T	3:57227912	3:57227912:A>T	ENSG00000157500	ENST00000650354	ENSE00003837686
rs867398262	3	57227918.0	57227918.0	1.0	A	3:57227918	3:57227918:C>A	ENSG00000157500	ENST00000650354	ENSE00003837686
rs1171557373	3	57227930.0	57227930.0	1.0	A	3:57227930	3:57227930:G>A	ENSG00000157500	ENST00000650354	ENSE00003837686
rs1321589564	3	57227931.0	57227931.0	1.0	A	3:57227931	3:57227931:C>A	ENSG00000157500	ENST00000650354	ENSE00003837686
rs942686239	3	57227932.0	57227932.0	1.0	T	3:57227932	3:57227932:C>T	ENSG00000157500	ENST00000650354	ENSE00003837686
rs1329989662	3	57227933.0	57227933.0	1.0	T	3:57227933	3:57227933:C>T	ENSG00000157500	ENST00000650354	ENSE00003837686
rs1040198076	3	57227935.0	57227935.0	1.0	T	3:57227935	3:57227935:C>T	ENSG00000157500	ENST00000650354	ENSE00003837686
rs1317925966	3	57235582.0	57235582.0	1.0	T	3:57235582	3:57235582:G>T	ENSG00000157500	ENST00000650354	ENSE00003577757
rs770628528	3	57235584.0	57235584.0	1.0	A	3:57235584	3:57235584:G>A	ENSG00000157500	ENST00000650354	ENSE00003577757
rs756321385	3	57235591.0	57235591.0	1.0	G	3:57235591	3:57235591:A>G	ENSG00000157500	ENST00000650354	ENSE00003577757
rs1221003102	3	57235593.0	57235593.0	1.0	T	3:57235593	3:57235593:G>T	ENSG00000157500	ENST00000650354	ENSE00003577757
rs1377173261	3	57235596.0	57235596.0	1.0	T	3:57235596	3:57235596:G>T	ENSG00000157500	ENST00000650354	ENSE00003577757
rs368795074	3	57235599.0	57235599.0	1.0	A	3:57235599	3:57235599:G>A	ENSG00000157500	ENST00000650354	ENSE00003577757
rs753861823	3	57235602.0	57235602.0	1.0	G	3:57235602	3:57235602:A>G	ENSG00000157500	ENST00000650354	ENSE00003577757
rs772536998	3	57235604.0	57235604.0	1.0	-	3:57235604	3:57235604:A>-	ENSG00000157500	ENST00000650354	ENSE00003577757
rs1343151977	3	57235608.0	57235608.0	1.0	G	3:57235608	3:57235608:A>G	ENSG00000157500	ENST00000650354	ENSE00003577757
rs776237801	3	57235615.0	57235615.0	1.0	G	3:57235615	3:57235615:A>G	ENSG00000157500	ENST00000650354	ENSE00003577757
rs779356223	3	57235617.0	57235617.0	1.0	C	3:57235617	3:57235617:T>C	ENSG00000157500	ENST00000650354	ENSE00003577757
rs188131823	3	57235618.0	57235618.0	1.0	G	3:57235618	3:57235618:A>G	ENSG00000157500	ENST00000650354	ENSE00003577757
rs1195723547	3	57235620.0	57235620.0	1.0	G	3:57235620	3:57235620:A>G	ENSG00000157500	ENST00000650354	ENSE00003577757
rs758848028	3	57235631.0	57235631.0	1.0	A	3:57235631	3:57235631:G>A	ENSG00000157500	ENST00000650354	ENSE00003577757
rs529656946	3	57235645.0	57235645.0	1.0	G	3:57235645	3:57235645:A>G	ENSG00000157500	ENST00000650354	ENSE00003577757
rs765656762	3	57235647.0	57235647.0	1.0	T	3:57235647	3:57235647:C>T	ENSG00000157500	ENST00000650354	ENSE00003577757
rs769557700	3	57235648.0	57235648.0	1.0	A	3:57235648	3:57235648:G>A	ENSG00000157500	ENST00000650354	ENSE00003577757
rs1232389093	3	57235654.0	57235654.0	1.0	G	3:57235654	3:57235654:A>G	ENSG00000157500	ENST00000650354	ENSE00003577757
rs775143822	3	57235656.0	57235656.0	1.0	C	3:57235656	3:57235656:G>C	ENSG00000157500	ENST00000650354	ENSE00003577757
rs748766381	3	57235659.0	57235659.0	1.0	A	3:57235659	3:57235659:G>A	ENSG00000157500	ENST00000650354	ENSE00003577757
rs1316373298	3	57237493.0	57237493.0	1.0	G	3:57237493	3:57237493:A>G	ENSG00000157500	ENST00000650354	ENSE00003599120
rs1310209188	3	57237502.0	57237502.0	1.0	A	3:57237502	3:57237502:G>A	ENSG00000157500	ENST00000650354	ENSE00003599120
rs1379418245	3	57237505.0	57237505.0	1.0	T	3:57237505	3:57237505:C>T	ENSG00000157500	ENST00000650354	ENSE00003599120
rs1241972240	3	57237511.0	57237511.0	1.0	A	3:57237511	3:57237511:C>A	ENSG00000157500	ENST00000650354	ENSE00003599120
rs751804230	3	57237514.0	57237514.0	1.0	G	3:57237514	3:57237514:A>G	ENSG00000157500	ENST00000650354	ENSE00003599120
rs755861136	3	57237516.0	57237516.0	1.0	A	3:57237516	3:57237516:C>A	ENSG00000157500	ENST00000650354	ENSE00003599120
rs779802457	3	57237520.0	57237520.0	1.0	T	3:57237520	3:57237520:C>T	ENSG00000157500	ENST00000650354	ENSE00003599120
rs1212559870	3	57237533.0	57237536.0	1.0	AAA	3:57237533	3:57237533:AAAA>AAA	ENSG00000157500	ENST00000650354	ENSE00003599120
rs141978531	3	57237538.0	57237538.0	1.0	C	3:57237538	3:57237538:A>C	ENSG00000157500	ENST00000650354	ENSE00003599120
rs1441177436	3	57237540.0	57237540.0	1.0	A	3:57237540	3:57237540:T>A	ENSG00000157500	ENST00000650354	ENSE00003599120
rs201654453	3	57238045.0	57238045.0	1.0	G	3:57238045	3:57238045:C>G	ENSG00000157500	ENST00000650354	ENSE00003522948
rs763530909	3	57238046.0	57238046.0	1.0	A	3:57238046	3:57238046:G>A	ENSG00000157500	ENST00000650354	ENSE00003522948
rs757743841	3	57238058.0	57238058.0	1.0	A	3:57238058	3:57238058:G>A	ENSG00000157500	ENST00000650354	ENSE00003522948
rs1304386766	3	57238061.0	57238061.0	1.0	A	3:57238061	3:57238061:G>A	ENSG00000157500	ENST00000650354	ENSE00003522948
rs1027463343	3	57238063.0	57238063.0	1.0	T	3:57238063	3:57238063:G>T	ENSG00000157500	ENST00000650354	ENSE00003522948
rs778496142	3	57238076.0	57238076.0	1.0	C	3:57238076	3:57238076:T>C	ENSG00000157500	ENST00000650354	ENSE00003522948
rs557238017	3	57238079.0	57238079.0	1.0	A	3:57238079	3:57238079:G>A	ENSG00000157500	ENST00000650354	ENSE00003522948
rs777525852	3	57238093.0	57238093.0	1.0	A	3:57238093	3:57238093:C>A	ENSG00000157500	ENST00000650354	ENSE00003522948
rs1265958322	3	57238095.0	57238095.0	1.0	C	3:57238095	3:57238095:G>C	ENSG00000157500	ENST00000650354	ENSE00003522948
rs1485585060	3	57238105.0	57238105.0	1.0	A	3:57238105	3:57238105:G>A	ENSG00000157500	ENST00000650354	ENSE00003522948
rs1195006912	3	57238106.0	57238106.0	1.0	G	3:57238106	3:57238106:T>G	ENSG00000157500	ENST00000650354	ENSE00003522948
rs1278816608	3	57238108.0	57238108.0	1.0	G	3:57238108	3:57238108:A>G	ENSG00000157500	ENST00000650354	ENSE00003522948
rs145538605	3	57238109.0	57238109.0	1.0	C	3:57238109	3:57238109:T>C	ENSG00000157500	ENST00000650354	ENSE00003522948
rs796065047	3	57238111.0	57238111.0	1.0	A	3:57238111	3:57238111:G>A	ENSG00000157500	ENST00000650354	ENSE00003522948
rs1351329505	3	57238114.0	57238114.0	1.0	A	3:57238114	3:57238114:G>A	ENSG00000157500	ENST00000650354	ENSE00003522948
rs1159035079	3	57240465.0	57240465.0	1.0	T	3:57240465	3:57240465:C>T	ENSG00000157500	ENST00000650354	ENSE00003560629
rs757175284	3	57240468.0	57240468.0	1.0	G	3:57240468	3:57240468:A>G	ENSG00000157500	ENST00000650354	ENSE00003560629
rs147750872	3	57240475.0	57240475.0	1.0	A	3:57240475	3:57240475:G>A	ENSG00000157500	ENST00000650354	ENSE00003560629
rs376685561	3	57240477.0	57240477.0	1.0	A	3:57240477	3:57240477:C>A	ENSG00000157500	ENST00000650354	ENSE00003560629
rs745583768	3	57240478.0	57240478.0	1.0	T	3:57240478	3:57240478:A>T	ENSG00000157500	ENST00000650354	ENSE00003560629
rs770076509	3	57240481.0	57240481.0	1.0	G	3:57240481	3:57240481:C>G	ENSG00000157500	ENST00000650354	ENSE00003560629
rs775623868	3	57240487.0	57240487.0	1.0	C	3:57240487	3:57240487:T>C	ENSG00000157500	ENST00000650354	ENSE00003560629
rs142276532	3	57240492.0	57240492.0	1.0	G	3:57240492	3:57240492:A>G	ENSG00000157500	ENST00000650354	ENSE00003560629
rs1204196998	3	57240496.0	57240496.0	1.0	G	3:57240496	3:57240496:A>G	ENSG00000157500	ENST00000650354	ENSE00003560629
rs4381906	3	57240502.0	57240502.0	1.0	T	3:57240502	3:57240502:C>T	ENSG00000157500	ENST00000650354	ENSE00003560629
rs1205036465	3	57240504.0	57240507.0	1.0	GATGGATG	3:57240504	3:57240504:GATG>GATGGATG	ENSG00000157500	ENST00000650354	ENSE00003560629
rs369970448	3	57240507.0	57240507.0	1.0	A	3:57240507	3:57240507:G>A	ENSG00000157500	ENST00000650354	ENSE00003560629
rs1291270130	3	57240507.0	57240508.0	1.0	-	3:57240507	3:57240507:GC>-	ENSG00000157500	ENST00000650354	ENSE00003560629
rs201464226	3	57240508.0	57240508.0	1.0	G	3:57240508	3:57240508:C>G	ENSG00000157500	ENST00000650354	ENSE00003560629
rs768067561	3	57240510.0	57240510.0	1.0	G	3:57240510	3:57240510:A>G	ENSG00000157500	ENST00000650354	ENSE00003560629
rs773747410	3	57240515.0	57240515.0	1.0	A	3:57240515	3:57240515:G>A	ENSG00000157500	ENST00000650354	ENSE00003560629
rs1328292333	3	57240519.0	57240519.0	1.0	G	3:57240519	3:57240519:C>G	ENSG00000157500	ENST00000650354	ENSE00003560629
rs1422494011	3	57240520.0	57240520.0	1.0	G	3:57240520	3:57240520:C>G	ENSG00000157500	ENST00000650354	ENSE00003560629
rs760903564	3	57240525.0	57240525.0	1.0	G	3:57240525	3:57240525:A>G	ENSG00000157500	ENST00000650354	ENSE00003560629
rs766745557	3	57240529.0	57240529.0	1.0	C	3:57240529	3:57240529:A>C	ENSG00000157500	ENST00000650354	ENSE00003560629
rs1468456902	3	57240530.0	57240530.0	1.0	C	3:57240530	3:57240530:G>C	ENSG00000157500	ENST00000650354	ENSE00003560629
rs1414490831	3	57240535.0	57240535.0	1.0	G	3:57240535	3:57240535:A>G	ENSG00000157500	ENST00000650354	ENSE00003560629
rs1433689449	3	57240540.0	57240540.0	1.0	G	3:57240540	3:57240540:A>G	ENSG00000157500	ENST00000650354	ENSE00003560629
rs758066179	3	57240543.0	57240543.0	1.0	C	3:57240543	3:57240543:G>C	ENSG00000157500	ENST00000650354	ENSE00003560629
rs1376900719	3	57240549.0	57240549.0	1.0	C	3:57240549	3:57240549:A>C	ENSG00000157500	ENST00000650354	ENSE00003560629
rs1391123655	3	57242103.0	57242103.0	1.0	G	3:57242103	3:57242103:A>G	ENSG00000157500	ENST00000650354	ENSE00003786983
rs377601621	3	57242104.0	57242104.0	1.0	C	3:57242104	3:57242104:T>C	ENSG00000157500	ENST00000650354	ENSE00003786983
rs751101593	3	57242105.0	57242105.0	1.0	G	3:57242105	3:57242105:A>G	ENSG00000157500	ENST00000650354	ENSE00003786983
rs535628145	3	57242109.0	57242109.0	1.0	G	3:57242109	3:57242109:A>G	ENSG00000157500	ENST00000650354	ENSE00003786983
rs199855351	3	57242121.0	57242121.0	1.0	A	3:57242121	3:57242121:G>A	ENSG00000157500	ENST00000650354	ENSE00003786983
rs370934737	3	57242122.0	57242122.0	1.0	G	3:57242122	3:57242122:T>G	ENSG00000157500	ENST00000650354	ENSE00003786983
rs201150623	3	57242129.0	57242129.0	1.0	C	3:57242129	3:57242129:G>C	ENSG00000157500	ENST00000650354	ENSE00003786983
rs753600660	3	57242133.0	57242133.0	1.0	A	3:57242133	3:57242133:G>A	ENSG00000157500	ENST00000650354	ENSE00003786983
rs1452654581	3	57242136.0	57242136.0	1.0	C	3:57242136	3:57242136:A>C	ENSG00000157500	ENST00000650354	ENSE00003786983
rs755278062	3	57242140.0	57242140.0	1.0	G	3:57242140	3:57242140:A>G	ENSG00000157500	ENST00000650354	ENSE00003786983
rs1440288526	3	57242859.0	57242859.0	1.0	G	3:57242859	3:57242859:A>G	ENSG00000157500	ENST00000650354	ENSE00003666816
rs1259036498	3	57242861.0	57242861.0	1.0	C	3:57242861	3:57242861:G>C	ENSG00000157500	ENST00000650354	ENSE00003666816
rs1427455279	3	57242864.0	57242864.0	1.0	A	3:57242864	3:57242864:G>A	ENSG00000157500	ENST00000650354	ENSE00003666816
rs1199090141	3	57242865.0	57242865.0	1.0	A	3:57242865	3:57242865:C>A	ENSG00000157500	ENST00000650354	ENSE00003666816
rs753038546	3	57242868.0	57242868.0	1.0	T	3:57242868	3:57242868:C>T	ENSG00000157500	ENST00000650354	ENSE00003666816
rs1173425203	3	57242877.0	57242877.0	1.0	A	3:57242877	3:57242877:G>A	ENSG00000157500	ENST00000650354	ENSE00003666816
rs747044226	3	57242883.0	57242883.0	1.0	A	3:57242883	3:57242883:G>A	ENSG00000157500	ENST00000650354	ENSE00003666816
rs771374115	3	57242885.0	57242885.0	1.0	T	3:57242885	3:57242885:C>T	ENSG00000157500	ENST00000650354	ENSE00003666816
rs146571495	3	57242886.0	57242886.0	1.0	A	3:57242886	3:57242886:G>A	ENSG00000157500	ENST00000650354	ENSE00003666816
rs1288678230	3	57242891.0	57242891.0	1.0	C	3:57242891	3:57242891:T>C	ENSG00000157500	ENST00000650354	ENSE00003666816
rs867993922	3	57242892.0	57242892.0	1.0	A	3:57242892	3:57242892:C>A	ENSG00000157500	ENST00000650354	ENSE00003666816
rs749401724	3	57242893.0	57242900.0	1.0	AAAAAAA	3:57242893	3:57242893:AAAAAAAA>AAAAAAA	ENSG00000157500	ENST00000650354	ENSE00003666816
rs746341236	3	57242900.0	57242900.0	1.0	G	3:57242900	3:57242900:A>G	ENSG00000157500	ENST00000650354	ENSE00003666816
rs1353676664	3	57242911.0	57242911.0	1.0	G	3:57242911	3:57242911:C>G	ENSG00000157500	ENST00000650354	ENSE00003666816
rs1216869370	3	57246076.0	57246076.0	1.0	T	3:57246076	3:57246076:G>T	ENSG00000157500	ENST00000650354	ENSE00003674112
rs1321470233	3	57246092.0	57246092.0	1.0	G	3:57246092	3:57246092:C>G	ENSG00000157500	ENST00000650354	ENSE00003674112
rs1363109027	3	57246093.0	57246095.0	1.0	A	3:57246093	3:57246093:AGA>A	ENSG00000157500	ENST00000650354	ENSE00003674112
rs1396962578	3	57246128.0	57246128.0	1.0	G	3:57246128	3:57246128:A>G	ENSG00000157500	ENST00000650354	ENSE00003674112
rs764338687	3	57246131.0	57246131.0	1.0	T	3:57246131	3:57246131:C>T	ENSG00000157500	ENST00000650354	ENSE00003674112
rs1393642450	3	57246138.0	57246138.0	1.0	T	3:57246138	3:57246138:G>T	ENSG00000157500	ENST00000650354	ENSE00003674112
rs967978282	3	57246140.0	57246140.0	1.0	C	3:57246140	3:57246140:A>C	ENSG00000157500	ENST00000650354	ENSE00003674112
rs757397069	3	57246149.0	57246149.0	1.0	T	3:57246149	3:57246149:G>T	ENSG00000157500	ENST00000650354	ENSE00003674112
rs1291529714	3	57246157.0	57246157.0	1.0	T	3:57246157	3:57246157:A>T	ENSG00000157500	ENST00000650354	ENSE00003674112
rs1466796818	3	57246161.0	57246161.0	1.0	G	3:57246161	3:57246161:C>G	ENSG00000157500	ENST00000650354	ENSE00003674112
rs541626610	3	57246164.0	57246164.0	1.0	A	3:57246164	3:57246164:T>A	ENSG00000157500	ENST00000650354	ENSE00003674112
rs200733439	3	57246172.0	57246172.0	1.0	C	3:57246172	3:57246172:A>C	ENSG00000157500	ENST00000650354	ENSE00003674112
rs756554544	3	57246173.0	57246173.0	1.0	G	3:57246173	3:57246173:A>G	ENSG00000157500	ENST00000650354	ENSE00003674112
rs1172445371	3	57246181.0	57246181.0	1.0	C	3:57246181	3:57246181:A>C	ENSG00000157500	ENST00000650354	ENSE00003674112
rs1250346173	3	57246184.0	57246184.0	1.0	A	3:57246184	3:57246184:G>A	ENSG00000157500	ENST00000650354	ENSE00003674112
rs780397444	3	57246188.0	57246188.0	1.0	C	3:57246188	3:57246188:T>C	ENSG00000157500	ENST00000650354	ENSE00003674112
rs749610125	3	57246189.0	57246189.0	1.0	A	3:57246189	3:57246189:G>A	ENSG00000157500	ENST00000650354	ENSE00003674112
rs1415734208	3	57246192.0	57246192.0	1.0	C	3:57246192	3:57246192:A>C	ENSG00000157500	ENST00000650354	ENSE00003674112
rs1193718781	3	57246203.0	57246204.0	1.0	T	3:57246203	3:57246203:TT>T	ENSG00000157500	ENST00000650354	ENSE00003674112
rs771643634	3	57246209.0	57246209.0	1.0	G	3:57246209	3:57246209:A>G	ENSG00000157500	ENST00000650354	ENSE00003674112
rs1356513641	3	57246217.0	57246217.0	1.0	A	3:57246217	3:57246217:G>A	ENSG00000157500	ENST00000650354	ENSE00003674112
rs1444037858	3	57246218.0	57246218.0	1.0	T	3:57246218	3:57246218:C>T	ENSG00000157500	ENST00000650354	ENSE00003674112
rs369824923	3	57247403.0	57247403.0	1.0	A	3:57247403	3:57247403:C>A	ENSG00000157500	ENST00000650354	ENSE00003688235
rs1413557674	3	57247408.0	57247408.0	1.0	G	3:57247408	3:57247408:A>G	ENSG00000157500	ENST00000650354	ENSE00003688235
rs548416830	3	57247410.0	57247410.0	1.0	C	3:57247410	3:57247410:A>C	ENSG00000157500	ENST00000650354	ENSE00003688235
rs749769649	3	57247414.0	57247414.0	1.0	A	3:57247414	3:57247414:G>A	ENSG00000157500	ENST00000650354	ENSE00003688235
rs755407371	3	57247422.0	57247422.0	1.0	T	3:57247422	3:57247422:A>T	ENSG00000157500	ENST00000650354	ENSE00003688235
rs1254382010	3	57247423.0	57247423.0	1.0	G	3:57247423	3:57247423:A>G	ENSG00000157500	ENST00000650354	ENSE00003688235
rs746446627	3	57247432.0	57247437.0	1.0	AAC	3:57247432	3:57247432:AACAAC>AAC	ENSG00000157500	ENST00000650354	ENSE00003688235
rs779144242	3	57247433.0	57247433.0	1.0	G	3:57247433	3:57247433:A>G	ENSG00000157500	ENST00000650354	ENSE00003688235
rs1184947964	3	57247434.0	57247434.0	1.0	A	3:57247434	3:57247434:C>A	ENSG00000157500	ENST00000650354	ENSE00003688235
rs746737315	3	57247443.0	57247443.0	1.0	A	3:57247443	3:57247443:G>A	ENSG00000157500	ENST00000650354	ENSE00003688235
rs778340753	3	57247445.0	57247445.0	1.0	T	3:57247445	3:57247445:A>T	ENSG00000157500	ENST00000650354	ENSE00003688235
rs1485635092	3	57247446.0	57247446.0	1.0	A	3:57247446	3:57247446:T>A	ENSG00000157500	ENST00000650354	ENSE00003688235
rs1251318894	3	57247451.0	57247451.0	1.0	C	3:57247451	3:57247451:A>C	ENSG00000157500	ENST00000650354	ENSE00003688235
rs1046272732	3	57247458.0	57247458.0	1.0	G	3:57247458	3:57247458:A>G	ENSG00000157500	ENST00000650354	ENSE00003688235
rs745331742	3	57247459.0	57247459.0	1.0	C	3:57247459	3:57247459:T>C	ENSG00000157500	ENST00000650354	ENSE00003688235
rs978073194	3	57247465.0	57247465.0	1.0	T	3:57247465	3:57247465:C>T	ENSG00000157500	ENST00000650354	ENSE00003688235
rs769875939	3	57247468.0	57247468.0	1.0	C	3:57247468	3:57247468:G>C	ENSG00000157500	ENST00000650354	ENSE00003688235
rs143447963	3	57247470.0	57247470.0	1.0	A	3:57247470	3:57247470:G>A	ENSG00000157500	ENST00000650354	ENSE00003688235
rs768552496	3	57247471.0	57247471.0	1.0	C	3:57247471	3:57247471:T>C	ENSG00000157500	ENST00000650354	ENSE00003688235
rs773958756	3	57247473.0	57247473.0	1.0	G	3:57247473	3:57247473:C>G	ENSG00000157500	ENST00000650354	ENSE00003688235
rs1476235053	3	57247473.0	57247473.0	1.0	-	3:57247473	3:57247473:C>-	ENSG00000157500	ENST00000650354	ENSE00003688235
rs143408452	3	57247474.0	57247474.0	1.0	G	3:57247474	3:57247474:A>G	ENSG00000157500	ENST00000650354	ENSE00003688235
rs372306303	3	57247475.0	57247475.0	1.0	A	3:57247475	3:57247475:G>A	ENSG00000157500	ENST00000650354	ENSE00003688235
rs745495066	3	57248197.0	57248197.0	1.0	T	3:57248197	3:57248197:C>T	ENSG00000157500	ENST00000650354	ENSE00003648000
rs1398391392	3	57248198.0	57248198.0	1.0	T	3:57248198	3:57248198:G>T	ENSG00000157500	ENST00000650354	ENSE00003648000
rs201812017	3	57248210.0	57248210.0	1.0	C	3:57248210	3:57248210:A>C	ENSG00000157500	ENST00000650354	ENSE00003648000
rs1394670664	3	57248218.0	57248218.0	1.0	G	3:57248218	3:57248218:A>G	ENSG00000157500	ENST00000650354	ENSE00003648000
rs779696271	3	57248219.0	57248219.0	1.0	C	3:57248219	3:57248219:T>C	ENSG00000157500	ENST00000650354	ENSE00003648000
rs1579390151	3	57248224.0	57248224.0	1.0	C	3:57248224	3:57248224:A>C	ENSG00000157500	ENST00000650354	ENSE00003648000
rs749260036	3	57248225.0	57248225.0	1.0	A	3:57248225	3:57248225:C>A	ENSG00000157500	ENST00000650354	ENSE00003648000
rs369018187	3	57248228.0	57248228.0	1.0	C	3:57248228	3:57248228:T>C	ENSG00000157500	ENST00000650354	ENSE00003648000
rs1443429673	3	57248229.0	57248229.0	1.0	A	3:57248229	3:57248229:G>A	ENSG00000157500	ENST00000650354	ENSE00003648000
rs200911734	3	57248236.0	57248236.0	1.0	G	3:57248236	3:57248236:A>G	ENSG00000157500	ENST00000650354	ENSE00003648000
rs771827464	3	57248239.0	57248239.0	1.0	G	3:57248239	3:57248239:A>G	ENSG00000157500	ENST00000650354	ENSE00003648000
rs773460897	3	57248240.0	57248240.0	1.0	C	3:57248240	3:57248240:T>C	ENSG00000157500	ENST00000650354	ENSE00003648000
rs568849350	3	57248253.0	57248253.0	1.0	G	3:57248253	3:57248253:A>G	ENSG00000157500	ENST00000650354	ENSE00003648000
rs1579390197	3	57248258.0	57248258.0	1.0	A	3:57248258	3:57248258:C>A	ENSG00000157500	ENST00000650354	ENSE00003648000
rs368783056	3	57248264.0	57248264.0	1.0	G	3:57248264	3:57248264:A>G	ENSG00000157500	ENST00000650354	ENSE00003648000
rs1559510051	3	57248267.0	57248267.0	1.0	T	3:57248267	3:57248267:C>T	ENSG00000157500	ENST00000650354	ENSE00003648000
rs1182273899	3	57248269.0	57248269.0	1.0	A	3:57248269	3:57248269:T>A	ENSG00000157500	ENST00000650354	ENSE00003648000
rs746588727	3	57248269.0	57248270.0	1.0	TTTT	3:57248269	3:57248269:TT>TTTT	ENSG00000157500	ENST00000650354	ENSE00003648000
rs760096280	3	57248271.0	57248271.0	1.0	G	3:57248271	3:57248271:A>G	ENSG00000157500	ENST00000650354	ENSE00003648000
rs1468532966	3	57248272.0	57248272.0	1.0	C	3:57248272	3:57248272:T>C	ENSG00000157500	ENST00000650354	ENSE00003648000
rs765622292	3	57248283.0	57248283.0	1.0	G	3:57248283	3:57248283:C>G	ENSG00000157500	ENST00000650354	ENSE00003648000
rs753127817	3	57248284.0	57248284.0	1.0	G	3:57248284	3:57248284:C>G	ENSG00000157500	ENST00000650354	ENSE00003648000
rs1462598855	3	57248285.0	57248285.0	1.0	T	3:57248285	3:57248285:C>T	ENSG00000157500	ENST00000650354	ENSE00003648000
rs144008669	3	57248288.0	57248288.0	1.0	G	3:57248288	3:57248288:A>G	ENSG00000157500	ENST00000650354	ENSE00003648000
rs373408408	3	57248291.0	57248291.0	1.0	A	3:57248291	3:57248291:C>A	ENSG00000157500	ENST00000650354	ENSE00003648000
rs1392272370	3	57248297.0	57248297.0	1.0	C	3:57248297	3:57248297:A>C	ENSG00000157500	ENST00000650354	ENSE00003648000
rs1331298904	3	57248299.0	57248299.0	1.0	C	3:57248299	3:57248299:T>C	ENSG00000157500	ENST00000650354	ENSE00003648000
rs1442082452	3	57248302.0	57248302.0	1.0	T	3:57248302	3:57248302:C>T	ENSG00000157500	ENST00000650354	ENSE00003648000
rs1294480664	3	57248305.0	57248305.0	1.0	C	3:57248305	3:57248305:G>C	ENSG00000157500	ENST00000650354	ENSE00003648000
rs748607720	3	57248312.0	57248312.0	1.0	A	3:57248312	3:57248312:G>A	ENSG00000157500	ENST00000650354	ENSE00003648000
rs964712289	3	57248323.0	57248323.0	1.0	T	3:57248323	3:57248323:C>T	ENSG00000157500	ENST00000650354	ENSE00003648000
rs189403986	3	57248324.0	57248324.0	1.0	A	3:57248324	3:57248324:G>A	ENSG00000157500	ENST00000650354	ENSE00003648000
rs976068509	3	57248329.0	57248329.0	1.0	A	3:57248329	3:57248329:G>A	ENSG00000157500	ENST00000650354	ENSE00003648000
rs1340328802	3	57248330.0	57248330.0	1.0	G	3:57248330	3:57248330:C>G	ENSG00000157500	ENST00000650354	ENSE00003648000
rs1274844992	3	57248341.0	57248341.0	1.0	G	3:57248341	3:57248341:A>G	ENSG00000157500	ENST00000650354	ENSE00003648000
rs1435915891	3	57248344.0	57248344.0	1.0	T	3:57248344	3:57248344:G>T	ENSG00000157500	ENST00000650354	ENSE00003648000
rs764564911	3	57249362.0	57249362.0	1.0	G	3:57249362	3:57249362:A>G	ENSG00000157500	ENST00000650354	ENSE00003656992
rs148516206	3	57249364.0	57249364.0	1.0	G	3:57249364	3:57249364:A>G	ENSG00000157500	ENST00000650354	ENSE00003656992
rs1377717922	3	57249377.0	57249377.0	1.0	T	3:57249377	3:57249377:C>T	ENSG00000157500	ENST00000650354	ENSE00003656992
rs1302826381	3	57249380.0	57249380.0	1.0	G	3:57249380	3:57249380:C>G	ENSG00000157500	ENST00000650354	ENSE00003656992
rs1385723804	3	57249388.0	57249396.0	1.0	GACAG	3:57249388	3:57249388:GACAGACAG>GACAG	ENSG00000157500	ENST00000650354	ENSE00003656992
rs201123189	3	57249390.0	57249390.0	1.0	G	3:57249390	3:57249390:C>G	ENSG00000157500	ENST00000650354	ENSE00003656992
rs765898187	3	57249391.0	57249391.0	1.0	G	3:57249391	3:57249391:A>G	ENSG00000157500	ENST00000650354	ENSE00003656992
rs776461756	3	57249393.0	57249395.0	1.0	A	3:57249393	3:57249393:ACA>A	ENSG00000157500	ENST00000650354	ENSE00003656992
rs575618191	3	57249395.0	57249395.0	1.0	G	3:57249395	3:57249395:A>G	ENSG00000157500	ENST00000650354	ENSE00003656992
rs1386670324	3	57249396.0	57249396.0	1.0	T	3:57249396	3:57249396:G>T	ENSG00000157500	ENST00000650354	ENSE00003656992
rs1349862308	3	57249397.0	57249397.0	1.0	C	3:57249397	3:57249397:T>C	ENSG00000157500	ENST00000650354	ENSE00003656992
rs746445160	3	57249407.0	57249407.0	1.0	T	3:57249407	3:57249407:C>T	ENSG00000157500	ENST00000650354	ENSE00003656992
rs758276895	3	57249412.0	57249412.0	1.0	C	3:57249412	3:57249412:G>C	ENSG00000157500	ENST00000650354	ENSE00003656992
rs1207024188	3	57249415.0	57249416.0	1.0	GGG	3:57249415	3:57249415:GG>GGG	ENSG00000157500	ENST00000650354	ENSE00003656992
rs746770223	3	57249429.0	57249429.0	1.0	A	3:57249429	3:57249429:T>A	ENSG00000157500	ENST00000650354	ENSE00003656992
rs771164972	3	57249434.0	57249434.0	1.0	A	3:57249434	3:57249434:C>A	ENSG00000157500	ENST00000650354	ENSE00003656992
rs1242932846	3	57249436.0	57249436.0	1.0	T	3:57249436	3:57249436:C>T	ENSG00000157500	ENST00000650354	ENSE00003656992
rs1464157137	3	57249443.0	57249443.0	1.0	T	3:57249443	3:57249443:A>T	ENSG00000157500	ENST00000650354	ENSE00003656992
rs1031565818	3	57249449.0	57249449.0	1.0	T	3:57249449	3:57249449:C>T	ENSG00000157500	ENST00000650354	ENSE00003656992
rs62251990	3	57249451.0	57249451.0	1.0	A	3:57249451	3:57249451:G>A	ENSG00000157500	ENST00000650354	ENSE00003656992
rs756623911	3	57249454.0	57249454.0	1.0	C	3:57249454	3:57249454:G>C	ENSG00000157500	ENST00000650354	ENSE00003656992
rs1559510393	3	57249463.0	57249463.0	1.0	G	3:57249463	3:57249463:A>G	ENSG00000157500	ENST00000650354	ENSE00003656992
rs746072561	3	57249467.0	57249467.0	1.0	G	3:57249467	3:57249467:A>G	ENSG00000157500	ENST00000650354	ENSE00003656992
rs1453011600	3	57249469.0	57249469.0	1.0	G	3:57249469	3:57249469:A>G	ENSG00000157500	ENST00000650354	ENSE00003656992
rs769833871	3	57249470.0	57249470.0	1.0	C	3:57249470	3:57249470:T>C	ENSG00000157500	ENST00000650354	ENSE00003656992
rs775580480	3	57249472.0	57249472.0	1.0	A	3:57249472	3:57249472:G>A	ENSG00000157500	ENST00000650354	ENSE00003656992
rs1156905081	3	57249476.0	57249476.0	1.0	G	3:57249476	3:57249476:A>G	ENSG00000157500	ENST00000650354	ENSE00003656992
rs113411736	3	57249477.0	57249477.0	1.0	A	3:57249477	3:57249477:C>A	ENSG00000157500	ENST00000650354	ENSE00003656992
rs1559510410	3	57249478.0	57249480.0	1.0	T	3:57249478	3:57249478:TGT>T	ENSG00000157500	ENST00000650354	ENSE00003656992
rs1475480812	3	57249479.0	57249479.0	1.0	A	3:57249479	3:57249479:G>A	ENSG00000157500	ENST00000650354	ENSE00003656992
rs764655063	3	57249482.0	57249482.0	1.0	G	3:57249482	3:57249482:C>G	ENSG00000157500	ENST00000650354	ENSE00003656992
rs61735096	3	57249498.0	57249498.0	1.0	G	3:57249498	3:57249498:C>G	ENSG00000157500	ENST00000650354	ENSE00003656992
rs762313071	3	57249499.0	57249499.0	1.0	C	3:57249499	3:57249499:T>C	ENSG00000157500	ENST00000650354	ENSE00003656992
rs371202748	3	57249511.0	57249511.0	1.0	A	3:57249511	3:57249511:C>A	ENSG00000157500	ENST00000650354	ENSE00003656992
rs764670150	3	57249512.0	57249512.0	1.0	A	3:57249512	3:57249512:G>A	ENSG00000157500	ENST00000650354	ENSE00003656992
rs758367000	3	57249518.0	57249518.0	1.0	A	3:57249518	3:57249518:G>A	ENSG00000157500	ENST00000650354	ENSE00003656992
rs141281784	3	57249530.0	57249530.0	1.0	T	3:57249530	3:57249530:C>T	ENSG00000157500	ENST00000650354	ENSE00003656992
rs1213897253	3	57249538.0	57249538.0	1.0	A	3:57249538	3:57249538:G>A	ENSG00000157500	ENST00000650354	ENSE00003656992
rs761380855	3	57249543.0	57249548.0	1.0	AAAAAAA	3:57249543	3:57249543:AAAAAA>AAAAAAA	ENSG00000157500	ENST00000650354	ENSE00003656992
rs781038287	3	57249545.0	57249545.0	1.0	G	3:57249545	3:57249545:A>G	ENSG00000157500	ENST00000650354	ENSE00003656992
rs1421398407	3	57249548.0	57249554.0	1.0	AGT	3:57249548	3:57249548:AGTTAGT>AGT	ENSG00000157500	ENST00000650354	ENSE00003656992
rs371514647	3	57252276.0	57252276.0	1.0	G	3:57252276	3:57252276:A>G	ENSG00000157500	ENST00000650354	ENSE00003634217
rs1354865658	3	57252289.0	57252289.0	1.0	G	3:57252289	3:57252289:A>G	ENSG00000157500	ENST00000650354	ENSE00003634217
rs1392069058	3	57252291.0	57252291.0	1.0	G	3:57252291	3:57252291:A>G	ENSG00000157500	ENST00000650354	ENSE00003634217
rs1430022506	3	57253698.0	57253698.0	1.0	G	3:57253698	3:57253698:A>G	ENSG00000157500	ENST00000650354	ENSE00003472631
rs199964053	3	57253700.0	57253700.0	1.0	C	3:57253700	3:57253700:A>C	ENSG00000157500	ENST00000650354	ENSE00003472631
rs766268541	3	57253703.0	57253703.0	1.0	G	3:57253703	3:57253703:A>G	ENSG00000157500	ENST00000650354	ENSE00003472631
rs1389401924	3	57253712.0	57253712.0	1.0	T	3:57253712	3:57253712:C>T	ENSG00000157500	ENST00000650354	ENSE00003472631
rs1435250502	3	57253713.0	57253713.0	1.0	G	3:57253713	3:57253713:A>G	ENSG00000157500	ENST00000650354	ENSE00003472631
rs754167254	3	57253718.0	57253718.0	1.0	A	3:57253718	3:57253718:T>A	ENSG00000157500	ENST00000650354	ENSE00003472631
rs1579394476	3	57253724.0	57253724.0	1.0	T	3:57253724	3:57253724:A>T	ENSG00000157500	ENST00000650354	ENSE00003472631
rs1356902873	3	57253734.0	57253734.0	1.0	T	3:57253734	3:57253734:C>T	ENSG00000157500	ENST00000650354	ENSE00003472631
rs764949106	3	57253737.0	57253737.0	1.0	C	3:57253737	3:57253737:A>C	ENSG00000157500	ENST00000650354	ENSE00003472631
rs760512303	3	57256957.0	57256957.0	1.0	A	3:57256957	3:57256957:G>A	ENSG00000157500	ENST00000650354	ENSE00003465942
rs555812791	3	57256963.0	57256963.0	1.0	T	3:57256963	3:57256963:G>T	ENSG00000157500	ENST00000650354	ENSE00003465942
rs1478113970	3	57256964.0	57256964.0	1.0	G	3:57256964	3:57256964:C>G	ENSG00000157500	ENST00000650354	ENSE00003465942
rs1273528196	3	57256967.0	57256967.0	1.0	T	3:57256967	3:57256967:C>T	ENSG00000157500	ENST00000650354	ENSE00003465942
rs1344931712	3	57256969.0	57256969.0	1.0	T	3:57256969	3:57256969:C>T	ENSG00000157500	ENST00000650354	ENSE00003465942
rs753618573	3	57256970.0	57256970.0	1.0	A	3:57256970	3:57256970:G>A	ENSG00000157500	ENST00000650354	ENSE00003465942
rs755284295	3	57256972.0	57256972.0	1.0	A	3:57256972	3:57256972:G>A	ENSG00000157500	ENST00000650354	ENSE00003465942
rs765509889	3	57256975.0	57256975.0	1.0	C	3:57256975	3:57256975:A>C	ENSG00000157500	ENST00000650354	ENSE00003465942
rs374776755	3	57256976.0	57256976.0	1.0	G	3:57256976	3:57256976:A>G	ENSG00000157500	ENST00000650354	ENSE00003465942
rs752841094	3	57256979.0	57256979.0	1.0	C	3:57256979	3:57256979:A>C	ENSG00000157500	ENST00000650354	ENSE00003465942
rs575856765	3	57256980.0	57256980.0	1.0	G	3:57256980	3:57256980:A>G	ENSG00000157500	ENST00000650354	ENSE00003465942
rs747613823	3	57256991.0	57256991.0	1.0	T	3:57256991	3:57256991:A>T	ENSG00000157500	ENST00000650354	ENSE00003465942
rs1559512352	3	57257000.0	57257000.0	1.0	T	3:57257000	3:57257000:C>T	ENSG00000157500	ENST00000650354	ENSE00003465942
rs1413489213	3	57257006.0	57257006.0	1.0	G	3:57257006	3:57257006:C>G	ENSG00000157500	ENST00000650354	ENSE00003465942
rs1038872424	3	57257008.0	57257008.0	1.0	G	3:57257008	3:57257008:C>G	ENSG00000157500	ENST00000650354	ENSE00003465942
rs1394781721	3	57257011.0	57257011.0	1.0	C	3:57257011	3:57257011:T>C	ENSG00000157500	ENST00000650354	ENSE00003465942
rs770118573	3	57257014.0	57257014.0	1.0	C	3:57257014	3:57257014:T>C	ENSG00000157500	ENST00000650354	ENSE00003465942
rs551487628	3	57257015.0	57257015.0	1.0	C	3:57257015	3:57257015:T>C	ENSG00000157500	ENST00000650354	ENSE00003465942
rs1330946355	3	57257016.0	57257016.0	1.0	G	3:57257016	3:57257016:C>G	ENSG00000157500	ENST00000650354	ENSE00003465942
rs577975726	3	57257025.0	57257025.0	1.0	T	3:57257025	3:57257025:G>T	ENSG00000157500	ENST00000650354	ENSE00003465942
rs1281823497	3	57257026.0	57257026.0	1.0	A	3:57257026	3:57257026:C>A	ENSG00000157500	ENST00000650354	ENSE00003465942
rs772538079	3	57257028.0	57257028.0	1.0	A	3:57257028	3:57257028:C>A	ENSG00000157500	ENST00000650354	ENSE00003465942
rs948176239	3	57257029.0	57257029.0	1.0	A	3:57257029	3:57257029:G>A	ENSG00000157500	ENST00000650354	ENSE00003465942
rs760692355	3	57257030.0	57257030.0	1.0	C	3:57257030	3:57257030:A>C	ENSG00000157500	ENST00000650354	ENSE00003465942
rs1348171131	3	57257032.0	57257032.0	1.0	G	3:57257032	3:57257032:A>G	ENSG00000157500	ENST00000650354	ENSE00003465942
rs1273969386	3	57257033.0	57257033.0	1.0	A	3:57257033	3:57257033:G>A	ENSG00000157500	ENST00000650354	ENSE00003465942
rs766376934	3	57257038.0	57257038.0	1.0	T	3:57257038	3:57257038:C>T	ENSG00000157500	ENST00000650354	ENSE00003465942
rs199533180	3	57257039.0	57257039.0	1.0	A	3:57257039	3:57257039:G>A	ENSG00000157500	ENST00000650354	ENSE00003465942
rs1429016196	3	57257050.0	57257050.0	1.0	A	3:57257050	3:57257050:G>A	ENSG00000157500	ENST00000650354	ENSE00003465942
rs759454372	3	57257051.0	57257051.0	1.0	C	3:57257051	3:57257051:G>C	ENSG00000157500	ENST00000650354	ENSE00003465942
rs1245029137	3	57257251.0	57257251.0	1.0	G	3:57257251	3:57257251:C>G	ENSG00000157500	ENST00000650354	ENSE00003603225
rs777371735	3	57257253.0	57257253.0	1.0	T	3:57257253	3:57257253:C>T	ENSG00000157500	ENST00000650354	ENSE00003603225
rs531307944	3	57257254.0	57257254.0	1.0	A	3:57257254	3:57257254:G>A	ENSG00000157500	ENST00000650354	ENSE00003603225
rs35776173	3	57257260.0	57257260.0	1.0	A	3:57257260	3:57257260:C>A	ENSG00000157500	ENST00000650354	ENSE00003603225
rs769693156	3	57257263.0	57257263.0	1.0	G	3:57257263	3:57257263:C>G	ENSG00000157500	ENST00000650354	ENSE00003603225
rs775093955	3	57257268.0	57257268.0	1.0	G	3:57257268	3:57257268:C>G	ENSG00000157500	ENST00000650354	ENSE00003603225
rs763244103	3	57257269.0	57257269.0	1.0	A	3:57257269	3:57257269:G>A	ENSG00000157500	ENST00000650354	ENSE00003603225
rs1404392397	3	57257272.0	57257272.0	1.0	T	3:57257272	3:57257272:C>T	ENSG00000157500	ENST00000650354	ENSE00003603225
rs1269034922	3	57257277.0	57257277.0	1.0	G	3:57257277	3:57257277:A>G	ENSG00000157500	ENST00000650354	ENSE00003603225
rs148780624	3	57257283.0	57257283.0	1.0	C	3:57257283	3:57257283:G>C	ENSG00000157500	ENST00000650354	ENSE00003603225
rs150911867	3	57257293.0	57257293.0	1.0	T	3:57257293	3:57257293:G>T	ENSG00000157500	ENST00000650354	ENSE00003603225
rs1327254789	3	57257296.0	57257296.0	1.0	G	3:57257296	3:57257296:C>G	ENSG00000157500	ENST00000650354	ENSE00003603225
rs767576259	3	57257299.0	57257299.0	1.0	G	3:57257299	3:57257299:A>G	ENSG00000157500	ENST00000650354	ENSE00003603225
rs1299531009	3	57257304.0	57257304.0	1.0	T	3:57257304	3:57257304:A>T	ENSG00000157500	ENST00000650354	ENSE00003603225
rs750982071	3	57257308.0	57257308.0	1.0	C	3:57257308	3:57257308:A>C	ENSG00000157500	ENST00000650354	ENSE00003603225
rs201500452	3	57257319.0	57257319.0	1.0	G	3:57257319	3:57257319:C>G	ENSG00000157500	ENST00000650354	ENSE00003603225
rs1559512498	3	57257322.0	57257322.0	1.0	C	3:57257322	3:57257322:T>C	ENSG00000157500	ENST00000650354	ENSE00003603225
rs370121993	3	57257332.0	57257332.0	1.0	G	3:57257332	3:57257332:C>G	ENSG00000157500	ENST00000650354	ENSE00003603225
rs1447199235	3	57257337.0	57257337.0	1.0	T	3:57257337	3:57257337:G>T	ENSG00000157500	ENST00000650354	ENSE00003603225
rs1365406722	3	57257341.0	57257341.0	1.0	T	3:57257341	3:57257341:C>T	ENSG00000157500	ENST00000650354	ENSE00003603225
rs1428259650	3	57257346.0	57257346.0	1.0	A	3:57257346	3:57257346:G>A	ENSG00000157500	ENST00000650354	ENSE00003603225
rs539714842	3	57257349.0	57257349.0	1.0	G	3:57257349	3:57257349:A>G	ENSG00000157500	ENST00000650354	ENSE00003603225
rs1579397436	3	57257350.0	57257350.0	1.0	T	3:57257350	3:57257350:C>T	ENSG00000157500	ENST00000650354	ENSE00003603225
rs1449273924	3	57257352.0	57257352.0	1.0	A	3:57257352	3:57257352:C>A	ENSG00000157500	ENST00000650354	ENSE00003603225
rs770633056	3	57257355.0	57257355.0	1.0	G	3:57257355	3:57257355:A>G	ENSG00000157500	ENST00000650354	ENSE00003603225
rs1379894222	3	57257356.0	57257356.0	1.0	C	3:57257356	3:57257356:T>C	ENSG00000157500	ENST00000650354	ENSE00003603225
rs745817886	3	57257367.0	57257367.0	1.0	C	3:57257367	3:57257367:A>C	ENSG00000157500	ENST00000650354	ENSE00003603225
rs1385835883	3	57257369.0	57257369.0	1.0	G	3:57257369	3:57257369:A>G	ENSG00000157500	ENST00000650354	ENSE00003603225
rs1559512528	3	57257374.0	57257374.0	1.0	T	3:57257374	3:57257374:C>T	ENSG00000157500	ENST00000650354	ENSE00003603225
rs1318833057	3	57257376.0	57257376.0	1.0	G	3:57257376	3:57257376:C>G	ENSG00000157500	ENST00000650354	ENSE00003603225
rs1362723191	3	57257377.0	57257377.0	1.0	T	3:57257377	3:57257377:C>T	ENSG00000157500	ENST00000650354	ENSE00003603225
rs140080512	3	57257383.0	57257383.0	1.0	A	3:57257383	3:57257383:G>A	ENSG00000157500	ENST00000650354	ENSE00003603225
rs1425839717	3	57257389.0	57257389.0	1.0	G	3:57257389	3:57257389:A>G	ENSG00000157500	ENST00000650354	ENSE00003603225
rs768464610	3	57257394.0	57257394.0	1.0	A	3:57257394	3:57257394:C>A	ENSG00000157500	ENST00000650354	ENSE00003603225
rs1387634574	3	57257395.0	57257395.0	1.0	G	3:57257395	3:57257395:C>G	ENSG00000157500	ENST00000650354	ENSE00003603225
rs762004889	3	57257419.0	57257419.0	1.0	G	3:57257419	3:57257419:A>G	ENSG00000157500	ENST00000650354	ENSE00003603225
rs200151001	3	57259029.0	57259029.0	1.0	T	3:57259029	3:57259029:C>T	ENSG00000157500	ENST00000650354	ENSE00003461140
rs142763260	3	57259030.0	57259030.0	1.0	A	3:57259030	3:57259030:G>A	ENSG00000157500	ENST00000650354	ENSE00003461140
rs779598236	3	57259033.0	57259033.0	1.0	G	3:57259033	3:57259033:C>G	ENSG00000157500	ENST00000650354	ENSE00003461140
rs749191182	3	57259035.0	57259035.0	1.0	G	3:57259035	3:57259035:A>G	ENSG00000157500	ENST00000650354	ENSE00003461140
rs1411657483	3	57259039.0	57259039.0	1.0	G	3:57259039	3:57259039:C>G	ENSG00000157500	ENST00000650354	ENSE00003461140
rs1305626908	3	57259047.0	57259047.0	1.0	C	3:57259047	3:57259047:G>C	ENSG00000157500	ENST00000650354	ENSE00003461140
rs1467124665	3	57259049.0	57259049.0	1.0	C	3:57259049	3:57259049:A>C	ENSG00000157500	ENST00000650354	ENSE00003461140
rs754877013	3	57259053.0	57259053.0	1.0	A	3:57259053	3:57259053:G>A	ENSG00000157500	ENST00000650354	ENSE00003461140
rs1228506172	3	57259054.0	57259054.0	1.0	A	3:57259054	3:57259054:G>A	ENSG00000157500	ENST00000650354	ENSE00003461140
rs1454188784	3	57259057.0	57259057.0	1.0	A	3:57259057	3:57259057:G>A	ENSG00000157500	ENST00000650354	ENSE00003461140
rs778709990	3	57259062.0	57259062.0	1.0	C	3:57259062	3:57259062:A>C	ENSG00000157500	ENST00000650354	ENSE00003461140
rs1320243555	3	57259065.0	57259065.0	1.0	C	3:57259065	3:57259065:A>C	ENSG00000157500	ENST00000650354	ENSE00003461140
rs747887921	3	57259080.0	57259080.0	1.0	A	3:57259080	3:57259080:G>A	ENSG00000157500	ENST00000650354	ENSE00003461140
rs1483040254	3	57259848.0	57259848.0	1.0	A	3:57259848	3:57259848:C>A	ENSG00000157500	ENST00000650354	ENSE00003516737
rs1189508652	3	57259850.0	57259850.0	1.0	G	3:57259850	3:57259850:A>G	ENSG00000157500	ENST00000650354	ENSE00003516737
rs1248377911	3	57259860.0	57259860.0	1.0	G	3:57259860	3:57259860:A>G	ENSG00000157500	ENST00000650354	ENSE00003516737
rs778869246	3	57259866.0	57259866.0	1.0	C	3:57259866	3:57259866:T>C	ENSG00000157500	ENST00000650354	ENSE00003516737
rs752598738	3	57259871.0	57259871.0	1.0	A	3:57259871	3:57259871:G>A	ENSG00000157500	ENST00000650354	ENSE00003516737
rs368758377	3	57259872.0	57259872.0	1.0	C	3:57259872	3:57259872:T>C	ENSG00000157500	ENST00000650354	ENSE00003516737
rs1177602938	3	57259874.0	57259874.0	1.0	T	3:57259874	3:57259874:C>T	ENSG00000157500	ENST00000650354	ENSE00003516737
rs1356993102	3	57259875.0	57259875.0	1.0	A	3:57259875	3:57259875:G>A	ENSG00000157500	ENST00000650354	ENSE00003516737
rs747210071	3	57259883.0	57259883.0	1.0	T	3:57259883	3:57259883:G>T	ENSG00000157500	ENST00000650354	ENSE00003516737
rs771118849	3	57259889.0	57259889.0	1.0	G	3:57259889	3:57259889:A>G	ENSG00000157500	ENST00000650354	ENSE00003516737
rs1297442237	3	57259906.0	57259906.0	1.0	A	3:57259906	3:57259906:T>A	ENSG00000157500	ENST00000650354	ENSE00003516737
rs1368901347	3	57259907.0	57259907.0	1.0	T	3:57259907	3:57259907:G>T	ENSG00000157500	ENST00000650354	ENSE00003516737
rs1221499522	3	57259910.0	57259910.0	1.0	A	3:57259910	3:57259910:C>A	ENSG00000157500	ENST00000650354	ENSE00003516737
rs1191737337	3	57259911.0	57259911.0	1.0	G	3:57259911	3:57259911:A>G	ENSG00000157500	ENST00000650354	ENSE00003516737
rs781165009	3	57259916.0	57259916.0	1.0	T	3:57259916	3:57259916:G>T	ENSG00000157500	ENST00000650354	ENSE00003516737
rs745915543	3	57259917.0	57259917.0	1.0	T	3:57259917	3:57259917:A>T	ENSG00000157500	ENST00000650354	ENSE00003516737
rs1270286246	3	57259925.0	57259925.0	1.0	A	3:57259925	3:57259925:T>A	ENSG00000157500	ENST00000650354	ENSE00003516737
rs1244537519	3	57259932.0	57259932.0	1.0	G	3:57259932	3:57259932:C>G	ENSG00000157500	ENST00000650354	ENSE00003516737
rs375592616	3	57259934.0	57259934.0	1.0	G	3:57259934	3:57259934:A>G	ENSG00000157500	ENST00000650354	ENSE00003516737
rs763536989	3	57259936.0	57259936.0	1.0	C	3:57259936	3:57259936:G>C	ENSG00000157500	ENST00000650354	ENSE00003516737
rs769152501	3	57259937.0	57259937.0	1.0	T	3:57259937	3:57259937:C>T	ENSG00000157500	ENST00000650354	ENSE00003516737
rs551759110	3	57259938.0	57259938.0	1.0	A	3:57259938	3:57259938:G>A	ENSG00000157500	ENST00000650354	ENSE00003516737
rs944129658	3	57259941.0	57259941.0	1.0	G	3:57259941	3:57259941:A>G	ENSG00000157500	ENST00000650354	ENSE00003516737
rs766008211	3	57259950.0	57259950.0	1.0	G	3:57259950	3:57259950:C>G	ENSG00000157500	ENST00000650354	ENSE00003516737
rs1432128313	3	57259955.0	57259955.0	1.0	T	3:57259955	3:57259955:C>T	ENSG00000157500	ENST00000650354	ENSE00003516737
rs753409035	3	57259956.0	57259956.0	1.0	A	3:57259956	3:57259956:G>A	ENSG00000157500	ENST00000650354	ENSE00003516737
rs759085855	3	57259965.0	57259965.0	1.0	G	3:57259965	3:57259965:A>G	ENSG00000157500	ENST00000650354	ENSE00003516737
rs1455370460	3	57259967.0	57259967.0	1.0	G	3:57259967	3:57259967:A>G	ENSG00000157500	ENST00000650354	ENSE00003516737
rs1041140473	3	57259976.0	57259976.0	1.0	G	3:57259976	3:57259976:C>G	ENSG00000157500	ENST00000650354	ENSE00003516737
rs752690932	3	57259977.0	57259977.0	1.0	A	3:57259977	3:57259977:G>A	ENSG00000157500	ENST00000650354	ENSE00003516737
rs1273602290	3	57259979.0	57259979.0	1.0	G	3:57259979	3:57259979:A>G	ENSG00000157500	ENST00000650354	ENSE00003516737
rs1229089055	3	57259992.0	57259992.0	1.0	C	3:57259992	3:57259992:A>C	ENSG00000157500	ENST00000650354	ENSE00003516737
rs758274931	3	57260003.0	57260003.0	1.0	G	3:57260003	3:57260003:A>G	ENSG00000157500	ENST00000650354	ENSE00003516737
rs1579399463	3	57260004.0	57260004.0	1.0	G	3:57260004	3:57260004:C>G	ENSG00000157500	ENST00000650354	ENSE00003516737
rs994759720	3	57260015.0	57260015.0	1.0	G	3:57260015	3:57260015:T>G	ENSG00000157500	ENST00000650354	ENSE00003516737
rs869320673	3	57260016.0	57260016.0	1.0	A	3:57260016	3:57260016:T>A	ENSG00000157500	ENST00000650354	ENSE00003516737
rs759488557	3	57260016.0	57260023.0	1.0	TAA	3:57260016	3:57260016:TAAAGTAA>TAA	ENSG00000157500	ENST00000650354	ENSE00003516737
rs1287542578	3	57260120.0	57260121.0	1.0	-	3:57260120	3:57260120:AA>-	ENSG00000157500	ENST00000650354	ENSE00003566230
rs1490165407	3	57260121.0	57260121.0	1.0	G	3:57260121	3:57260121:A>G	ENSG00000157500	ENST00000650354	ENSE00003566230
rs1240517093	3	57260122.0	57260122.0	1.0	C	3:57260122	3:57260122:T>C	ENSG00000157500	ENST00000650354	ENSE00003566230
rs1205834700	3	57260123.0	57260123.0	1.0	TCTAGT	3:57260123	3:57260123:T>TCTAGT	ENSG00000157500	ENST00000650354	ENSE00003566230
rs1253318240	3	57260124.0	57260124.0	1.0	C	3:57260124	3:57260124:G>C	ENSG00000157500	ENST00000650354	ENSE00003566230
rs1444912454	3	57260140.0	57260141.0	1.0	TTT	3:57260140	3:57260140:TT>TTT	ENSG00000157500	ENST00000650354	ENSE00003566230
rs1237699945	3	57260142.0	57260142.0	1.0	G	3:57260142	3:57260142:A>G	ENSG00000157500	ENST00000650354	ENSE00003566230
rs767215813	3	57260145.0	57260145.0	1.0	G	3:57260145	3:57260145:A>G	ENSG00000157500	ENST00000650354	ENSE00003566230
rs750683811	3	57260147.0	57260147.0	1.0	T	3:57260147	3:57260147:G>T	ENSG00000157500	ENST00000650354	ENSE00003566230
rs1430915356	3	57260148.0	57260148.0	1.0	T	3:57260148	3:57260148:C>T	ENSG00000157500	ENST00000650354	ENSE00003566230
rs756336083	3	57260152.0	57260152.0	1.0	T	3:57260152	3:57260152:C>T	ENSG00000157500	ENST00000650354	ENSE00003566230
rs1579400000	3	57260628.0	57260628.0	1.0	G	3:57260628	3:57260628:T>G	ENSG00000157500	ENST00000650354	ENSE00003674290
rs76731092	3	57260631.0	57260631.0	1.0	T	3:57260631	3:57260631:C>T	ENSG00000157500	ENST00000650354	ENSE00003674290
rs774417235	3	57260632.0	57260632.0	1.0	T	3:57260632	3:57260632:C>T	ENSG00000157500	ENST00000650354	ENSE00003674290
rs767346371	3	57260637.0	57260637.0	1.0	T	3:57260637	3:57260637:C>T	ENSG00000157500	ENST00000650354	ENSE00003674290
rs1173233195	3	57260641.0	57260641.0	1.0	A	3:57260641	3:57260641:G>A	ENSG00000157500	ENST00000650354	ENSE00003674290
rs1404494546	3	57260643.0	57260643.0	1.0	A	3:57260643	3:57260643:G>A	ENSG00000157500	ENST00000650354	ENSE00003674290
rs750199133	3	57260647.0	57260647.0	1.0	C	3:57260647	3:57260647:T>C	ENSG00000157500	ENST00000650354	ENSE00003674290
rs766756073	3	57260652.0	57260652.0	1.0	C	3:57260652	3:57260652:T>C	ENSG00000157500	ENST00000650354	ENSE00003674290
rs1299656669	3	57260653.0	57260653.0	1.0	G	3:57260653	3:57260653:A>G	ENSG00000157500	ENST00000650354	ENSE00003674290
rs754081378	3	57260665.0	57260665.0	1.0	G	3:57260665	3:57260665:A>G	ENSG00000157500	ENST00000650354	ENSE00003674290
rs749706298	3	57260676.0	57260676.0	1.0	T	3:57260676	3:57260676:C>T	ENSG00000157500	ENST00000650354	ENSE00003674290
rs778843447	3	57260677.0	57260677.0	1.0	A	3:57260677	3:57260677:G>A	ENSG00000157500	ENST00000650354	ENSE00003674290
rs1346564836	3	57260679.0	57260679.0	1.0	T	3:57260679	3:57260679:C>T	ENSG00000157500	ENST00000650354	ENSE00003674290
rs1198318791	3	57260682.0	57260682.0	1.0	G	3:57260682	3:57260682:T>G	ENSG00000157500	ENST00000650354	ENSE00003674290
rs1262130414	3	57260685.0	57260685.0	1.0	A	3:57260685	3:57260685:G>A	ENSG00000157500	ENST00000650354	ENSE00003674290
rs188070352	3	57260690.0	57260690.0	1.0	A	3:57260690	3:57260690:T>A	ENSG00000157500	ENST00000650354	ENSE00003674290
rs1430000103	3	57260691.0	57260691.0	1.0	A	3:57260691	3:57260691:G>A	ENSG00000157500	ENST00000650354	ENSE00003674290
rs576774339	3	57260697.0	57260697.0	1.0	T	3:57260697	3:57260697:C>T	ENSG00000157500	ENST00000650354	ENSE00003674290
rs778141780	3	57260698.0	57260698.0	1.0	A	3:57260698	3:57260698:G>A	ENSG00000157500	ENST00000650354	ENSE00003674290
rs369533275	3	57260701.0	57260701.0	1.0	T	3:57260701	3:57260701:C>T	ENSG00000157500	ENST00000650354	ENSE00003674290
rs1384661243	3	57260706.0	57260706.0	1.0	G	3:57260706	3:57260706:A>G	ENSG00000157500	ENST00000650354	ENSE00003674290
rs1379394935	3	57260709.0	57260709.0	1.0	A	3:57260709	3:57260709:G>A	ENSG00000157500	ENST00000650354	ENSE00003674290
rs868479674	3	57260710.0	57260710.0	1.0	A	3:57260710	3:57260710:G>A	ENSG00000157500	ENST00000650354	ENSE00003674290
rs1325606128	3	57260714.0	57260714.0	1.0	C	3:57260714	3:57260714:A>C	ENSG00000157500	ENST00000650354	ENSE00003674290
rs779726235	3	57260715.0	57260715.0	1.0	G	3:57260715	3:57260715:A>G	ENSG00000157500	ENST00000650354	ENSE00003674290
rs930090436	3	57260737.0	57260737.0	1.0	C	3:57260737	3:57260737:T>C	ENSG00000157500	ENST00000650354	ENSE00003674290
rs984202523	3	57260740.0	57260740.0	1.0	T	3:57260740	3:57260740:G>T	ENSG00000157500	ENST00000650354	ENSE00003674290
rs1426295846	3	57260757.0	57260757.0	1.0	G	3:57260757	3:57260757:A>G	ENSG00000157500	ENST00000650354	ENSE00003674290
rs1322291184	3	57260761.0	57260761.0	1.0	G	3:57260761	3:57260761:A>G	ENSG00000157500	ENST00000650354	ENSE00003674290
rs1382557485	3	57260764.0	57260764.0	1.0	G	3:57260764	3:57260764:A>G	ENSG00000157500	ENST00000650354	ENSE00003674290
rs768274524	3	57260770.0	57260770.0	1.0	G	3:57260770	3:57260770:A>G	ENSG00000157500	ENST00000650354	ENSE00003674290
rs1381555531	3	57260770.0	57260773.0	1.0	AAA	3:57260770	3:57260770:AAAA>AAA	ENSG00000157500	ENST00000650354	ENSE00003674290
rs1276639754	3	57267742.0	57267742.0	1.0	G	3:57267742	3:57267742:A>G	ENSG00000157500	ENST00000650354	ENSE00003594957
rs1430471765	3	57267745.0	57267745.0	1.0	A	3:57267745	3:57267745:T>A	ENSG00000157500	ENST00000650354	ENSE00003594957
rs372104157	3	57267752.0	57267752.0	1.0	T	3:57267752	3:57267752:C>T	ENSG00000157500	ENST00000650354	ENSE00003594957
rs199932677	3	57267754.0	57267754.0	1.0	A	3:57267754	3:57267754:G>A	ENSG00000157500	ENST00000650354	ENSE00003594957
rs944023679	3	57267760.0	57267760.0	1.0	G	3:57267760	3:57267760:C>G	ENSG00000157500	ENST00000650354	ENSE00003594957
rs1246003114	3	57267772.0	57267772.0	1.0	T	3:57267772	3:57267772:A>T	ENSG00000157500	ENST00000650354	ENSE00003594957
rs781527136	3	57267773.0	57267773.0	1.0	C	3:57267773	3:57267773:T>C	ENSG00000157500	ENST00000650354	ENSE00003594957
rs748971201	3	57267776.0	57267776.0	1.0	T	3:57267776	3:57267776:C>T	ENSG00000157500	ENST00000650354	ENSE00003594957
rs1054280194	3	57267780.0	57267780.0	1.0	T	3:57267780	3:57267780:G>T	ENSG00000157500	ENST00000650354	ENSE00003594957
rs778504692	3	57267781.0	57267781.0	1.0	A	3:57267781	3:57267781:C>A	ENSG00000157500	ENST00000650354	ENSE00003594957
rs747657877	3	57267782.0	57267782.0	1.0	T	3:57267782	3:57267782:A>T	ENSG00000157500	ENST00000650354	ENSE00003594957
rs142229340	3	57267787.0	57267787.0	1.0	C	3:57267787	3:57267787:G>C	ENSG00000157500	ENST00000650354	ENSE00003594957
rs1212464234	3	57268398.0	57268398.0	1.0	A	3:57268398	3:57268398:G>A	ENSG00000157500	ENST00000650354	ENSE00001032946
rs1261504654	3	57268399.0	57268399.0	1.0	G	3:57268399	3:57268399:A>G	ENSG00000157500	ENST00000650354	ENSE00001032946
rs775644362	3	57268401.0	57268401.0	1.0	T	3:57268401	3:57268401:C>T	ENSG00000157500	ENST00000650354	ENSE00001032946
rs138693457	3	57268402.0	57268402.0	1.0	A	3:57268402	3:57268402:G>A	ENSG00000157500	ENST00000650354	ENSE00001032946
rs1311660596	3	57268407.0	57268407.0	1.0	A	3:57268407	3:57268407:G>A	ENSG00000157500	ENST00000650354	ENSE00001032946
rs762326240	3	57268410.0	57268410.0	1.0	G	3:57268410	3:57268410:T>G	ENSG00000157500	ENST00000650354	ENSE00001032946
rs1418103284	3	57268416.0	57268422.0	1.0	AAA	3:57268416	3:57268416:AAACAAA>AAA	ENSG00000157500	ENST00000650354	ENSE00001032946
rs767956335	3	57268420.0	57268420.0	1.0	G	3:57268420	3:57268420:A>G	ENSG00000157500	ENST00000650354	ENSE00001032946
rs1559515916	3	57268424.0	57268426.0	1.0	A	3:57268424	3:57268424:AGA>A	ENSG00000157500	ENST00000650354	ENSE00001032946
rs767359318	3	57268424.0	57268432.0	1.0	AGA	3:57268424	3:57268424:AGAAATAGA>AGA	ENSG00000157500	ENST00000650354	ENSE00001032946
rs1393816349	3	57268426.0	57268426.0	1.0	C	3:57268426	3:57268426:A>C	ENSG00000157500	ENST00000650354	ENSE00001032946
rs948238422	3	57268429.0	57268429.0	1.0	A	3:57268429	3:57268429:T>A	ENSG00000157500	ENST00000650354	ENSE00001032946
rs183787750	3	57268430.0	57268430.0	1.0	G	3:57268430	3:57268430:A>G	ENSG00000157500	ENST00000650354	ENSE00001032946
rs757479184	3	57268430.0	57268437.0	1.0	AGAG	3:57268430	3:57268430:AGAGAGAG>AGAG	ENSG00000157500	ENST00000650354	ENSE00001032946
rs928408527	3	57268432.0	57268432.0	1.0	G	3:57268432	3:57268432:A>G	ENSG00000157500	ENST00000650354	ENSE00001032946
rs1403451450	3	57268434.0	57268434.0	1.0	G	3:57268434	3:57268434:A>G	ENSG00000157500	ENST00000650354	ENSE00001032946
rs768941152	3	57268437.0	57268437.0	1.0	C	3:57268437	3:57268437:G>C	ENSG00000157500	ENST00000650354	ENSE00001032946
rs1559515960	3	57268441.0	57268441.0	1.0	G	3:57268441	3:57268441:A>G	ENSG00000157500	ENST00000650354	ENSE00001032946
rs1559515963	3	57268442.0	57268446.0	1.0	AGA	3:57268442	3:57268442:AGAGA>AGA	ENSG00000157500	ENST00000650354	ENSE00001032946
rs375301727	3	57268444.0	57268444.0	1.0	G	3:57268444	3:57268444:A>G	ENSG00000157500	ENST00000650354	ENSE00001032946
rs1429184808	3	57268458.0	57268458.0	1.0	T	3:57268458	3:57268458:G>T	ENSG00000157500	ENST00000650354	ENSE00001032946
rs144769112	3	57268465.0	57268465.0	1.0	G	3:57268465	3:57268465:A>G	ENSG00000157500	ENST00000650354	ENSE00001032946
rs896855798	3	57268466.0	57268466.0	1.0	A	3:57268466	3:57268466:T>A	ENSG00000157500	ENST00000650354	ENSE00001032946
rs995116311	3	57268479.0	57268479.0	1.0	G	3:57268479	3:57268479:A>G	ENSG00000157500	ENST00000650354	ENSE00001032946
rs1368312160	3	57268480.0	57268480.0	1.0	C	3:57268480	3:57268480:T>C	ENSG00000157500	ENST00000650354	ENSE00001032946
rs1048337585	3	57268483.0	57268483.0	1.0	G	3:57268483	3:57268483:A>G	ENSG00000157500	ENST00000650354	ENSE00001032946
rs754216079	3	57269546.0	57269546.0	1.0	T	3:57269546	3:57269546:G>T	ENSG00000157500	ENST00000650354	ENSE00003834623
rs1182369960	3	57269552.0	57269552.0	1.0	T	3:57269552	3:57269552:A>T	ENSG00000157500	ENST00000650354	ENSE00003834623
rs1392866822	3	57269554.0	57269554.0	1.0	G	3:57269554	3:57269554:A>G	ENSG00000157500	ENST00000650354	ENSE00003834623
rs1234269127	3	57269559.0	57269559.0	1.0	T	3:57269559	3:57269559:C>T	ENSG00000157500	ENST00000650354	ENSE00003834623
rs762717192	3	57269560.0	57269560.0	1.0	A	3:57269560	3:57269560:G>A	ENSG00000157500	ENST00000650354	ENSE00003834623
rs1415026618	3	57269565.0	57269565.0	1.0	G	3:57269565	3:57269565:A>G	ENSG00000157500	ENST00000650354	ENSE00003834623
rs751227683	3	57269568.0	57269568.0	1.0	A	3:57269568	3:57269568:G>A	ENSG00000157500	ENST00000650354	ENSE00003834623
rs756898142	3	57269572.0	57269572.0	1.0	T	3:57269572	3:57269572:C>T	ENSG00000157500	ENST00000650354	ENSE00003834623
rs138485817	3	57269575.0	57269575.0	1.0	G	3:57269575	3:57269575:C>G	ENSG00000157500	ENST00000650354	ENSE00003834623
rs780586582	3	57269575.0	57269576.0	1.0	CCC	3:57269575	3:57269575:CC>CCC	ENSG00000157500	ENST00000650354	ENSE00003834623
rs1553638465	3	57269575.0	57269599.0	1.0	CCAGTAGACCAAACCAAGCCAGTAGACCAAACCAAGCCAGTAG	3:57269575	3:57269575:CCAGTAGACCAAACCAAGCCAGTAG>CCAGTAGACCAAACCAAGCCAGTAGACCAAACCAAGCCAGTAG	ENSG00000157500	ENST00000650354	ENSE00003834623
rs750345304	3	57269588.0	57269588.0	1.0	A	3:57269588	3:57269588:C>A	ENSG00000157500	ENST00000650354	ENSE00003834623
rs1310022276	3	57269589.0	57269589.0	1.0	G	3:57269589	3:57269589:C>G	ENSG00000157500	ENST00000650354	ENSE00003834623
rs1354442068	3	57269592.0	57269592.0	1.0	A	3:57269592	3:57269592:G>A	ENSG00000157500	ENST00000650354	ENSE00003834623
rs1334189343	3	57269595.0	57269595.0	1.0	C	3:57269595	3:57269595:A>C	ENSG00000157500	ENST00000650354	ENSE00003834623
rs779731945	3	57269604.0	57269604.0	1.0	C	3:57269604	3:57269604:G>C	ENSG00000157500	ENST00000650354	ENSE00003834623
rs1248034806	3	57269616.0	57269616.0	1.0	T	3:57269616	3:57269616:G>T	ENSG00000157500	ENST00000650354	ENSE00003834623
rs1408031465	3	57269617.0	57269617.0	1.0	A	3:57269617	3:57269617:T>A	ENSG00000157500	ENST00000650354	ENSE00003834623
rs1289513961	3	57269625.0	57269625.0	1.0	G	3:57269625	3:57269625:A>G	ENSG00000157500	ENST00000650354	ENSE00003834623
rs749126134	3	57269628.0	57269628.0	1.0	G	3:57269628	3:57269628:A>G	ENSG00000157500	ENST00000650354	ENSE00003834623
rs201646423	3	57269629.0	57269629.0	1.0	A	3:57269629	3:57269629:G>A	ENSG00000157500	ENST00000650354	ENSE00003834623
rs200390978	3	57269632.0	57269632.0	1.0	T	3:57269632	3:57269632:A>T	ENSG00000157500	ENST00000650354	ENSE00003834623
rs781180985	3	57269635.0	57269635.0	1.0	T	3:57269635	3:57269635:C>T	ENSG00000157500	ENST00000650354	ENSE00003834623
rs1435686415	3	57269641.0	57269641.0	1.0	G	3:57269641	3:57269641:A>G	ENSG00000157500	ENST00000650354	ENSE00003834623
rs779170247	3	57269643.0	57269643.0	1.0	C	3:57269643	3:57269643:A>C	ENSG00000157500	ENST00000650354	ENSE00003834623
rs748354648	3	57269644.0	57269644.0	1.0	C	3:57269644	3:57269644:G>C	ENSG00000157500	ENST00000650354	ENSE00003834623
rs745625690	3	57269653.0	57269653.0	1.0	A	3:57269653	3:57269653:G>A	ENSG00000157500	ENST00000650354	ENSE00003834623
rs1480207964	3	57269654.0	57269658.0	1.0	AG	3:57269654	3:57269654:AGAAG>AG	ENSG00000157500	ENST00000650354	ENSE00003834623
rs11544593	3	57269656.0	57269656.0	1.0	G	3:57269656	3:57269656:A>G	ENSG00000157500	ENST00000650354	ENSE00003834623
rs1431007825	3	57269661.0	57269661.0	1.0	A	3:57269661	3:57269661:G>A	ENSG00000157500	ENST00000650354	ENSE00003834623
rs761116702	3	57269662.0	57269662.0	1.0	A	3:57269662	3:57269662:G>A	ENSG00000157500	ENST00000650354	ENSE00003834623
rs755386329	3	57269664.0	57269670.0	1.0	AAGA	3:57269664	3:57269664:AAGAAGA>AAGA	ENSG00000157500	ENST00000650354	ENSE00003834623
rs144975113	3	57269667.0	57269667.0	1.0	G	3:57269667	3:57269667:A>G	ENSG00000157500	ENST00000650354	ENSE00003834623
rs1394467176	3	57269667.0	57269667.0	1.0	ACA	3:57269667	3:57269667:A>ACA	ENSG00000157500	ENST00000650354	ENSE00003834623
rs142166154	3	57269668.0	57269668.0	1.0	G	3:57269668	3:57269668:A>G	ENSG00000157500	ENST00000650354	ENSE00003834623
rs1016032266	3	57269670.0	57269670.0	1.0	G	3:57269670	3:57269670:A>G	ENSG00000157500	ENST00000650354	ENSE00003834623
rs368624059	3	57269671.0	57269671.0	1.0	A	3:57269671	3:57269671:G>A	ENSG00000157500	ENST00000650354	ENSE00003834623
rs963292726	3	57269677.0	57269677.0	1.0	T	3:57269677	3:57269677:C>T	ENSG00000157500	ENST00000650354	ENSE00003834623
rs1229106286	3	57269679.0	57269679.0	1.0	C	3:57269679	3:57269679:G>C	ENSG00000157500	ENST00000650354	ENSE00003834623
rs1390001153	3	57269683.0	57269683.0	1.0	T	3:57269683	3:57269683:C>T	ENSG00000157500	ENST00000650354	ENSE00003834623
rs1559516810	3	57269685.0	57269685.0	1.0	C	3:57269685	3:57269685:T>C	ENSG00000157500	ENST00000650354	ENSE00003834623
rs1480544793	3	57277796.0	57277796.0	1.0	G	3:57277796	3:57277796:C>G	ENSG00000157500	ENST00000650354	ENSE00003833794
rs367545007	3	57277797.0	57277797.0	1.0	G	3:57277797	3:57277797:C>G	ENSG00000157500	ENST00000650354	ENSE00003833794
rs1178169105	3	57277798.0	57277798.0	1.0	G	3:57277798	3:57277798:C>G	ENSG00000157500	ENST00000650354	ENSE00003833794
rs1362864190	3	57277798.0	57277799.0	1.0	-	3:57277798	3:57277798:CT>-	ENSG00000157500	ENST00000650354	ENSE00003833794
rs779641153	3	57277799.0	57277799.0	1.0	C	3:57277799	3:57277799:T>C	ENSG00000157500	ENST00000650354	ENSE00003833794
rs1440988750	3	57277803.0	57277803.0	1.0	C	3:57277803	3:57277803:T>C	ENSG00000157500	ENST00000650354	ENSE00003833794
rs371535465	3	57277812.0	57277812.0	1.0	T	3:57277812	3:57277812:C>T	ENSG00000157500	ENST00000650354	ENSE00003833794
rs759537616	3	57277819.0	57277819.0	1.0	-	3:57277819	3:57277819:C>-	ENSG00000157500	ENST00000650354	ENSE00003833794
rs1321147088	3	57277828.0	57277828.0	1.0	C	3:57277828	3:57277828:A>C	ENSG00000157500	ENST00000650354	ENSE00003833794
rs1288340854	3	57277830.0	57277830.0	1.0	G	3:57277830	3:57277830:A>G	ENSG00000157500	ENST00000650354	ENSE00003833794
rs748036795	3	57277831.0	57277831.0	1.0	A	3:57277831	3:57277831:G>A	ENSG00000157500	ENST00000650354	ENSE00003833794
rs1419824105	3	57277832.0	57277832.0	1.0	G	3:57277832	3:57277832:A>G	ENSG00000157500	ENST00000650354	ENSE00003833794
rs771994361	3	57277835.0	57277835.0	1.0	T	3:57277835	3:57277835:C>T	ENSG00000157500	ENST00000650354	ENSE00003833794
rs147855564	3	57277836.0	57277836.0	1.0	A	3:57277836	3:57277836:G>A	ENSG00000157500	ENST00000650354	ENSE00003833794
rs139180326	3	57277847.0	57277847.0	1.0	G	3:57277847	3:57277847:A>G	ENSG00000157500	ENST00000650354	ENSE00003833794
rs1218410946	3	57277849.0	57277849.0	1.0	T	3:57277849	3:57277849:A>T	ENSG00000157500	ENST00000650354	ENSE00003833794
rs776891555	3	57277853.0	57277853.0	1.0	A	3:57277853	3:57277853:T>A	ENSG00000157500	ENST00000650354	ENSE00003833794
rs1213616601	3	57277854.0	57277854.0	1.0	T	3:57277854	3:57277854:C>T	ENSG00000157500	ENST00000650354	ENSE00003833794
rs759592385	3	57277856.0	57277856.0	1.0	G	3:57277856	3:57277856:A>G	ENSG00000157500	ENST00000650354	ENSE00003833794
rs1490379201	3	57277857.0	57277857.0	1.0	C	3:57277857	3:57277857:G>C	ENSG00000157500	ENST00000650354	ENSE00003833794
rs373969006	3	57277860.0	57277860.0	1.0	C	3:57277860	3:57277860:T>C	ENSG00000157500	ENST00000650354	ENSE00003833794
rs1477531480	3	57277862.0	57277862.0	1.0	G	3:57277862	3:57277862:A>G	ENSG00000157500	ENST00000650354	ENSE00003833794
rs758842851	3	57277865.0	57277865.0	1.0	T	3:57277865	3:57277865:C>T	ENSG00000157500	ENST00000650354	ENSE00003833794
rs368123495	3	57277866.0	57277866.0	1.0	A	3:57277866	3:57277866:G>A	ENSG00000157500	ENST00000650354	ENSE00003833794
rs144869209	3	57277871.0	57277871.0	1.0	C	3:57277871	3:57277871:A>C	ENSG00000157500	ENST00000650354	ENSE00003833794
rs933475193	3	57277883.0	57277883.0	1.0	G	3:57277883	3:57277883:A>G	ENSG00000157500	ENST00000650354	ENSE00003833794
rs757607938	3	57277887.0	57277887.0	1.0	A	3:57277887	3:57277887:G>A	ENSG00000157500	ENST00000650354	ENSE00003833794
rs1579423371	3	57277890.0	57277890.0	1.0	A	3:57277890	3:57277890:G>A	ENSG00000157500	ENST00000650354	ENSE00003833794
rs1301434499	3	57277892.0	57277892.0	1.0	G	3:57277892	3:57277892:A>G	ENSG00000157500	ENST00000650354	ENSE00003833794
rs748970978	3	57277895.0	57277895.0	1.0	T	3:57277895	3:57277895:C>T	ENSG00000157500	ENST00000650354	ENSE00003833794
rs1206958663	3	57277896.0	57277896.0	1.0	G	3:57277896	3:57277896:A>G	ENSG00000157500	ENST00000650354	ENSE00003833794
rs754454796	3	57277898.0	57277898.0	1.0	A	3:57277898	3:57277898:G>A	ENSG00000157500	ENST00000650354	ENSE00003833794
rs778511259	3	57277901.0	57277901.0	1.0	G	3:57277901	3:57277901:A>G	ENSG00000157500	ENST00000650354	ENSE00003833794
rs77809023	3	57277908.0	57277908.0	1.0	C	3:57277908	3:57277908:T>C	ENSG00000157500	ENST00000650354	ENSE00003833794
rs772096645	3	57277910.0	57277910.0	1.0	G	3:57277910	3:57277910:A>G	ENSG00000157500	ENST00000650354	ENSE00003833794
rs773254465	3	57277914.0	57277914.0	1.0	T	3:57277914	3:57277914:C>T	ENSG00000157500	ENST00000650354	ENSE00003833794
rs1359461314	3	57277916.0	57277916.0	1.0	T	3:57277916	3:57277916:C>T	ENSG00000157500	ENST00000650354	ENSE00003833794
rs746830055	3	57277922.0	57277922.0	1.0	G	3:57277922	3:57277922:T>G	ENSG00000157500	ENST00000650354	ENSE00003833794
rs1196762591	3	57227885.0	57227885.0	1.0	A	3:57227885	3:57227885:T>A	ENSG00000157500	ENST00000288266	ENSE00001277615
rs752732231	3	57227888.0	57227888.0	1.0	A	3:57227888	3:57227888:C>A	ENSG00000157500	ENST00000288266	ENSE00001277615
rs1559504574	3	57227889.0	57227892.0	1.0	GGG	3:57227889	3:57227889:GGGG>GGG	ENSG00000157500	ENST00000288266	ENSE00001277615
rs1022835366	3	57227890.0	57227890.0	1.0	A	3:57227890	3:57227890:G>A	ENSG00000157500	ENST00000288266	ENSE00001277615
rs1246196168	3	57227891.0	57227891.0	1.0	A	3:57227891	3:57227891:G>A	ENSG00000157500	ENST00000288266	ENSE00001277615
rs1180717064	3	57227896.0	57227896.0	1.0	A	3:57227896	3:57227896:G>A	ENSG00000157500	ENST00000288266	ENSE00001277615
rs1301549943	3	57227905.0	57227905.0	1.0	T	3:57227905	3:57227905:C>T	ENSG00000157500	ENST00000288266	ENSE00001277615
rs764047745	3	57227911.0	57227911.0	1.0	T	3:57227911	3:57227911:G>T	ENSG00000157500	ENST00000288266	ENSE00001277615
rs751342039	3	57227912.0	57227912.0	1.0	T	3:57227912	3:57227912:A>T	ENSG00000157500	ENST00000288266	ENSE00001277615
rs867398262	3	57227918.0	57227918.0	1.0	A	3:57227918	3:57227918:C>A	ENSG00000157500	ENST00000288266	ENSE00001277615
rs1171557373	3	57227930.0	57227930.0	1.0	A	3:57227930	3:57227930:G>A	ENSG00000157500	ENST00000288266	ENSE00001277615
rs1321589564	3	57227931.0	57227931.0	1.0	A	3:57227931	3:57227931:C>A	ENSG00000157500	ENST00000288266	ENSE00001277615
rs942686239	3	57227932.0	57227932.0	1.0	T	3:57227932	3:57227932:C>T	ENSG00000157500	ENST00000288266	ENSE00001277615
rs1329989662	3	57227933.0	57227933.0	1.0	T	3:57227933	3:57227933:C>T	ENSG00000157500	ENST00000288266	ENSE00001277615
rs1040198076	3	57227935.0	57227935.0	1.0	T	3:57227935	3:57227935:C>T	ENSG00000157500	ENST00000288266	ENSE00001277615
rs754216079	3	57269546.0	57269546.0	1.0	T	3:57269546	3:57269546:G>T	ENSG00000157500	ENST00000288266	ENSE00001121992
rs1182369960	3	57269552.0	57269552.0	1.0	T	3:57269552	3:57269552:A>T	ENSG00000157500	ENST00000288266	ENSE00001121992
rs1392866822	3	57269554.0	57269554.0	1.0	G	3:57269554	3:57269554:A>G	ENSG00000157500	ENST00000288266	ENSE00001121992
rs1234269127	3	57269559.0	57269559.0	1.0	T	3:57269559	3:57269559:C>T	ENSG00000157500	ENST00000288266	ENSE00001121992
rs762717192	3	57269560.0	57269560.0	1.0	A	3:57269560	3:57269560:G>A	ENSG00000157500	ENST00000288266	ENSE00001121992
rs1415026618	3	57269565.0	57269565.0	1.0	G	3:57269565	3:57269565:A>G	ENSG00000157500	ENST00000288266	ENSE00001121992
rs751227683	3	57269568.0	57269568.0	1.0	A	3:57269568	3:57269568:G>A	ENSG00000157500	ENST00000288266	ENSE00001121992
rs756898142	3	57269572.0	57269572.0	1.0	T	3:57269572	3:57269572:C>T	ENSG00000157500	ENST00000288266	ENSE00001121992
rs138485817	3	57269575.0	57269575.0	1.0	G	3:57269575	3:57269575:C>G	ENSG00000157500	ENST00000288266	ENSE00001121992
rs780586582	3	57269575.0	57269576.0	1.0	CCC	3:57269575	3:57269575:CC>CCC	ENSG00000157500	ENST00000288266	ENSE00001121992
rs1553638465	3	57269575.0	57269599.0	1.0	CCAGTAGACCAAACCAAGCCAGTAGACCAAACCAAGCCAGTAG	3:57269575	3:57269575:CCAGTAGACCAAACCAAGCCAGTAG>CCAGTAGACCAAACCAAGCCAGTAGACCAAACCAAGCCAGTAG	ENSG00000157500	ENST00000288266	ENSE00001121992
rs750345304	3	57269588.0	57269588.0	1.0	A	3:57269588	3:57269588:C>A	ENSG00000157500	ENST00000288266	ENSE00001121992
rs1310022276	3	57269589.0	57269589.0	1.0	G	3:57269589	3:57269589:C>G	ENSG00000157500	ENST00000288266	ENSE00001121992
rs1354442068	3	57269592.0	57269592.0	1.0	A	3:57269592	3:57269592:G>A	ENSG00000157500	ENST00000288266	ENSE00001121992
rs1334189343	3	57269595.0	57269595.0	1.0	C	3:57269595	3:57269595:A>C	ENSG00000157500	ENST00000288266	ENSE00001121992
rs779731945	3	57269604.0	57269604.0	1.0	C	3:57269604	3:57269604:G>C	ENSG00000157500	ENST00000288266	ENSE00001121992
rs1248034806	3	57269616.0	57269616.0	1.0	T	3:57269616	3:57269616:G>T	ENSG00000157500	ENST00000288266	ENSE00001121992
rs1408031465	3	57269617.0	57269617.0	1.0	A	3:57269617	3:57269617:T>A	ENSG00000157500	ENST00000288266	ENSE00001121992
rs1289513961	3	57269625.0	57269625.0	1.0	G	3:57269625	3:57269625:A>G	ENSG00000157500	ENST00000288266	ENSE00001121992
rs749126134	3	57269628.0	57269628.0	1.0	G	3:57269628	3:57269628:A>G	ENSG00000157500	ENST00000288266	ENSE00001121992
rs201646423	3	57269629.0	57269629.0	1.0	A	3:57269629	3:57269629:G>A	ENSG00000157500	ENST00000288266	ENSE00001121992
rs200390978	3	57269632.0	57269632.0	1.0	T	3:57269632	3:57269632:A>T	ENSG00000157500	ENST00000288266	ENSE00001121992
rs781180985	3	57269635.0	57269635.0	1.0	T	3:57269635	3:57269635:C>T	ENSG00000157500	ENST00000288266	ENSE00001121992
rs1435686415	3	57269641.0	57269641.0	1.0	G	3:57269641	3:57269641:A>G	ENSG00000157500	ENST00000288266	ENSE00001121992
rs779170247	3	57269643.0	57269643.0	1.0	C	3:57269643	3:57269643:A>C	ENSG00000157500	ENST00000288266	ENSE00001121992
rs748354648	3	57269644.0	57269644.0	1.0	C	3:57269644	3:57269644:G>C	ENSG00000157500	ENST00000288266	ENSE00001121992
rs745625690	3	57269653.0	57269653.0	1.0	A	3:57269653	3:57269653:G>A	ENSG00000157500	ENST00000288266	ENSE00001121992
rs1480207964	3	57269654.0	57269658.0	1.0	AG	3:57269654	3:57269654:AGAAG>AG	ENSG00000157500	ENST00000288266	ENSE00001121992
rs11544593	3	57269656.0	57269656.0	1.0	G	3:57269656	3:57269656:A>G	ENSG00000157500	ENST00000288266	ENSE00001121992
rs1431007825	3	57269661.0	57269661.0	1.0	A	3:57269661	3:57269661:G>A	ENSG00000157500	ENST00000288266	ENSE00001121992
rs761116702	3	57269662.0	57269662.0	1.0	A	3:57269662	3:57269662:G>A	ENSG00000157500	ENST00000288266	ENSE00001121992
rs755386329	3	57269664.0	57269670.0	1.0	AAGA	3:57269664	3:57269664:AAGAAGA>AAGA	ENSG00000157500	ENST00000288266	ENSE00001121992
rs144975113	3	57269667.0	57269667.0	1.0	G	3:57269667	3:57269667:A>G	ENSG00000157500	ENST00000288266	ENSE00001121992
rs1394467176	3	57269667.0	57269667.0	1.0	ACA	3:57269667	3:57269667:A>ACA	ENSG00000157500	ENST00000288266	ENSE00001121992
rs142166154	3	57269668.0	57269668.0	1.0	G	3:57269668	3:57269668:A>G	ENSG00000157500	ENST00000288266	ENSE00001121992
rs1016032266	3	57269670.0	57269670.0	1.0	G	3:57269670	3:57269670:A>G	ENSG00000157500	ENST00000288266	ENSE00001121992
rs368624059	3	57269671.0	57269671.0	1.0	A	3:57269671	3:57269671:G>A	ENSG00000157500	ENST00000288266	ENSE00001121992
rs963292726	3	57269677.0	57269677.0	1.0	T	3:57269677	3:57269677:C>T	ENSG00000157500	ENST00000288266	ENSE00001121992
rs1229106286	3	57269679.0	57269679.0	1.0	C	3:57269679	3:57269679:G>C	ENSG00000157500	ENST00000288266	ENSE00001121992
rs1390001153	3	57269683.0	57269683.0	1.0	T	3:57269683	3:57269683:C>T	ENSG00000157500	ENST00000288266	ENSE00001121992
rs1559516810	3	57269685.0	57269685.0	1.0	C	3:57269685	3:57269685:T>C	ENSG00000157500	ENST00000288266	ENSE00001121992
rs1196762591	3	57227885.0	57227885.0	1.0	A	3:57227885	3:57227885:T>A	ENSG00000157500	ENST00000482800	ENSE00001825338
rs752732231	3	57227888.0	57227888.0	1.0	A	3:57227888	3:57227888:C>A	ENSG00000157500	ENST00000482800	ENSE00001825338
rs1559504574	3	57227889.0	57227892.0	1.0	GGG	3:57227889	3:57227889:GGGG>GGG	ENSG00000157500	ENST00000482800	ENSE00001825338
rs1022835366	3	57227890.0	57227890.0	1.0	A	3:57227890	3:57227890:G>A	ENSG00000157500	ENST00000482800	ENSE00001825338
rs1246196168	3	57227891.0	57227891.0	1.0	A	3:57227891	3:57227891:G>A	ENSG00000157500	ENST00000482800	ENSE00001825338
rs1180717064	3	57227896.0	57227896.0	1.0	A	3:57227896	3:57227896:G>A	ENSG00000157500	ENST00000482800	ENSE00001825338
rs1301549943	3	57227905.0	57227905.0	1.0	T	3:57227905	3:57227905:C>T	ENSG00000157500	ENST00000482800	ENSE00001825338
rs764047745	3	57227911.0	57227911.0	1.0	T	3:57227911	3:57227911:G>T	ENSG00000157500	ENST00000482800	ENSE00001825338
rs751342039	3	57227912.0	57227912.0	1.0	T	3:57227912	3:57227912:A>T	ENSG00000157500	ENST00000482800	ENSE00001825338
rs867398262	3	57227918.0	57227918.0	1.0	A	3:57227918	3:57227918:C>A	ENSG00000157500	ENST00000482800	ENSE00001825338
rs1171557373	3	57227930.0	57227930.0	1.0	A	3:57227930	3:57227930:G>A	ENSG00000157500	ENST00000482800	ENSE00001825338
rs1321589564	3	57227931.0	57227931.0	1.0	A	3:57227931	3:57227931:C>A	ENSG00000157500	ENST00000482800	ENSE00001825338
rs942686239	3	57227932.0	57227932.0	1.0	T	3:57227932	3:57227932:C>T	ENSG00000157500	ENST00000482800	ENSE00001825338
rs1329989662	3	57227933.0	57227933.0	1.0	T	3:57227933	3:57227933:C>T	ENSG00000157500	ENST00000482800	ENSE00001825338
rs1040198076	3	57227935.0	57227935.0	1.0	T	3:57227935	3:57227935:C>T	ENSG00000157500	ENST00000482800	ENSE00001825338
rs1317925966	3	57235582.0	57235582.0	1.0	T	3:57235582	3:57235582:G>T	ENSG00000157500	ENST00000482800	ENSE00003649299
rs770628528	3	57235584.0	57235584.0	1.0	A	3:57235584	3:57235584:G>A	ENSG00000157500	ENST00000482800	ENSE00003649299
rs756321385	3	57235591.0	57235591.0	1.0	G	3:57235591	3:57235591:A>G	ENSG00000157500	ENST00000482800	ENSE00003649299
rs1221003102	3	57235593.0	57235593.0	1.0	T	3:57235593	3:57235593:G>T	ENSG00000157500	ENST00000482800	ENSE00003649299
rs1377173261	3	57235596.0	57235596.0	1.0	T	3:57235596	3:57235596:G>T	ENSG00000157500	ENST00000482800	ENSE00003649299
rs368795074	3	57235599.0	57235599.0	1.0	A	3:57235599	3:57235599:G>A	ENSG00000157500	ENST00000482800	ENSE00003649299
rs753861823	3	57235602.0	57235602.0	1.0	G	3:57235602	3:57235602:A>G	ENSG00000157500	ENST00000482800	ENSE00003649299
rs772536998	3	57235604.0	57235604.0	1.0	-	3:57235604	3:57235604:A>-	ENSG00000157500	ENST00000482800	ENSE00003649299
rs1343151977	3	57235608.0	57235608.0	1.0	G	3:57235608	3:57235608:A>G	ENSG00000157500	ENST00000482800	ENSE00003649299
rs776237801	3	57235615.0	57235615.0	1.0	G	3:57235615	3:57235615:A>G	ENSG00000157500	ENST00000482800	ENSE00003649299
rs779356223	3	57235617.0	57235617.0	1.0	C	3:57235617	3:57235617:T>C	ENSG00000157500	ENST00000482800	ENSE00003649299
rs188131823	3	57235618.0	57235618.0	1.0	G	3:57235618	3:57235618:A>G	ENSG00000157500	ENST00000482800	ENSE00003649299
rs1195723547	3	57235620.0	57235620.0	1.0	G	3:57235620	3:57235620:A>G	ENSG00000157500	ENST00000482800	ENSE00003649299
rs758848028	3	57235631.0	57235631.0	1.0	A	3:57235631	3:57235631:G>A	ENSG00000157500	ENST00000482800	ENSE00003649299
rs529656946	3	57235645.0	57235645.0	1.0	G	3:57235645	3:57235645:A>G	ENSG00000157500	ENST00000482800	ENSE00003649299
rs765656762	3	57235647.0	57235647.0	1.0	T	3:57235647	3:57235647:C>T	ENSG00000157500	ENST00000482800	ENSE00003649299
rs769557700	3	57235648.0	57235648.0	1.0	A	3:57235648	3:57235648:G>A	ENSG00000157500	ENST00000482800	ENSE00003649299
rs1232389093	3	57235654.0	57235654.0	1.0	G	3:57235654	3:57235654:A>G	ENSG00000157500	ENST00000482800	ENSE00003649299
rs775143822	3	57235656.0	57235656.0	1.0	C	3:57235656	3:57235656:G>C	ENSG00000157500	ENST00000482800	ENSE00003649299
rs748766381	3	57235659.0	57235659.0	1.0	A	3:57235659	3:57235659:G>A	ENSG00000157500	ENST00000482800	ENSE00003649299
rs1316373298	3	57237493.0	57237493.0	1.0	G	3:57237493	3:57237493:A>G	ENSG00000157500	ENST00000482800	ENSE00003580811
rs1310209188	3	57237502.0	57237502.0	1.0	A	3:57237502	3:57237502:G>A	ENSG00000157500	ENST00000482800	ENSE00003580811
rs1379418245	3	57237505.0	57237505.0	1.0	T	3:57237505	3:57237505:C>T	ENSG00000157500	ENST00000482800	ENSE00003580811
rs1241972240	3	57237511.0	57237511.0	1.0	A	3:57237511	3:57237511:C>A	ENSG00000157500	ENST00000482800	ENSE00003580811
rs751804230	3	57237514.0	57237514.0	1.0	G	3:57237514	3:57237514:A>G	ENSG00000157500	ENST00000482800	ENSE00003580811
rs755861136	3	57237516.0	57237516.0	1.0	A	3:57237516	3:57237516:C>A	ENSG00000157500	ENST00000482800	ENSE00003580811
rs779802457	3	57237520.0	57237520.0	1.0	T	3:57237520	3:57237520:C>T	ENSG00000157500	ENST00000482800	ENSE00003580811
rs1212559870	3	57237533.0	57237536.0	1.0	AAA	3:57237533	3:57237533:AAAA>AAA	ENSG00000157500	ENST00000482800	ENSE00003580811
rs141978531	3	57237538.0	57237538.0	1.0	C	3:57237538	3:57237538:A>C	ENSG00000157500	ENST00000482800	ENSE00003580811
rs1441177436	3	57237540.0	57237540.0	1.0	A	3:57237540	3:57237540:T>A	ENSG00000157500	ENST00000482800	ENSE00003580811
rs201654453	3	57238045.0	57238045.0	1.0	G	3:57238045	3:57238045:C>G	ENSG00000157500	ENST00000482800	ENSE00003527210
rs763530909	3	57238046.0	57238046.0	1.0	A	3:57238046	3:57238046:G>A	ENSG00000157500	ENST00000482800	ENSE00003527210
rs757743841	3	57238058.0	57238058.0	1.0	A	3:57238058	3:57238058:G>A	ENSG00000157500	ENST00000482800	ENSE00003527210
rs1304386766	3	57238061.0	57238061.0	1.0	A	3:57238061	3:57238061:G>A	ENSG00000157500	ENST00000482800	ENSE00003527210
rs1027463343	3	57238063.0	57238063.0	1.0	T	3:57238063	3:57238063:G>T	ENSG00000157500	ENST00000482800	ENSE00003527210
rs778496142	3	57238076.0	57238076.0	1.0	C	3:57238076	3:57238076:T>C	ENSG00000157500	ENST00000482800	ENSE00003527210
rs557238017	3	57238079.0	57238079.0	1.0	A	3:57238079	3:57238079:G>A	ENSG00000157500	ENST00000482800	ENSE00003527210
rs777525852	3	57238093.0	57238093.0	1.0	A	3:57238093	3:57238093:C>A	ENSG00000157500	ENST00000482800	ENSE00003527210
rs1265958322	3	57238095.0	57238095.0	1.0	C	3:57238095	3:57238095:G>C	ENSG00000157500	ENST00000482800	ENSE00003527210
rs1485585060	3	57238105.0	57238105.0	1.0	A	3:57238105	3:57238105:G>A	ENSG00000157500	ENST00000482800	ENSE00003527210
rs1195006912	3	57238106.0	57238106.0	1.0	G	3:57238106	3:57238106:T>G	ENSG00000157500	ENST00000482800	ENSE00003527210
rs1278816608	3	57238108.0	57238108.0	1.0	G	3:57238108	3:57238108:A>G	ENSG00000157500	ENST00000482800	ENSE00003527210
rs145538605	3	57238109.0	57238109.0	1.0	C	3:57238109	3:57238109:T>C	ENSG00000157500	ENST00000482800	ENSE00003527210
rs796065047	3	57238111.0	57238111.0	1.0	A	3:57238111	3:57238111:G>A	ENSG00000157500	ENST00000482800	ENSE00003527210
rs1351329505	3	57238114.0	57238114.0	1.0	A	3:57238114	3:57238114:G>A	ENSG00000157500	ENST00000482800	ENSE00003527210
rs1159035079	3	57240465.0	57240465.0	1.0	T	3:57240465	3:57240465:C>T	ENSG00000157500	ENST00000482800	ENSE00003472499
rs757175284	3	57240468.0	57240468.0	1.0	G	3:57240468	3:57240468:A>G	ENSG00000157500	ENST00000482800	ENSE00003472499
rs147750872	3	57240475.0	57240475.0	1.0	A	3:57240475	3:57240475:G>A	ENSG00000157500	ENST00000482800	ENSE00003472499
rs376685561	3	57240477.0	57240477.0	1.0	A	3:57240477	3:57240477:C>A	ENSG00000157500	ENST00000482800	ENSE00003472499
rs745583768	3	57240478.0	57240478.0	1.0	T	3:57240478	3:57240478:A>T	ENSG00000157500	ENST00000482800	ENSE00003472499
rs770076509	3	57240481.0	57240481.0	1.0	G	3:57240481	3:57240481:C>G	ENSG00000157500	ENST00000482800	ENSE00003472499
rs775623868	3	57240487.0	57240487.0	1.0	C	3:57240487	3:57240487:T>C	ENSG00000157500	ENST00000482800	ENSE00003472499
rs142276532	3	57240492.0	57240492.0	1.0	G	3:57240492	3:57240492:A>G	ENSG00000157500	ENST00000482800	ENSE00003472499
rs1204196998	3	57240496.0	57240496.0	1.0	G	3:57240496	3:57240496:A>G	ENSG00000157500	ENST00000482800	ENSE00003472499
rs4381906	3	57240502.0	57240502.0	1.0	T	3:57240502	3:57240502:C>T	ENSG00000157500	ENST00000482800	ENSE00003472499
rs1205036465	3	57240504.0	57240507.0	1.0	GATGGATG	3:57240504	3:57240504:GATG>GATGGATG	ENSG00000157500	ENST00000482800	ENSE00003472499
rs369970448	3	57240507.0	57240507.0	1.0	A	3:57240507	3:57240507:G>A	ENSG00000157500	ENST00000482800	ENSE00003472499
rs1291270130	3	57240507.0	57240508.0	1.0	-	3:57240507	3:57240507:GC>-	ENSG00000157500	ENST00000482800	ENSE00003472499
rs201464226	3	57240508.0	57240508.0	1.0	G	3:57240508	3:57240508:C>G	ENSG00000157500	ENST00000482800	ENSE00003472499
rs768067561	3	57240510.0	57240510.0	1.0	G	3:57240510	3:57240510:A>G	ENSG00000157500	ENST00000482800	ENSE00003472499
rs773747410	3	57240515.0	57240515.0	1.0	A	3:57240515	3:57240515:G>A	ENSG00000157500	ENST00000482800	ENSE00003472499
rs1328292333	3	57240519.0	57240519.0	1.0	G	3:57240519	3:57240519:C>G	ENSG00000157500	ENST00000482800	ENSE00003472499
rs1422494011	3	57240520.0	57240520.0	1.0	G	3:57240520	3:57240520:C>G	ENSG00000157500	ENST00000482800	ENSE00003472499
rs760903564	3	57240525.0	57240525.0	1.0	G	3:57240525	3:57240525:A>G	ENSG00000157500	ENST00000482800	ENSE00003472499
rs766745557	3	57240529.0	57240529.0	1.0	C	3:57240529	3:57240529:A>C	ENSG00000157500	ENST00000482800	ENSE00003472499
rs1468456902	3	57240530.0	57240530.0	1.0	C	3:57240530	3:57240530:G>C	ENSG00000157500	ENST00000482800	ENSE00003472499
rs1414490831	3	57240535.0	57240535.0	1.0	G	3:57240535	3:57240535:A>G	ENSG00000157500	ENST00000482800	ENSE00003472499
rs1433689449	3	57240540.0	57240540.0	1.0	G	3:57240540	3:57240540:A>G	ENSG00000157500	ENST00000482800	ENSE00003472499
rs758066179	3	57240543.0	57240543.0	1.0	C	3:57240543	3:57240543:G>C	ENSG00000157500	ENST00000482800	ENSE00003472499
rs1376900719	3	57240549.0	57240549.0	1.0	C	3:57240549	3:57240549:A>C	ENSG00000157500	ENST00000482800	ENSE00003472499
rs1391123655	3	57242103.0	57242103.0	1.0	G	3:57242103	3:57242103:A>G	ENSG00000157500	ENST00000482800	ENSE00003540928
rs377601621	3	57242104.0	57242104.0	1.0	C	3:57242104	3:57242104:T>C	ENSG00000157500	ENST00000482800	ENSE00003540928
rs751101593	3	57242105.0	57242105.0	1.0	G	3:57242105	3:57242105:A>G	ENSG00000157500	ENST00000482800	ENSE00003540928
rs535628145	3	57242109.0	57242109.0	1.0	G	3:57242109	3:57242109:A>G	ENSG00000157500	ENST00000482800	ENSE00003540928
rs199855351	3	57242121.0	57242121.0	1.0	A	3:57242121	3:57242121:G>A	ENSG00000157500	ENST00000482800	ENSE00003540928
rs370934737	3	57242122.0	57242122.0	1.0	G	3:57242122	3:57242122:T>G	ENSG00000157500	ENST00000482800	ENSE00003540928
rs201150623	3	57242129.0	57242129.0	1.0	C	3:57242129	3:57242129:G>C	ENSG00000157500	ENST00000482800	ENSE00003540928
rs753600660	3	57242133.0	57242133.0	1.0	A	3:57242133	3:57242133:G>A	ENSG00000157500	ENST00000482800	ENSE00003540928
rs1452654581	3	57242136.0	57242136.0	1.0	C	3:57242136	3:57242136:A>C	ENSG00000157500	ENST00000482800	ENSE00003540928
rs755278062	3	57242140.0	57242140.0	1.0	G	3:57242140	3:57242140:A>G	ENSG00000157500	ENST00000482800	ENSE00003540928
rs1440288526	3	57242859.0	57242859.0	1.0	G	3:57242859	3:57242859:A>G	ENSG00000157500	ENST00000482800	ENSE00003463410
rs1259036498	3	57242861.0	57242861.0	1.0	C	3:57242861	3:57242861:G>C	ENSG00000157500	ENST00000482800	ENSE00003463410
rs1427455279	3	57242864.0	57242864.0	1.0	A	3:57242864	3:57242864:G>A	ENSG00000157500	ENST00000482800	ENSE00003463410
rs1199090141	3	57242865.0	57242865.0	1.0	A	3:57242865	3:57242865:C>A	ENSG00000157500	ENST00000482800	ENSE00003463410
rs753038546	3	57242868.0	57242868.0	1.0	T	3:57242868	3:57242868:C>T	ENSG00000157500	ENST00000482800	ENSE00003463410
rs1173425203	3	57242877.0	57242877.0	1.0	A	3:57242877	3:57242877:G>A	ENSG00000157500	ENST00000482800	ENSE00003463410
rs747044226	3	57242883.0	57242883.0	1.0	A	3:57242883	3:57242883:G>A	ENSG00000157500	ENST00000482800	ENSE00003463410
rs771374115	3	57242885.0	57242885.0	1.0	T	3:57242885	3:57242885:C>T	ENSG00000157500	ENST00000482800	ENSE00003463410
rs146571495	3	57242886.0	57242886.0	1.0	A	3:57242886	3:57242886:G>A	ENSG00000157500	ENST00000482800	ENSE00003463410
rs1288678230	3	57242891.0	57242891.0	1.0	C	3:57242891	3:57242891:T>C	ENSG00000157500	ENST00000482800	ENSE00003463410
rs867993922	3	57242892.0	57242892.0	1.0	A	3:57242892	3:57242892:C>A	ENSG00000157500	ENST00000482800	ENSE00003463410
rs749401724	3	57242893.0	57242900.0	1.0	AAAAAAA	3:57242893	3:57242893:AAAAAAAA>AAAAAAA	ENSG00000157500	ENST00000482800	ENSE00003463410
rs746341236	3	57242900.0	57242900.0	1.0	G	3:57242900	3:57242900:A>G	ENSG00000157500	ENST00000482800	ENSE00003463410
rs1353676664	3	57242911.0	57242911.0	1.0	G	3:57242911	3:57242911:C>G	ENSG00000157500	ENST00000482800	ENSE00003463410
rs1216869370	3	57246076.0	57246076.0	1.0	T	3:57246076	3:57246076:G>T	ENSG00000157500	ENST00000482800	ENSE00003610210
rs1321470233	3	57246092.0	57246092.0	1.0	G	3:57246092	3:57246092:C>G	ENSG00000157500	ENST00000482800	ENSE00003610210
rs1363109027	3	57246093.0	57246095.0	1.0	A	3:57246093	3:57246093:AGA>A	ENSG00000157500	ENST00000482800	ENSE00003610210
rs1396962578	3	57246128.0	57246128.0	1.0	G	3:57246128	3:57246128:A>G	ENSG00000157500	ENST00000482800	ENSE00003610210
rs764338687	3	57246131.0	57246131.0	1.0	T	3:57246131	3:57246131:C>T	ENSG00000157500	ENST00000482800	ENSE00003610210
rs1393642450	3	57246138.0	57246138.0	1.0	T	3:57246138	3:57246138:G>T	ENSG00000157500	ENST00000482800	ENSE00003610210
rs967978282	3	57246140.0	57246140.0	1.0	C	3:57246140	3:57246140:A>C	ENSG00000157500	ENST00000482800	ENSE00003610210
rs757397069	3	57246149.0	57246149.0	1.0	T	3:57246149	3:57246149:G>T	ENSG00000157500	ENST00000482800	ENSE00003610210
rs1291529714	3	57246157.0	57246157.0	1.0	T	3:57246157	3:57246157:A>T	ENSG00000157500	ENST00000482800	ENSE00003610210
rs1466796818	3	57246161.0	57246161.0	1.0	G	3:57246161	3:57246161:C>G	ENSG00000157500	ENST00000482800	ENSE00003610210
rs541626610	3	57246164.0	57246164.0	1.0	A	3:57246164	3:57246164:T>A	ENSG00000157500	ENST00000482800	ENSE00003610210
rs200733439	3	57246172.0	57246172.0	1.0	C	3:57246172	3:57246172:A>C	ENSG00000157500	ENST00000482800	ENSE00003610210
rs756554544	3	57246173.0	57246173.0	1.0	G	3:57246173	3:57246173:A>G	ENSG00000157500	ENST00000482800	ENSE00003610210
rs1172445371	3	57246181.0	57246181.0	1.0	C	3:57246181	3:57246181:A>C	ENSG00000157500	ENST00000482800	ENSE00003610210
rs1250346173	3	57246184.0	57246184.0	1.0	A	3:57246184	3:57246184:G>A	ENSG00000157500	ENST00000482800	ENSE00003610210
rs780397444	3	57246188.0	57246188.0	1.0	C	3:57246188	3:57246188:T>C	ENSG00000157500	ENST00000482800	ENSE00003610210
rs749610125	3	57246189.0	57246189.0	1.0	A	3:57246189	3:57246189:G>A	ENSG00000157500	ENST00000482800	ENSE00003610210
rs1415734208	3	57246192.0	57246192.0	1.0	C	3:57246192	3:57246192:A>C	ENSG00000157500	ENST00000482800	ENSE00003610210
rs1193718781	3	57246203.0	57246204.0	1.0	T	3:57246203	3:57246203:TT>T	ENSG00000157500	ENST00000482800	ENSE00003610210
rs771643634	3	57246209.0	57246209.0	1.0	G	3:57246209	3:57246209:A>G	ENSG00000157500	ENST00000482800	ENSE00003610210
rs1356513641	3	57246217.0	57246217.0	1.0	A	3:57246217	3:57246217:G>A	ENSG00000157500	ENST00000482800	ENSE00003610210
rs1444037858	3	57246218.0	57246218.0	1.0	T	3:57246218	3:57246218:C>T	ENSG00000157500	ENST00000482800	ENSE00003610210
rs369824923	3	57247403.0	57247403.0	1.0	A	3:57247403	3:57247403:C>A	ENSG00000157500	ENST00000482800	ENSE00003585897
rs1413557674	3	57247408.0	57247408.0	1.0	G	3:57247408	3:57247408:A>G	ENSG00000157500	ENST00000482800	ENSE00003585897
rs548416830	3	57247410.0	57247410.0	1.0	C	3:57247410	3:57247410:A>C	ENSG00000157500	ENST00000482800	ENSE00003585897
rs749769649	3	57247414.0	57247414.0	1.0	A	3:57247414	3:57247414:G>A	ENSG00000157500	ENST00000482800	ENSE00003585897
rs755407371	3	57247422.0	57247422.0	1.0	T	3:57247422	3:57247422:A>T	ENSG00000157500	ENST00000482800	ENSE00003585897
rs1254382010	3	57247423.0	57247423.0	1.0	G	3:57247423	3:57247423:A>G	ENSG00000157500	ENST00000482800	ENSE00003585897
rs746446627	3	57247432.0	57247437.0	1.0	AAC	3:57247432	3:57247432:AACAAC>AAC	ENSG00000157500	ENST00000482800	ENSE00003585897
rs779144242	3	57247433.0	57247433.0	1.0	G	3:57247433	3:57247433:A>G	ENSG00000157500	ENST00000482800	ENSE00003585897
rs1184947964	3	57247434.0	57247434.0	1.0	A	3:57247434	3:57247434:C>A	ENSG00000157500	ENST00000482800	ENSE00003585897
rs746737315	3	57247443.0	57247443.0	1.0	A	3:57247443	3:57247443:G>A	ENSG00000157500	ENST00000482800	ENSE00003585897
rs778340753	3	57247445.0	57247445.0	1.0	T	3:57247445	3:57247445:A>T	ENSG00000157500	ENST00000482800	ENSE00003585897
rs1485635092	3	57247446.0	57247446.0	1.0	A	3:57247446	3:57247446:T>A	ENSG00000157500	ENST00000482800	ENSE00003585897
rs1251318894	3	57247451.0	57247451.0	1.0	C	3:57247451	3:57247451:A>C	ENSG00000157500	ENST00000482800	ENSE00003585897
rs1046272732	3	57247458.0	57247458.0	1.0	G	3:57247458	3:57247458:A>G	ENSG00000157500	ENST00000482800	ENSE00003585897
rs745331742	3	57247459.0	57247459.0	1.0	C	3:57247459	3:57247459:T>C	ENSG00000157500	ENST00000482800	ENSE00003585897
rs978073194	3	57247465.0	57247465.0	1.0	T	3:57247465	3:57247465:C>T	ENSG00000157500	ENST00000482800	ENSE00003585897
rs769875939	3	57247468.0	57247468.0	1.0	C	3:57247468	3:57247468:G>C	ENSG00000157500	ENST00000482800	ENSE00003585897
rs143447963	3	57247470.0	57247470.0	1.0	A	3:57247470	3:57247470:G>A	ENSG00000157500	ENST00000482800	ENSE00003585897
rs768552496	3	57247471.0	57247471.0	1.0	C	3:57247471	3:57247471:T>C	ENSG00000157500	ENST00000482800	ENSE00003585897
rs773958756	3	57247473.0	57247473.0	1.0	G	3:57247473	3:57247473:C>G	ENSG00000157500	ENST00000482800	ENSE00003585897
rs1476235053	3	57247473.0	57247473.0	1.0	-	3:57247473	3:57247473:C>-	ENSG00000157500	ENST00000482800	ENSE00003585897
rs143408452	3	57247474.0	57247474.0	1.0	G	3:57247474	3:57247474:A>G	ENSG00000157500	ENST00000482800	ENSE00003585897
rs372306303	3	57247475.0	57247475.0	1.0	A	3:57247475	3:57247475:G>A	ENSG00000157500	ENST00000482800	ENSE00003585897
rs745495066	3	57248197.0	57248197.0	1.0	T	3:57248197	3:57248197:C>T	ENSG00000157500	ENST00000482800	ENSE00003598531
rs1398391392	3	57248198.0	57248198.0	1.0	T	3:57248198	3:57248198:G>T	ENSG00000157500	ENST00000482800	ENSE00003598531
rs201812017	3	57248210.0	57248210.0	1.0	C	3:57248210	3:57248210:A>C	ENSG00000157500	ENST00000482800	ENSE00003598531
rs1394670664	3	57248218.0	57248218.0	1.0	G	3:57248218	3:57248218:A>G	ENSG00000157500	ENST00000482800	ENSE00003598531
rs779696271	3	57248219.0	57248219.0	1.0	C	3:57248219	3:57248219:T>C	ENSG00000157500	ENST00000482800	ENSE00003598531
rs1579390151	3	57248224.0	57248224.0	1.0	C	3:57248224	3:57248224:A>C	ENSG00000157500	ENST00000482800	ENSE00003598531
rs749260036	3	57248225.0	57248225.0	1.0	A	3:57248225	3:57248225:C>A	ENSG00000157500	ENST00000482800	ENSE00003598531
rs369018187	3	57248228.0	57248228.0	1.0	C	3:57248228	3:57248228:T>C	ENSG00000157500	ENST00000482800	ENSE00003598531
rs1443429673	3	57248229.0	57248229.0	1.0	A	3:57248229	3:57248229:G>A	ENSG00000157500	ENST00000482800	ENSE00003598531
rs200911734	3	57248236.0	57248236.0	1.0	G	3:57248236	3:57248236:A>G	ENSG00000157500	ENST00000482800	ENSE00003598531
rs771827464	3	57248239.0	57248239.0	1.0	G	3:57248239	3:57248239:A>G	ENSG00000157500	ENST00000482800	ENSE00003598531
rs773460897	3	57248240.0	57248240.0	1.0	C	3:57248240	3:57248240:T>C	ENSG00000157500	ENST00000482800	ENSE00003598531
rs568849350	3	57248253.0	57248253.0	1.0	G	3:57248253	3:57248253:A>G	ENSG00000157500	ENST00000482800	ENSE00003598531
rs1579390197	3	57248258.0	57248258.0	1.0	A	3:57248258	3:57248258:C>A	ENSG00000157500	ENST00000482800	ENSE00003598531
rs368783056	3	57248264.0	57248264.0	1.0	G	3:57248264	3:57248264:A>G	ENSG00000157500	ENST00000482800	ENSE00003598531
rs1559510051	3	57248267.0	57248267.0	1.0	T	3:57248267	3:57248267:C>T	ENSG00000157500	ENST00000482800	ENSE00003598531
rs1182273899	3	57248269.0	57248269.0	1.0	A	3:57248269	3:57248269:T>A	ENSG00000157500	ENST00000482800	ENSE00003598531
rs746588727	3	57248269.0	57248270.0	1.0	TTTT	3:57248269	3:57248269:TT>TTTT	ENSG00000157500	ENST00000482800	ENSE00003598531
rs760096280	3	57248271.0	57248271.0	1.0	G	3:57248271	3:57248271:A>G	ENSG00000157500	ENST00000482800	ENSE00003598531
rs1468532966	3	57248272.0	57248272.0	1.0	C	3:57248272	3:57248272:T>C	ENSG00000157500	ENST00000482800	ENSE00003598531
rs765622292	3	57248283.0	57248283.0	1.0	G	3:57248283	3:57248283:C>G	ENSG00000157500	ENST00000482800	ENSE00003598531
rs753127817	3	57248284.0	57248284.0	1.0	G	3:57248284	3:57248284:C>G	ENSG00000157500	ENST00000482800	ENSE00003598531
rs1462598855	3	57248285.0	57248285.0	1.0	T	3:57248285	3:57248285:C>T	ENSG00000157500	ENST00000482800	ENSE00003598531
rs144008669	3	57248288.0	57248288.0	1.0	G	3:57248288	3:57248288:A>G	ENSG00000157500	ENST00000482800	ENSE00003598531
rs373408408	3	57248291.0	57248291.0	1.0	A	3:57248291	3:57248291:C>A	ENSG00000157500	ENST00000482800	ENSE00003598531
rs1392272370	3	57248297.0	57248297.0	1.0	C	3:57248297	3:57248297:A>C	ENSG00000157500	ENST00000482800	ENSE00003598531
rs1331298904	3	57248299.0	57248299.0	1.0	C	3:57248299	3:57248299:T>C	ENSG00000157500	ENST00000482800	ENSE00003598531
rs1442082452	3	57248302.0	57248302.0	1.0	T	3:57248302	3:57248302:C>T	ENSG00000157500	ENST00000482800	ENSE00003598531
rs1294480664	3	57248305.0	57248305.0	1.0	C	3:57248305	3:57248305:G>C	ENSG00000157500	ENST00000482800	ENSE00003598531
rs748607720	3	57248312.0	57248312.0	1.0	A	3:57248312	3:57248312:G>A	ENSG00000157500	ENST00000482800	ENSE00003598531
rs964712289	3	57248323.0	57248323.0	1.0	T	3:57248323	3:57248323:C>T	ENSG00000157500	ENST00000482800	ENSE00003598531
rs189403986	3	57248324.0	57248324.0	1.0	A	3:57248324	3:57248324:G>A	ENSG00000157500	ENST00000482800	ENSE00003598531
rs976068509	3	57248329.0	57248329.0	1.0	A	3:57248329	3:57248329:G>A	ENSG00000157500	ENST00000482800	ENSE00003598531
rs1340328802	3	57248330.0	57248330.0	1.0	G	3:57248330	3:57248330:C>G	ENSG00000157500	ENST00000482800	ENSE00003598531
rs1274844992	3	57248341.0	57248341.0	1.0	G	3:57248341	3:57248341:A>G	ENSG00000157500	ENST00000482800	ENSE00003598531
rs1435915891	3	57248344.0	57248344.0	1.0	T	3:57248344	3:57248344:G>T	ENSG00000157500	ENST00000482800	ENSE00003598531
rs764564911	3	57249362.0	57249362.0	1.0	G	3:57249362	3:57249362:A>G	ENSG00000157500	ENST00000482800	ENSE00003599205
rs148516206	3	57249364.0	57249364.0	1.0	G	3:57249364	3:57249364:A>G	ENSG00000157500	ENST00000482800	ENSE00003599205
rs1377717922	3	57249377.0	57249377.0	1.0	T	3:57249377	3:57249377:C>T	ENSG00000157500	ENST00000482800	ENSE00003599205
rs1302826381	3	57249380.0	57249380.0	1.0	G	3:57249380	3:57249380:C>G	ENSG00000157500	ENST00000482800	ENSE00003599205
rs1385723804	3	57249388.0	57249396.0	1.0	GACAG	3:57249388	3:57249388:GACAGACAG>GACAG	ENSG00000157500	ENST00000482800	ENSE00003599205
rs201123189	3	57249390.0	57249390.0	1.0	G	3:57249390	3:57249390:C>G	ENSG00000157500	ENST00000482800	ENSE00003599205
rs765898187	3	57249391.0	57249391.0	1.0	G	3:57249391	3:57249391:A>G	ENSG00000157500	ENST00000482800	ENSE00003599205
rs776461756	3	57249393.0	57249395.0	1.0	A	3:57249393	3:57249393:ACA>A	ENSG00000157500	ENST00000482800	ENSE00003599205
rs575618191	3	57249395.0	57249395.0	1.0	G	3:57249395	3:57249395:A>G	ENSG00000157500	ENST00000482800	ENSE00003599205
rs1386670324	3	57249396.0	57249396.0	1.0	T	3:57249396	3:57249396:G>T	ENSG00000157500	ENST00000482800	ENSE00003599205
rs1349862308	3	57249397.0	57249397.0	1.0	C	3:57249397	3:57249397:T>C	ENSG00000157500	ENST00000482800	ENSE00003599205
rs746445160	3	57249407.0	57249407.0	1.0	T	3:57249407	3:57249407:C>T	ENSG00000157500	ENST00000482800	ENSE00003599205
rs758276895	3	57249412.0	57249412.0	1.0	C	3:57249412	3:57249412:G>C	ENSG00000157500	ENST00000482800	ENSE00003599205
rs1207024188	3	57249415.0	57249416.0	1.0	GGG	3:57249415	3:57249415:GG>GGG	ENSG00000157500	ENST00000482800	ENSE00003599205
rs746770223	3	57249429.0	57249429.0	1.0	A	3:57249429	3:57249429:T>A	ENSG00000157500	ENST00000482800	ENSE00003599205
rs771164972	3	57249434.0	57249434.0	1.0	A	3:57249434	3:57249434:C>A	ENSG00000157500	ENST00000482800	ENSE00003599205
rs1242932846	3	57249436.0	57249436.0	1.0	T	3:57249436	3:57249436:C>T	ENSG00000157500	ENST00000482800	ENSE00003599205
rs1464157137	3	57249443.0	57249443.0	1.0	T	3:57249443	3:57249443:A>T	ENSG00000157500	ENST00000482800	ENSE00003599205
rs1031565818	3	57249449.0	57249449.0	1.0	T	3:57249449	3:57249449:C>T	ENSG00000157500	ENST00000482800	ENSE00003599205
rs62251990	3	57249451.0	57249451.0	1.0	A	3:57249451	3:57249451:G>A	ENSG00000157500	ENST00000482800	ENSE00003599205
rs756623911	3	57249454.0	57249454.0	1.0	C	3:57249454	3:57249454:G>C	ENSG00000157500	ENST00000482800	ENSE00003599205
rs1559510393	3	57249463.0	57249463.0	1.0	G	3:57249463	3:57249463:A>G	ENSG00000157500	ENST00000482800	ENSE00003599205
rs746072561	3	57249467.0	57249467.0	1.0	G	3:57249467	3:57249467:A>G	ENSG00000157500	ENST00000482800	ENSE00003599205
rs1453011600	3	57249469.0	57249469.0	1.0	G	3:57249469	3:57249469:A>G	ENSG00000157500	ENST00000482800	ENSE00003599205
rs769833871	3	57249470.0	57249470.0	1.0	C	3:57249470	3:57249470:T>C	ENSG00000157500	ENST00000482800	ENSE00003599205
rs775580480	3	57249472.0	57249472.0	1.0	A	3:57249472	3:57249472:G>A	ENSG00000157500	ENST00000482800	ENSE00003599205
rs1156905081	3	57249476.0	57249476.0	1.0	G	3:57249476	3:57249476:A>G	ENSG00000157500	ENST00000482800	ENSE00003599205
rs113411736	3	57249477.0	57249477.0	1.0	A	3:57249477	3:57249477:C>A	ENSG00000157500	ENST00000482800	ENSE00003599205
rs1559510410	3	57249478.0	57249480.0	1.0	T	3:57249478	3:57249478:TGT>T	ENSG00000157500	ENST00000482800	ENSE00003599205
rs1475480812	3	57249479.0	57249479.0	1.0	A	3:57249479	3:57249479:G>A	ENSG00000157500	ENST00000482800	ENSE00003599205
rs764655063	3	57249482.0	57249482.0	1.0	G	3:57249482	3:57249482:C>G	ENSG00000157500	ENST00000482800	ENSE00003599205
rs61735096	3	57249498.0	57249498.0	1.0	G	3:57249498	3:57249498:C>G	ENSG00000157500	ENST00000482800	ENSE00003599205
rs762313071	3	57249499.0	57249499.0	1.0	C	3:57249499	3:57249499:T>C	ENSG00000157500	ENST00000482800	ENSE00003599205
rs371202748	3	57249511.0	57249511.0	1.0	A	3:57249511	3:57249511:C>A	ENSG00000157500	ENST00000482800	ENSE00003599205
rs764670150	3	57249512.0	57249512.0	1.0	A	3:57249512	3:57249512:G>A	ENSG00000157500	ENST00000482800	ENSE00003599205
rs758367000	3	57249518.0	57249518.0	1.0	A	3:57249518	3:57249518:G>A	ENSG00000157500	ENST00000482800	ENSE00003599205
rs141281784	3	57249530.0	57249530.0	1.0	T	3:57249530	3:57249530:C>T	ENSG00000157500	ENST00000482800	ENSE00003599205
rs1213897253	3	57249538.0	57249538.0	1.0	A	3:57249538	3:57249538:G>A	ENSG00000157500	ENST00000482800	ENSE00003599205
rs761380855	3	57249543.0	57249548.0	1.0	AAAAAAA	3:57249543	3:57249543:AAAAAA>AAAAAAA	ENSG00000157500	ENST00000482800	ENSE00003599205
rs781038287	3	57249545.0	57249545.0	1.0	G	3:57249545	3:57249545:A>G	ENSG00000157500	ENST00000482800	ENSE00003599205
rs1421398407	3	57249548.0	57249554.0	1.0	AGT	3:57249548	3:57249548:AGTTAGT>AGT	ENSG00000157500	ENST00000482800	ENSE00003599205
rs371514647	3	57252276.0	57252276.0	1.0	G	3:57252276	3:57252276:A>G	ENSG00000157500	ENST00000482800	ENSE00003597096
rs1354865658	3	57252289.0	57252289.0	1.0	G	3:57252289	3:57252289:A>G	ENSG00000157500	ENST00000482800	ENSE00003597096
rs1392069058	3	57252291.0	57252291.0	1.0	G	3:57252291	3:57252291:A>G	ENSG00000157500	ENST00000482800	ENSE00003597096
rs1430022506	3	57253698.0	57253698.0	1.0	G	3:57253698	3:57253698:A>G	ENSG00000157500	ENST00000482800	ENSE00003511436
rs199964053	3	57253700.0	57253700.0	1.0	C	3:57253700	3:57253700:A>C	ENSG00000157500	ENST00000482800	ENSE00003511436
rs766268541	3	57253703.0	57253703.0	1.0	G	3:57253703	3:57253703:A>G	ENSG00000157500	ENST00000482800	ENSE00003511436
rs1389401924	3	57253712.0	57253712.0	1.0	T	3:57253712	3:57253712:C>T	ENSG00000157500	ENST00000482800	ENSE00003511436
rs1435250502	3	57253713.0	57253713.0	1.0	G	3:57253713	3:57253713:A>G	ENSG00000157500	ENST00000482800	ENSE00003511436
rs754167254	3	57253718.0	57253718.0	1.0	A	3:57253718	3:57253718:T>A	ENSG00000157500	ENST00000482800	ENSE00003511436
rs1579394476	3	57253724.0	57253724.0	1.0	T	3:57253724	3:57253724:A>T	ENSG00000157500	ENST00000482800	ENSE00003511436
rs1356902873	3	57253734.0	57253734.0	1.0	T	3:57253734	3:57253734:C>T	ENSG00000157500	ENST00000482800	ENSE00003511436
rs764949106	3	57253737.0	57253737.0	1.0	C	3:57253737	3:57253737:A>C	ENSG00000157500	ENST00000482800	ENSE00003511436
rs760512303	3	57256957.0	57256957.0	1.0	A	3:57256957	3:57256957:G>A	ENSG00000157500	ENST00000482800	ENSE00003625771
rs555812791	3	57256963.0	57256963.0	1.0	T	3:57256963	3:57256963:G>T	ENSG00000157500	ENST00000482800	ENSE00003625771
rs1478113970	3	57256964.0	57256964.0	1.0	G	3:57256964	3:57256964:C>G	ENSG00000157500	ENST00000482800	ENSE00003625771
rs1273528196	3	57256967.0	57256967.0	1.0	T	3:57256967	3:57256967:C>T	ENSG00000157500	ENST00000482800	ENSE00003625771
rs1344931712	3	57256969.0	57256969.0	1.0	T	3:57256969	3:57256969:C>T	ENSG00000157500	ENST00000482800	ENSE00003625771
rs753618573	3	57256970.0	57256970.0	1.0	A	3:57256970	3:57256970:G>A	ENSG00000157500	ENST00000482800	ENSE00003625771
rs755284295	3	57256972.0	57256972.0	1.0	A	3:57256972	3:57256972:G>A	ENSG00000157500	ENST00000482800	ENSE00003625771
rs765509889	3	57256975.0	57256975.0	1.0	C	3:57256975	3:57256975:A>C	ENSG00000157500	ENST00000482800	ENSE00003625771
rs374776755	3	57256976.0	57256976.0	1.0	G	3:57256976	3:57256976:A>G	ENSG00000157500	ENST00000482800	ENSE00003625771
rs752841094	3	57256979.0	57256979.0	1.0	C	3:57256979	3:57256979:A>C	ENSG00000157500	ENST00000482800	ENSE00003625771
rs575856765	3	57256980.0	57256980.0	1.0	G	3:57256980	3:57256980:A>G	ENSG00000157500	ENST00000482800	ENSE00003625771
rs747613823	3	57256991.0	57256991.0	1.0	T	3:57256991	3:57256991:A>T	ENSG00000157500	ENST00000482800	ENSE00003625771
rs1559512352	3	57257000.0	57257000.0	1.0	T	3:57257000	3:57257000:C>T	ENSG00000157500	ENST00000482800	ENSE00003625771
rs1413489213	3	57257006.0	57257006.0	1.0	G	3:57257006	3:57257006:C>G	ENSG00000157500	ENST00000482800	ENSE00003625771
rs1038872424	3	57257008.0	57257008.0	1.0	G	3:57257008	3:57257008:C>G	ENSG00000157500	ENST00000482800	ENSE00003625771
rs1394781721	3	57257011.0	57257011.0	1.0	C	3:57257011	3:57257011:T>C	ENSG00000157500	ENST00000482800	ENSE00003625771
rs770118573	3	57257014.0	57257014.0	1.0	C	3:57257014	3:57257014:T>C	ENSG00000157500	ENST00000482800	ENSE00003625771
rs551487628	3	57257015.0	57257015.0	1.0	C	3:57257015	3:57257015:T>C	ENSG00000157500	ENST00000482800	ENSE00003625771
rs1330946355	3	57257016.0	57257016.0	1.0	G	3:57257016	3:57257016:C>G	ENSG00000157500	ENST00000482800	ENSE00003625771
rs577975726	3	57257025.0	57257025.0	1.0	T	3:57257025	3:57257025:G>T	ENSG00000157500	ENST00000482800	ENSE00003625771
rs1281823497	3	57257026.0	57257026.0	1.0	A	3:57257026	3:57257026:C>A	ENSG00000157500	ENST00000482800	ENSE00003625771
rs772538079	3	57257028.0	57257028.0	1.0	A	3:57257028	3:57257028:C>A	ENSG00000157500	ENST00000482800	ENSE00003625771
rs948176239	3	57257029.0	57257029.0	1.0	A	3:57257029	3:57257029:G>A	ENSG00000157500	ENST00000482800	ENSE00003625771
rs760692355	3	57257030.0	57257030.0	1.0	C	3:57257030	3:57257030:A>C	ENSG00000157500	ENST00000482800	ENSE00003625771
rs1348171131	3	57257032.0	57257032.0	1.0	G	3:57257032	3:57257032:A>G	ENSG00000157500	ENST00000482800	ENSE00003625771
rs1273969386	3	57257033.0	57257033.0	1.0	A	3:57257033	3:57257033:G>A	ENSG00000157500	ENST00000482800	ENSE00003625771
rs766376934	3	57257038.0	57257038.0	1.0	T	3:57257038	3:57257038:C>T	ENSG00000157500	ENST00000482800	ENSE00003625771
rs199533180	3	57257039.0	57257039.0	1.0	A	3:57257039	3:57257039:G>A	ENSG00000157500	ENST00000482800	ENSE00003625771
rs1429016196	3	57257050.0	57257050.0	1.0	A	3:57257050	3:57257050:G>A	ENSG00000157500	ENST00000482800	ENSE00003625771
rs759454372	3	57257051.0	57257051.0	1.0	C	3:57257051	3:57257051:G>C	ENSG00000157500	ENST00000482800	ENSE00003625771
rs1245029137	3	57257251.0	57257251.0	1.0	G	3:57257251	3:57257251:C>G	ENSG00000157500	ENST00000482800	ENSE00003618474
rs777371735	3	57257253.0	57257253.0	1.0	T	3:57257253	3:57257253:C>T	ENSG00000157500	ENST00000482800	ENSE00003618474
rs531307944	3	57257254.0	57257254.0	1.0	A	3:57257254	3:57257254:G>A	ENSG00000157500	ENST00000482800	ENSE00003618474
rs35776173	3	57257260.0	57257260.0	1.0	A	3:57257260	3:57257260:C>A	ENSG00000157500	ENST00000482800	ENSE00003618474
rs769693156	3	57257263.0	57257263.0	1.0	G	3:57257263	3:57257263:C>G	ENSG00000157500	ENST00000482800	ENSE00003618474
rs775093955	3	57257268.0	57257268.0	1.0	G	3:57257268	3:57257268:C>G	ENSG00000157500	ENST00000482800	ENSE00003618474
rs763244103	3	57257269.0	57257269.0	1.0	A	3:57257269	3:57257269:G>A	ENSG00000157500	ENST00000482800	ENSE00003618474
rs1404392397	3	57257272.0	57257272.0	1.0	T	3:57257272	3:57257272:C>T	ENSG00000157500	ENST00000482800	ENSE00003618474
rs1269034922	3	57257277.0	57257277.0	1.0	G	3:57257277	3:57257277:A>G	ENSG00000157500	ENST00000482800	ENSE00003618474
rs148780624	3	57257283.0	57257283.0	1.0	C	3:57257283	3:57257283:G>C	ENSG00000157500	ENST00000482800	ENSE00003618474
rs150911867	3	57257293.0	57257293.0	1.0	T	3:57257293	3:57257293:G>T	ENSG00000157500	ENST00000482800	ENSE00003618474
rs1327254789	3	57257296.0	57257296.0	1.0	G	3:57257296	3:57257296:C>G	ENSG00000157500	ENST00000482800	ENSE00003618474
rs767576259	3	57257299.0	57257299.0	1.0	G	3:57257299	3:57257299:A>G	ENSG00000157500	ENST00000482800	ENSE00003618474
rs1299531009	3	57257304.0	57257304.0	1.0	T	3:57257304	3:57257304:A>T	ENSG00000157500	ENST00000482800	ENSE00003618474
rs750982071	3	57257308.0	57257308.0	1.0	C	3:57257308	3:57257308:A>C	ENSG00000157500	ENST00000482800	ENSE00003618474
rs201500452	3	57257319.0	57257319.0	1.0	G	3:57257319	3:57257319:C>G	ENSG00000157500	ENST00000482800	ENSE00003618474
rs1559512498	3	57257322.0	57257322.0	1.0	C	3:57257322	3:57257322:T>C	ENSG00000157500	ENST00000482800	ENSE00003618474
rs370121993	3	57257332.0	57257332.0	1.0	G	3:57257332	3:57257332:C>G	ENSG00000157500	ENST00000482800	ENSE00003618474
rs1447199235	3	57257337.0	57257337.0	1.0	T	3:57257337	3:57257337:G>T	ENSG00000157500	ENST00000482800	ENSE00003618474
rs1365406722	3	57257341.0	57257341.0	1.0	T	3:57257341	3:57257341:C>T	ENSG00000157500	ENST00000482800	ENSE00003618474
rs1428259650	3	57257346.0	57257346.0	1.0	A	3:57257346	3:57257346:G>A	ENSG00000157500	ENST00000482800	ENSE00003618474
rs539714842	3	57257349.0	57257349.0	1.0	G	3:57257349	3:57257349:A>G	ENSG00000157500	ENST00000482800	ENSE00003618474
rs1579397436	3	57257350.0	57257350.0	1.0	T	3:57257350	3:57257350:C>T	ENSG00000157500	ENST00000482800	ENSE00003618474
rs1449273924	3	57257352.0	57257352.0	1.0	A	3:57257352	3:57257352:C>A	ENSG00000157500	ENST00000482800	ENSE00003618474
rs770633056	3	57257355.0	57257355.0	1.0	G	3:57257355	3:57257355:A>G	ENSG00000157500	ENST00000482800	ENSE00003618474
rs1379894222	3	57257356.0	57257356.0	1.0	C	3:57257356	3:57257356:T>C	ENSG00000157500	ENST00000482800	ENSE00003618474
rs745817886	3	57257367.0	57257367.0	1.0	C	3:57257367	3:57257367:A>C	ENSG00000157500	ENST00000482800	ENSE00003618474
rs1385835883	3	57257369.0	57257369.0	1.0	G	3:57257369	3:57257369:A>G	ENSG00000157500	ENST00000482800	ENSE00003618474
rs1559512528	3	57257374.0	57257374.0	1.0	T	3:57257374	3:57257374:C>T	ENSG00000157500	ENST00000482800	ENSE00003618474
rs1318833057	3	57257376.0	57257376.0	1.0	G	3:57257376	3:57257376:C>G	ENSG00000157500	ENST00000482800	ENSE00003618474
rs1362723191	3	57257377.0	57257377.0	1.0	T	3:57257377	3:57257377:C>T	ENSG00000157500	ENST00000482800	ENSE00003618474
rs140080512	3	57257383.0	57257383.0	1.0	A	3:57257383	3:57257383:G>A	ENSG00000157500	ENST00000482800	ENSE00003618474
rs1425839717	3	57257389.0	57257389.0	1.0	G	3:57257389	3:57257389:A>G	ENSG00000157500	ENST00000482800	ENSE00003618474
rs768464610	3	57257394.0	57257394.0	1.0	A	3:57257394	3:57257394:C>A	ENSG00000157500	ENST00000482800	ENSE00003618474
rs1387634574	3	57257395.0	57257395.0	1.0	G	3:57257395	3:57257395:C>G	ENSG00000157500	ENST00000482800	ENSE00003618474
rs762004889	3	57257419.0	57257419.0	1.0	G	3:57257419	3:57257419:A>G	ENSG00000157500	ENST00000482800	ENSE00003618474
rs200151001	3	57259029.0	57259029.0	1.0	T	3:57259029	3:57259029:C>T	ENSG00000157500	ENST00000482800	ENSE00003608991
rs142763260	3	57259030.0	57259030.0	1.0	A	3:57259030	3:57259030:G>A	ENSG00000157500	ENST00000482800	ENSE00003608991
rs779598236	3	57259033.0	57259033.0	1.0	G	3:57259033	3:57259033:C>G	ENSG00000157500	ENST00000482800	ENSE00003608991
rs749191182	3	57259035.0	57259035.0	1.0	G	3:57259035	3:57259035:A>G	ENSG00000157500	ENST00000482800	ENSE00003608991
rs1411657483	3	57259039.0	57259039.0	1.0	G	3:57259039	3:57259039:C>G	ENSG00000157500	ENST00000482800	ENSE00003608991
rs1305626908	3	57259047.0	57259047.0	1.0	C	3:57259047	3:57259047:G>C	ENSG00000157500	ENST00000482800	ENSE00003608991
rs1467124665	3	57259049.0	57259049.0	1.0	C	3:57259049	3:57259049:A>C	ENSG00000157500	ENST00000482800	ENSE00003608991
rs754877013	3	57259053.0	57259053.0	1.0	A	3:57259053	3:57259053:G>A	ENSG00000157500	ENST00000482800	ENSE00003608991
rs1228506172	3	57259054.0	57259054.0	1.0	A	3:57259054	3:57259054:G>A	ENSG00000157500	ENST00000482800	ENSE00003608991
rs1454188784	3	57259057.0	57259057.0	1.0	A	3:57259057	3:57259057:G>A	ENSG00000157500	ENST00000482800	ENSE00003608991
rs778709990	3	57259062.0	57259062.0	1.0	C	3:57259062	3:57259062:A>C	ENSG00000157500	ENST00000482800	ENSE00003608991
rs1320243555	3	57259065.0	57259065.0	1.0	C	3:57259065	3:57259065:A>C	ENSG00000157500	ENST00000482800	ENSE00003608991
rs747887921	3	57259080.0	57259080.0	1.0	A	3:57259080	3:57259080:G>A	ENSG00000157500	ENST00000482800	ENSE00003608991
rs1483040254	3	57259848.0	57259848.0	1.0	A	3:57259848	3:57259848:C>A	ENSG00000157500	ENST00000482800	ENSE00003585026
rs1189508652	3	57259850.0	57259850.0	1.0	G	3:57259850	3:57259850:A>G	ENSG00000157500	ENST00000482800	ENSE00003585026
rs1248377911	3	57259860.0	57259860.0	1.0	G	3:57259860	3:57259860:A>G	ENSG00000157500	ENST00000482800	ENSE00003585026
rs778869246	3	57259866.0	57259866.0	1.0	C	3:57259866	3:57259866:T>C	ENSG00000157500	ENST00000482800	ENSE00003585026
rs752598738	3	57259871.0	57259871.0	1.0	A	3:57259871	3:57259871:G>A	ENSG00000157500	ENST00000482800	ENSE00003585026
rs368758377	3	57259872.0	57259872.0	1.0	C	3:57259872	3:57259872:T>C	ENSG00000157500	ENST00000482800	ENSE00003585026
rs1177602938	3	57259874.0	57259874.0	1.0	T	3:57259874	3:57259874:C>T	ENSG00000157500	ENST00000482800	ENSE00003585026
rs1356993102	3	57259875.0	57259875.0	1.0	A	3:57259875	3:57259875:G>A	ENSG00000157500	ENST00000482800	ENSE00003585026
rs747210071	3	57259883.0	57259883.0	1.0	T	3:57259883	3:57259883:G>T	ENSG00000157500	ENST00000482800	ENSE00003585026
rs771118849	3	57259889.0	57259889.0	1.0	G	3:57259889	3:57259889:A>G	ENSG00000157500	ENST00000482800	ENSE00003585026
rs1297442237	3	57259906.0	57259906.0	1.0	A	3:57259906	3:57259906:T>A	ENSG00000157500	ENST00000482800	ENSE00003585026
rs1368901347	3	57259907.0	57259907.0	1.0	T	3:57259907	3:57259907:G>T	ENSG00000157500	ENST00000482800	ENSE00003585026
rs1221499522	3	57259910.0	57259910.0	1.0	A	3:57259910	3:57259910:C>A	ENSG00000157500	ENST00000482800	ENSE00003585026
rs1191737337	3	57259911.0	57259911.0	1.0	G	3:57259911	3:57259911:A>G	ENSG00000157500	ENST00000482800	ENSE00003585026
rs781165009	3	57259916.0	57259916.0	1.0	T	3:57259916	3:57259916:G>T	ENSG00000157500	ENST00000482800	ENSE00003585026
rs745915543	3	57259917.0	57259917.0	1.0	T	3:57259917	3:57259917:A>T	ENSG00000157500	ENST00000482800	ENSE00003585026
rs1270286246	3	57259925.0	57259925.0	1.0	A	3:57259925	3:57259925:T>A	ENSG00000157500	ENST00000482800	ENSE00003585026
rs1244537519	3	57259932.0	57259932.0	1.0	G	3:57259932	3:57259932:C>G	ENSG00000157500	ENST00000482800	ENSE00003585026
rs375592616	3	57259934.0	57259934.0	1.0	G	3:57259934	3:57259934:A>G	ENSG00000157500	ENST00000482800	ENSE00003585026
rs763536989	3	57259936.0	57259936.0	1.0	C	3:57259936	3:57259936:G>C	ENSG00000157500	ENST00000482800	ENSE00003585026
rs769152501	3	57259937.0	57259937.0	1.0	T	3:57259937	3:57259937:C>T	ENSG00000157500	ENST00000482800	ENSE00003585026
rs551759110	3	57259938.0	57259938.0	1.0	A	3:57259938	3:57259938:G>A	ENSG00000157500	ENST00000482800	ENSE00003585026
rs944129658	3	57259941.0	57259941.0	1.0	G	3:57259941	3:57259941:A>G	ENSG00000157500	ENST00000482800	ENSE00003585026
rs766008211	3	57259950.0	57259950.0	1.0	G	3:57259950	3:57259950:C>G	ENSG00000157500	ENST00000482800	ENSE00003585026
rs1432128313	3	57259955.0	57259955.0	1.0	T	3:57259955	3:57259955:C>T	ENSG00000157500	ENST00000482800	ENSE00003585026
rs753409035	3	57259956.0	57259956.0	1.0	A	3:57259956	3:57259956:G>A	ENSG00000157500	ENST00000482800	ENSE00003585026
rs759085855	3	57259965.0	57259965.0	1.0	G	3:57259965	3:57259965:A>G	ENSG00000157500	ENST00000482800	ENSE00003585026
rs1455370460	3	57259967.0	57259967.0	1.0	G	3:57259967	3:57259967:A>G	ENSG00000157500	ENST00000482800	ENSE00003585026
rs1041140473	3	57259976.0	57259976.0	1.0	G	3:57259976	3:57259976:C>G	ENSG00000157500	ENST00000482800	ENSE00003585026
rs752690932	3	57259977.0	57259977.0	1.0	A	3:57259977	3:57259977:G>A	ENSG00000157500	ENST00000482800	ENSE00003585026
rs1273602290	3	57259979.0	57259979.0	1.0	G	3:57259979	3:57259979:A>G	ENSG00000157500	ENST00000482800	ENSE00003585026
rs1229089055	3	57259992.0	57259992.0	1.0	C	3:57259992	3:57259992:A>C	ENSG00000157500	ENST00000482800	ENSE00003585026
rs758274931	3	57260003.0	57260003.0	1.0	G	3:57260003	3:57260003:A>G	ENSG00000157500	ENST00000482800	ENSE00003585026
rs1579399463	3	57260004.0	57260004.0	1.0	G	3:57260004	3:57260004:C>G	ENSG00000157500	ENST00000482800	ENSE00003585026
rs994759720	3	57260015.0	57260015.0	1.0	G	3:57260015	3:57260015:T>G	ENSG00000157500	ENST00000482800	ENSE00003585026
rs869320673	3	57260016.0	57260016.0	1.0	A	3:57260016	3:57260016:T>A	ENSG00000157500	ENST00000482800	ENSE00003585026
rs759488557	3	57260016.0	57260023.0	1.0	TAA	3:57260016	3:57260016:TAAAGTAA>TAA	ENSG00000157500	ENST00000482800	ENSE00003585026
rs1287542578	3	57260120.0	57260121.0	1.0	-	3:57260120	3:57260120:AA>-	ENSG00000157500	ENST00000482800	ENSE00003588649
rs1490165407	3	57260121.0	57260121.0	1.0	G	3:57260121	3:57260121:A>G	ENSG00000157500	ENST00000482800	ENSE00003588649
rs1240517093	3	57260122.0	57260122.0	1.0	C	3:57260122	3:57260122:T>C	ENSG00000157500	ENST00000482800	ENSE00003588649
rs1205834700	3	57260123.0	57260123.0	1.0	TCTAGT	3:57260123	3:57260123:T>TCTAGT	ENSG00000157500	ENST00000482800	ENSE00003588649
rs1253318240	3	57260124.0	57260124.0	1.0	C	3:57260124	3:57260124:G>C	ENSG00000157500	ENST00000482800	ENSE00003588649
rs1444912454	3	57260140.0	57260141.0	1.0	TTT	3:57260140	3:57260140:TT>TTT	ENSG00000157500	ENST00000482800	ENSE00003588649
rs1237699945	3	57260142.0	57260142.0	1.0	G	3:57260142	3:57260142:A>G	ENSG00000157500	ENST00000482800	ENSE00003588649
rs767215813	3	57260145.0	57260145.0	1.0	G	3:57260145	3:57260145:A>G	ENSG00000157500	ENST00000482800	ENSE00003588649
rs750683811	3	57260147.0	57260147.0	1.0	T	3:57260147	3:57260147:G>T	ENSG00000157500	ENST00000482800	ENSE00003588649
rs1430915356	3	57260148.0	57260148.0	1.0	T	3:57260148	3:57260148:C>T	ENSG00000157500	ENST00000482800	ENSE00003588649
rs756336083	3	57260152.0	57260152.0	1.0	T	3:57260152	3:57260152:C>T	ENSG00000157500	ENST00000482800	ENSE00003588649
rs1579400000	3	57260628.0	57260628.0	1.0	G	3:57260628	3:57260628:T>G	ENSG00000157500	ENST00000482800	ENSE00003465999
rs76731092	3	57260631.0	57260631.0	1.0	T	3:57260631	3:57260631:C>T	ENSG00000157500	ENST00000482800	ENSE00003465999
rs774417235	3	57260632.0	57260632.0	1.0	T	3:57260632	3:57260632:C>T	ENSG00000157500	ENST00000482800	ENSE00003465999
rs767346371	3	57260637.0	57260637.0	1.0	T	3:57260637	3:57260637:C>T	ENSG00000157500	ENST00000482800	ENSE00003465999
rs1173233195	3	57260641.0	57260641.0	1.0	A	3:57260641	3:57260641:G>A	ENSG00000157500	ENST00000482800	ENSE00003465999
rs1404494546	3	57260643.0	57260643.0	1.0	A	3:57260643	3:57260643:G>A	ENSG00000157500	ENST00000482800	ENSE00003465999
rs750199133	3	57260647.0	57260647.0	1.0	C	3:57260647	3:57260647:T>C	ENSG00000157500	ENST00000482800	ENSE00003465999
rs766756073	3	57260652.0	57260652.0	1.0	C	3:57260652	3:57260652:T>C	ENSG00000157500	ENST00000482800	ENSE00003465999
rs1299656669	3	57260653.0	57260653.0	1.0	G	3:57260653	3:57260653:A>G	ENSG00000157500	ENST00000482800	ENSE00003465999
rs754081378	3	57260665.0	57260665.0	1.0	G	3:57260665	3:57260665:A>G	ENSG00000157500	ENST00000482800	ENSE00003465999
rs749706298	3	57260676.0	57260676.0	1.0	T	3:57260676	3:57260676:C>T	ENSG00000157500	ENST00000482800	ENSE00003465999
rs778843447	3	57260677.0	57260677.0	1.0	A	3:57260677	3:57260677:G>A	ENSG00000157500	ENST00000482800	ENSE00003465999
rs1346564836	3	57260679.0	57260679.0	1.0	T	3:57260679	3:57260679:C>T	ENSG00000157500	ENST00000482800	ENSE00003465999
rs1198318791	3	57260682.0	57260682.0	1.0	G	3:57260682	3:57260682:T>G	ENSG00000157500	ENST00000482800	ENSE00003465999
rs1262130414	3	57260685.0	57260685.0	1.0	A	3:57260685	3:57260685:G>A	ENSG00000157500	ENST00000482800	ENSE00003465999
rs188070352	3	57260690.0	57260690.0	1.0	A	3:57260690	3:57260690:T>A	ENSG00000157500	ENST00000482800	ENSE00003465999
rs1430000103	3	57260691.0	57260691.0	1.0	A	3:57260691	3:57260691:G>A	ENSG00000157500	ENST00000482800	ENSE00003465999
rs576774339	3	57260697.0	57260697.0	1.0	T	3:57260697	3:57260697:C>T	ENSG00000157500	ENST00000482800	ENSE00003465999
rs778141780	3	57260698.0	57260698.0	1.0	A	3:57260698	3:57260698:G>A	ENSG00000157500	ENST00000482800	ENSE00003465999
rs369533275	3	57260701.0	57260701.0	1.0	T	3:57260701	3:57260701:C>T	ENSG00000157500	ENST00000482800	ENSE00003465999
rs1384661243	3	57260706.0	57260706.0	1.0	G	3:57260706	3:57260706:A>G	ENSG00000157500	ENST00000482800	ENSE00003465999
rs1379394935	3	57260709.0	57260709.0	1.0	A	3:57260709	3:57260709:G>A	ENSG00000157500	ENST00000482800	ENSE00003465999
rs868479674	3	57260710.0	57260710.0	1.0	A	3:57260710	3:57260710:G>A	ENSG00000157500	ENST00000482800	ENSE00003465999
rs1325606128	3	57260714.0	57260714.0	1.0	C	3:57260714	3:57260714:A>C	ENSG00000157500	ENST00000482800	ENSE00003465999
rs779726235	3	57260715.0	57260715.0	1.0	G	3:57260715	3:57260715:A>G	ENSG00000157500	ENST00000482800	ENSE00003465999
rs930090436	3	57260737.0	57260737.0	1.0	C	3:57260737	3:57260737:T>C	ENSG00000157500	ENST00000482800	ENSE00003465999
rs984202523	3	57260740.0	57260740.0	1.0	T	3:57260740	3:57260740:G>T	ENSG00000157500	ENST00000482800	ENSE00003465999
rs1426295846	3	57260757.0	57260757.0	1.0	G	3:57260757	3:57260757:A>G	ENSG00000157500	ENST00000482800	ENSE00003465999
rs1322291184	3	57260761.0	57260761.0	1.0	G	3:57260761	3:57260761:A>G	ENSG00000157500	ENST00000482800	ENSE00003465999
rs1382557485	3	57260764.0	57260764.0	1.0	G	3:57260764	3:57260764:A>G	ENSG00000157500	ENST00000482800	ENSE00003465999
rs768274524	3	57260770.0	57260770.0	1.0	G	3:57260770	3:57260770:A>G	ENSG00000157500	ENST00000482800	ENSE00003465999
rs1381555531	3	57260770.0	57260773.0	1.0	AAA	3:57260770	3:57260770:AAAA>AAA	ENSG00000157500	ENST00000482800	ENSE00003465999
rs1276639754	3	57267742.0	57267742.0	1.0	G	3:57267742	3:57267742:A>G	ENSG00000157500	ENST00000482800	ENSE00001873695
rs1430471765	3	57267745.0	57267745.0	1.0	A	3:57267745	3:57267745:T>A	ENSG00000157500	ENST00000482800	ENSE00001873695
rs372104157	3	57267752.0	57267752.0	1.0	T	3:57267752	3:57267752:C>T	ENSG00000157500	ENST00000482800	ENSE00001873695
rs199932677	3	57267754.0	57267754.0	1.0	A	3:57267754	3:57267754:G>A	ENSG00000157500	ENST00000482800	ENSE00001873695
rs944023679	3	57267760.0	57267760.0	1.0	G	3:57267760	3:57267760:C>G	ENSG00000157500	ENST00000482800	ENSE00001873695
rs1246003114	3	57267772.0	57267772.0	1.0	T	3:57267772	3:57267772:A>T	ENSG00000157500	ENST00000482800	ENSE00001873695
rs781527136	3	57267773.0	57267773.0	1.0	C	3:57267773	3:57267773:T>C	ENSG00000157500	ENST00000482800	ENSE00001873695
rs748971201	3	57267776.0	57267776.0	1.0	T	3:57267776	3:57267776:C>T	ENSG00000157500	ENST00000482800	ENSE00001873695
rs1054280194	3	57267780.0	57267780.0	1.0	T	3:57267780	3:57267780:G>T	ENSG00000157500	ENST00000482800	ENSE00001873695
rs778504692	3	57267781.0	57267781.0	1.0	A	3:57267781	3:57267781:C>A	ENSG00000157500	ENST00000482800	ENSE00001873695
rs747657877	3	57267782.0	57267782.0	1.0	T	3:57267782	3:57267782:A>T	ENSG00000157500	ENST00000482800	ENSE00001873695
rs142229340	3	57267787.0	57267787.0	1.0	C	3:57267787	3:57267787:G>C	ENSG00000157500	ENST00000482800	ENSE00001873695
rs1196762591	3	57227885.0	57227885.0	1.0	A	3:57227885	3:57227885:T>A	ENSG00000157500	ENST00000495803	ENSE00001873953
rs752732231	3	57227888.0	57227888.0	1.0	A	3:57227888	3:57227888:C>A	ENSG00000157500	ENST00000495803	ENSE00001873953
rs1559504574	3	57227889.0	57227892.0	1.0	GGG	3:57227889	3:57227889:GGGG>GGG	ENSG00000157500	ENST00000495803	ENSE00001873953
rs1022835366	3	57227890.0	57227890.0	1.0	A	3:57227890	3:57227890:G>A	ENSG00000157500	ENST00000495803	ENSE00001873953
rs1246196168	3	57227891.0	57227891.0	1.0	A	3:57227891	3:57227891:G>A	ENSG00000157500	ENST00000495803	ENSE00001873953
rs1180717064	3	57227896.0	57227896.0	1.0	A	3:57227896	3:57227896:G>A	ENSG00000157500	ENST00000495803	ENSE00001873953
rs1301549943	3	57227905.0	57227905.0	1.0	T	3:57227905	3:57227905:C>T	ENSG00000157500	ENST00000495803	ENSE00001873953
rs764047745	3	57227911.0	57227911.0	1.0	T	3:57227911	3:57227911:G>T	ENSG00000157500	ENST00000495803	ENSE00001873953
rs751342039	3	57227912.0	57227912.0	1.0	T	3:57227912	3:57227912:A>T	ENSG00000157500	ENST00000495803	ENSE00001873953
rs867398262	3	57227918.0	57227918.0	1.0	A	3:57227918	3:57227918:C>A	ENSG00000157500	ENST00000495803	ENSE00001873953
rs1171557373	3	57227930.0	57227930.0	1.0	A	3:57227930	3:57227930:G>A	ENSG00000157500	ENST00000495803	ENSE00001873953
rs1321589564	3	57227931.0	57227931.0	1.0	A	3:57227931	3:57227931:C>A	ENSG00000157500	ENST00000495803	ENSE00001873953
rs942686239	3	57227932.0	57227932.0	1.0	T	3:57227932	3:57227932:C>T	ENSG00000157500	ENST00000495803	ENSE00001873953
rs1329989662	3	57227933.0	57227933.0	1.0	T	3:57227933	3:57227933:C>T	ENSG00000157500	ENST00000495803	ENSE00001873953
rs1040198076	3	57227935.0	57227935.0	1.0	T	3:57227935	3:57227935:C>T	ENSG00000157500	ENST00000495803	ENSE00001873953
rs1196762591	3	57227885.0	57227885.0	1.0	A	3:57227885	3:57227885:T>A	ENSG00000157500	ENST00000468342	ENSE00001931373
rs752732231	3	57227888.0	57227888.0	1.0	A	3:57227888	3:57227888:C>A	ENSG00000157500	ENST00000468342	ENSE00001931373
rs1559504574	3	57227889.0	57227892.0	1.0	GGG	3:57227889	3:57227889:GGGG>GGG	ENSG00000157500	ENST00000468342	ENSE00001931373
rs1022835366	3	57227890.0	57227890.0	1.0	A	3:57227890	3:57227890:G>A	ENSG00000157500	ENST00000468342	ENSE00001931373
rs1246196168	3	57227891.0	57227891.0	1.0	A	3:57227891	3:57227891:G>A	ENSG00000157500	ENST00000468342	ENSE00001931373
rs1180717064	3	57227896.0	57227896.0	1.0	A	3:57227896	3:57227896:G>A	ENSG00000157500	ENST00000468342	ENSE00001931373
rs1301549943	3	57227905.0	57227905.0	1.0	T	3:57227905	3:57227905:C>T	ENSG00000157500	ENST00000468342	ENSE00001931373
rs764047745	3	57227911.0	57227911.0	1.0	T	3:57227911	3:57227911:G>T	ENSG00000157500	ENST00000468342	ENSE00001931373
rs751342039	3	57227912.0	57227912.0	1.0	T	3:57227912	3:57227912:A>T	ENSG00000157500	ENST00000468342	ENSE00001931373
rs867398262	3	57227918.0	57227918.0	1.0	A	3:57227918	3:57227918:C>A	ENSG00000157500	ENST00000468342	ENSE00001931373
rs1171557373	3	57227930.0	57227930.0	1.0	A	3:57227930	3:57227930:G>A	ENSG00000157500	ENST00000468342	ENSE00001931373
rs1321589564	3	57227931.0	57227931.0	1.0	A	3:57227931	3:57227931:C>A	ENSG00000157500	ENST00000468342	ENSE00001931373
rs942686239	3	57227932.0	57227932.0	1.0	T	3:57227932	3:57227932:C>T	ENSG00000157500	ENST00000468342	ENSE00001931373
rs1329989662	3	57227933.0	57227933.0	1.0	T	3:57227933	3:57227933:C>T	ENSG00000157500	ENST00000468342	ENSE00001931373
rs1040198076	3	57227935.0	57227935.0	1.0	T	3:57227935	3:57227935:C>T	ENSG00000157500	ENST00000468342	ENSE00001931373
rs201654453	3	57238045.0	57238045.0	1.0	G	3:57238045	3:57238045:C>G	ENSG00000157500	ENST00000468342	ENSE00001849559
rs763530909	3	57238046.0	57238046.0	1.0	A	3:57238046	3:57238046:G>A	ENSG00000157500	ENST00000468342	ENSE00001849559
rs757743841	3	57238058.0	57238058.0	1.0	A	3:57238058	3:57238058:G>A	ENSG00000157500	ENST00000468342	ENSE00001849559
rs1304386766	3	57238061.0	57238061.0	1.0	A	3:57238061	3:57238061:G>A	ENSG00000157500	ENST00000468342	ENSE00001849559
rs1027463343	3	57238063.0	57238063.0	1.0	T	3:57238063	3:57238063:G>T	ENSG00000157500	ENST00000468342	ENSE00001849559
rs778496142	3	57238076.0	57238076.0	1.0	C	3:57238076	3:57238076:T>C	ENSG00000157500	ENST00000468342	ENSE00001849559
rs557238017	3	57238079.0	57238079.0	1.0	A	3:57238079	3:57238079:G>A	ENSG00000157500	ENST00000468342	ENSE00001849559
rs777525852	3	57238093.0	57238093.0	1.0	A	3:57238093	3:57238093:C>A	ENSG00000157500	ENST00000468342	ENSE00001849559
rs1265958322	3	57238095.0	57238095.0	1.0	C	3:57238095	3:57238095:G>C	ENSG00000157500	ENST00000468342	ENSE00001849559
rs1485585060	3	57238105.0	57238105.0	1.0	A	3:57238105	3:57238105:G>A	ENSG00000157500	ENST00000468342	ENSE00001849559
rs1195006912	3	57238106.0	57238106.0	1.0	G	3:57238106	3:57238106:T>G	ENSG00000157500	ENST00000468342	ENSE00001849559
rs1278816608	3	57238108.0	57238108.0	1.0	G	3:57238108	3:57238108:A>G	ENSG00000157500	ENST00000468342	ENSE00001849559
rs145538605	3	57238109.0	57238109.0	1.0	C	3:57238109	3:57238109:T>C	ENSG00000157500	ENST00000468342	ENSE00001849559
rs796065047	3	57238111.0	57238111.0	1.0	A	3:57238111	3:57238111:G>A	ENSG00000157500	ENST00000468342	ENSE00001849559
rs1351329505	3	57238114.0	57238114.0	1.0	A	3:57238114	3:57238114:G>A	ENSG00000157500	ENST00000468342	ENSE00001849559
rs1416388637	3	57238121.0	57238121.0	1.0	G	3:57238121	3:57238121:A>G	ENSG00000157500	ENST00000468342	ENSE00001849559
rs1196762591	3	57227885.0	57227885.0	1.0	A	3:57227885	3:57227885:T>A	ENSG00000157500	ENST00000444459	ENSE00001604240
rs752732231	3	57227888.0	57227888.0	1.0	A	3:57227888	3:57227888:C>A	ENSG00000157500	ENST00000444459	ENSE00001604240
rs1559504574	3	57227889.0	57227892.0	1.0	GGG	3:57227889	3:57227889:GGGG>GGG	ENSG00000157500	ENST00000444459	ENSE00001604240
rs1022835366	3	57227890.0	57227890.0	1.0	A	3:57227890	3:57227890:G>A	ENSG00000157500	ENST00000444459	ENSE00001604240
rs1246196168	3	57227891.0	57227891.0	1.0	A	3:57227891	3:57227891:G>A	ENSG00000157500	ENST00000444459	ENSE00001604240
rs1180717064	3	57227896.0	57227896.0	1.0	A	3:57227896	3:57227896:G>A	ENSG00000157500	ENST00000444459	ENSE00001604240
rs1301549943	3	57227905.0	57227905.0	1.0	T	3:57227905	3:57227905:C>T	ENSG00000157500	ENST00000444459	ENSE00001604240
rs764047745	3	57227911.0	57227911.0	1.0	T	3:57227911	3:57227911:G>T	ENSG00000157500	ENST00000444459	ENSE00001604240
rs751342039	3	57227912.0	57227912.0	1.0	T	3:57227912	3:57227912:A>T	ENSG00000157500	ENST00000444459	ENSE00001604240
rs867398262	3	57227918.0	57227918.0	1.0	A	3:57227918	3:57227918:C>A	ENSG00000157500	ENST00000444459	ENSE00001604240
rs1171557373	3	57227930.0	57227930.0	1.0	A	3:57227930	3:57227930:G>A	ENSG00000157500	ENST00000444459	ENSE00001604240
rs1321589564	3	57227931.0	57227931.0	1.0	A	3:57227931	3:57227931:C>A	ENSG00000157500	ENST00000444459	ENSE00001604240
rs942686239	3	57227932.0	57227932.0	1.0	T	3:57227932	3:57227932:C>T	ENSG00000157500	ENST00000444459	ENSE00001604240
rs1329989662	3	57227933.0	57227933.0	1.0	T	3:57227933	3:57227933:C>T	ENSG00000157500	ENST00000444459	ENSE00001604240
rs1040198076	3	57227935.0	57227935.0	1.0	T	3:57227935	3:57227935:C>T	ENSG00000157500	ENST00000444459	ENSE00001604240
rs961679716	3	57230765.0	57230765.0	1.0	C	3:57230765	3:57230765:A>C	ENSG00000157500	ENST00000444459	ENSE00001685256
rs1393694778	3	57230766.0	57230766.0	1.0	C	3:57230766	3:57230766:T>C	ENSG00000157500	ENST00000444459	ENSE00001685256
rs1440288526	3	57242859.0	57242859.0	1.0	G	3:57242859	3:57242859:A>G	ENSG00000157500	ENST00000444459	ENSE00001798991
rs1259036498	3	57242861.0	57242861.0	1.0	C	3:57242861	3:57242861:G>C	ENSG00000157500	ENST00000444459	ENSE00001798991
rs1427455279	3	57242864.0	57242864.0	1.0	A	3:57242864	3:57242864:G>A	ENSG00000157500	ENST00000444459	ENSE00001798991
rs1199090141	3	57242865.0	57242865.0	1.0	A	3:57242865	3:57242865:C>A	ENSG00000157500	ENST00000444459	ENSE00001798991
rs753038546	3	57242868.0	57242868.0	1.0	T	3:57242868	3:57242868:C>T	ENSG00000157500	ENST00000444459	ENSE00001798991
rs1173425203	3	57242877.0	57242877.0	1.0	A	3:57242877	3:57242877:G>A	ENSG00000157500	ENST00000444459	ENSE00001798991
rs747044226	3	57242883.0	57242883.0	1.0	A	3:57242883	3:57242883:G>A	ENSG00000157500	ENST00000444459	ENSE00001798991
rs771374115	3	57242885.0	57242885.0	1.0	T	3:57242885	3:57242885:C>T	ENSG00000157500	ENST00000444459	ENSE00001798991
rs146571495	3	57242886.0	57242886.0	1.0	A	3:57242886	3:57242886:G>A	ENSG00000157500	ENST00000444459	ENSE00001798991
rs1288678230	3	57242891.0	57242891.0	1.0	C	3:57242891	3:57242891:T>C	ENSG00000157500	ENST00000444459	ENSE00001798991
rs867993922	3	57242892.0	57242892.0	1.0	A	3:57242892	3:57242892:C>A	ENSG00000157500	ENST00000444459	ENSE00001798991
rs1287542578	3	57260120.0	57260121.0	1.0	-	3:57260120	3:57260120:AA>-	ENSG00000157500	ENST00000464446	ENSE00001934941
rs1490165407	3	57260121.0	57260121.0	1.0	G	3:57260121	3:57260121:A>G	ENSG00000157500	ENST00000464446	ENSE00001934941
rs1240517093	3	57260122.0	57260122.0	1.0	C	3:57260122	3:57260122:T>C	ENSG00000157500	ENST00000464446	ENSE00001934941
rs1205834700	3	57260123.0	57260123.0	1.0	TCTAGT	3:57260123	3:57260123:T>TCTAGT	ENSG00000157500	ENST00000464446	ENSE00001934941
rs1253318240	3	57260124.0	57260124.0	1.0	C	3:57260124	3:57260124:G>C	ENSG00000157500	ENST00000464446	ENSE00001934941
rs1444912454	3	57260140.0	57260141.0	1.0	TTT	3:57260140	3:57260140:TT>TTT	ENSG00000157500	ENST00000464446	ENSE00001934941
rs1237699945	3	57260142.0	57260142.0	1.0	G	3:57260142	3:57260142:A>G	ENSG00000157500	ENST00000464446	ENSE00001934941
rs767215813	3	57260145.0	57260145.0	1.0	G	3:57260145	3:57260145:A>G	ENSG00000157500	ENST00000464446	ENSE00001934941
rs750683811	3	57260147.0	57260147.0	1.0	T	3:57260147	3:57260147:G>T	ENSG00000157500	ENST00000464446	ENSE00001934941
rs1430915356	3	57260148.0	57260148.0	1.0	T	3:57260148	3:57260148:C>T	ENSG00000157500	ENST00000464446	ENSE00001934941
rs756336083	3	57260152.0	57260152.0	1.0	T	3:57260152	3:57260152:C>T	ENSG00000157500	ENST00000464446	ENSE00001934941
rs200151001	3	57259029.0	57259029.0	1.0	T	3:57259029	3:57259029:C>T	ENSG00000157500	ENST00000488530	ENSE00001881733
rs142763260	3	57259030.0	57259030.0	1.0	A	3:57259030	3:57259030:G>A	ENSG00000157500	ENST00000488530	ENSE00001881733
rs779598236	3	57259033.0	57259033.0	1.0	G	3:57259033	3:57259033:C>G	ENSG00000157500	ENST00000488530	ENSE00001881733
rs749191182	3	57259035.0	57259035.0	1.0	G	3:57259035	3:57259035:A>G	ENSG00000157500	ENST00000488530	ENSE00001881733
rs1411657483	3	57259039.0	57259039.0	1.0	G	3:57259039	3:57259039:C>G	ENSG00000157500	ENST00000488530	ENSE00001881733
rs1305626908	3	57259047.0	57259047.0	1.0	C	3:57259047	3:57259047:G>C	ENSG00000157500	ENST00000488530	ENSE00001881733
rs1467124665	3	57259049.0	57259049.0	1.0	C	3:57259049	3:57259049:A>C	ENSG00000157500	ENST00000488530	ENSE00001881733
rs754877013	3	57259053.0	57259053.0	1.0	A	3:57259053	3:57259053:G>A	ENSG00000157500	ENST00000488530	ENSE00001881733
rs1228506172	3	57259054.0	57259054.0	1.0	A	3:57259054	3:57259054:G>A	ENSG00000157500	ENST00000488530	ENSE00001881733
rs1454188784	3	57259057.0	57259057.0	1.0	A	3:57259057	3:57259057:G>A	ENSG00000157500	ENST00000488530	ENSE00001881733
rs778709990	3	57259062.0	57259062.0	1.0	C	3:57259062	3:57259062:A>C	ENSG00000157500	ENST00000488530	ENSE00001881733
rs1320243555	3	57259065.0	57259065.0	1.0	C	3:57259065	3:57259065:A>C	ENSG00000157500	ENST00000488530	ENSE00001881733
rs747887921	3	57259080.0	57259080.0	1.0	A	3:57259080	3:57259080:G>A	ENSG00000157500	ENST00000488530	ENSE00001881733
rs1276639754	3	57267742.0	57267742.0	1.0	G	3:57267742	3:57267742:A>G	ENSG00000157500	ENST00000488530	ENSE00003669572
rs1430471765	3	57267745.0	57267745.0	1.0	A	3:57267745	3:57267745:T>A	ENSG00000157500	ENST00000488530	ENSE00003669572
rs372104157	3	57267752.0	57267752.0	1.0	T	3:57267752	3:57267752:C>T	ENSG00000157500	ENST00000488530	ENSE00003669572
rs199932677	3	57267754.0	57267754.0	1.0	A	3:57267754	3:57267754:G>A	ENSG00000157500	ENST00000488530	ENSE00003669572
rs944023679	3	57267760.0	57267760.0	1.0	G	3:57267760	3:57267760:C>G	ENSG00000157500	ENST00000488530	ENSE00003669572
rs1246003114	3	57267772.0	57267772.0	1.0	T	3:57267772	3:57267772:A>T	ENSG00000157500	ENST00000488530	ENSE00003669572
rs781527136	3	57267773.0	57267773.0	1.0	C	3:57267773	3:57267773:T>C	ENSG00000157500	ENST00000488530	ENSE00003669572
rs748971201	3	57267776.0	57267776.0	1.0	T	3:57267776	3:57267776:C>T	ENSG00000157500	ENST00000488530	ENSE00003669572
rs1054280194	3	57267780.0	57267780.0	1.0	T	3:57267780	3:57267780:G>T	ENSG00000157500	ENST00000488530	ENSE00003669572
rs778504692	3	57267781.0	57267781.0	1.0	A	3:57267781	3:57267781:C>A	ENSG00000157500	ENST00000488530	ENSE00003669572
rs747657877	3	57267782.0	57267782.0	1.0	T	3:57267782	3:57267782:A>T	ENSG00000157500	ENST00000488530	ENSE00003669572
rs142229340	3	57267787.0	57267787.0	1.0	C	3:57267787	3:57267787:G>C	ENSG00000157500	ENST00000488530	ENSE00003669572
rs1483040254	3	57259848.0	57259848.0	1.0	A	3:57259848	3:57259848:C>A	ENSG00000157500	ENST00000492501	ENSE00001953138
rs1189508652	3	57259850.0	57259850.0	1.0	G	3:57259850	3:57259850:A>G	ENSG00000157500	ENST00000492501	ENSE00001953138
rs1248377911	3	57259860.0	57259860.0	1.0	G	3:57259860	3:57259860:A>G	ENSG00000157500	ENST00000492501	ENSE00001953138
rs778869246	3	57259866.0	57259866.0	1.0	C	3:57259866	3:57259866:T>C	ENSG00000157500	ENST00000492501	ENSE00001953138
rs752598738	3	57259871.0	57259871.0	1.0	A	3:57259871	3:57259871:G>A	ENSG00000157500	ENST00000492501	ENSE00001953138
rs368758377	3	57259872.0	57259872.0	1.0	C	3:57259872	3:57259872:T>C	ENSG00000157500	ENST00000492501	ENSE00001953138
rs1177602938	3	57259874.0	57259874.0	1.0	T	3:57259874	3:57259874:C>T	ENSG00000157500	ENST00000492501	ENSE00001953138
rs1356993102	3	57259875.0	57259875.0	1.0	A	3:57259875	3:57259875:G>A	ENSG00000157500	ENST00000492501	ENSE00001953138
rs747210071	3	57259883.0	57259883.0	1.0	T	3:57259883	3:57259883:G>T	ENSG00000157500	ENST00000492501	ENSE00001953138
rs771118849	3	57259889.0	57259889.0	1.0	G	3:57259889	3:57259889:A>G	ENSG00000157500	ENST00000492501	ENSE00001953138
rs1297442237	3	57259906.0	57259906.0	1.0	A	3:57259906	3:57259906:T>A	ENSG00000157500	ENST00000492501	ENSE00001953138
rs1368901347	3	57259907.0	57259907.0	1.0	T	3:57259907	3:57259907:G>T	ENSG00000157500	ENST00000492501	ENSE00001953138
rs1221499522	3	57259910.0	57259910.0	1.0	A	3:57259910	3:57259910:C>A	ENSG00000157500	ENST00000492501	ENSE00001953138
rs1191737337	3	57259911.0	57259911.0	1.0	G	3:57259911	3:57259911:A>G	ENSG00000157500	ENST00000492501	ENSE00001953138
rs781165009	3	57259916.0	57259916.0	1.0	T	3:57259916	3:57259916:G>T	ENSG00000157500	ENST00000492501	ENSE00001953138
rs745915543	3	57259917.0	57259917.0	1.0	T	3:57259917	3:57259917:A>T	ENSG00000157500	ENST00000492501	ENSE00001953138
rs1270286246	3	57259925.0	57259925.0	1.0	A	3:57259925	3:57259925:T>A	ENSG00000157500	ENST00000492501	ENSE00001953138
rs1244537519	3	57259932.0	57259932.0	1.0	G	3:57259932	3:57259932:C>G	ENSG00000157500	ENST00000492501	ENSE00001953138
rs375592616	3	57259934.0	57259934.0	1.0	G	3:57259934	3:57259934:A>G	ENSG00000157500	ENST00000492501	ENSE00001953138
rs763536989	3	57259936.0	57259936.0	1.0	C	3:57259936	3:57259936:G>C	ENSG00000157500	ENST00000492501	ENSE00001953138
rs769152501	3	57259937.0	57259937.0	1.0	T	3:57259937	3:57259937:C>T	ENSG00000157500	ENST00000492501	ENSE00001953138
rs551759110	3	57259938.0	57259938.0	1.0	A	3:57259938	3:57259938:G>A	ENSG00000157500	ENST00000492501	ENSE00001953138
rs944129658	3	57259941.0	57259941.0	1.0	G	3:57259941	3:57259941:A>G	ENSG00000157500	ENST00000492501	ENSE00001953138
rs766008211	3	57259950.0	57259950.0	1.0	G	3:57259950	3:57259950:C>G	ENSG00000157500	ENST00000492501	ENSE00001953138
rs1432128313	3	57259955.0	57259955.0	1.0	T	3:57259955	3:57259955:C>T	ENSG00000157500	ENST00000492501	ENSE00001953138
rs753409035	3	57259956.0	57259956.0	1.0	A	3:57259956	3:57259956:G>A	ENSG00000157500	ENST00000492501	ENSE00001953138
rs759085855	3	57259965.0	57259965.0	1.0	G	3:57259965	3:57259965:A>G	ENSG00000157500	ENST00000492501	ENSE00001953138
rs1455370460	3	57259967.0	57259967.0	1.0	G	3:57259967	3:57259967:A>G	ENSG00000157500	ENST00000492501	ENSE00001953138
rs1041140473	3	57259976.0	57259976.0	1.0	G	3:57259976	3:57259976:C>G	ENSG00000157500	ENST00000492501	ENSE00001953138
rs752690932	3	57259977.0	57259977.0	1.0	A	3:57259977	3:57259977:G>A	ENSG00000157500	ENST00000492501	ENSE00001953138
rs1273602290	3	57259979.0	57259979.0	1.0	G	3:57259979	3:57259979:A>G	ENSG00000157500	ENST00000492501	ENSE00001953138
rs1229089055	3	57259992.0	57259992.0	1.0	C	3:57259992	3:57259992:A>C	ENSG00000157500	ENST00000492501	ENSE00001953138
rs758274931	3	57260003.0	57260003.0	1.0	G	3:57260003	3:57260003:A>G	ENSG00000157500	ENST00000492501	ENSE00001953138
rs1579399463	3	57260004.0	57260004.0	1.0	G	3:57260004	3:57260004:C>G	ENSG00000157500	ENST00000492501	ENSE00001953138
rs994759720	3	57260015.0	57260015.0	1.0	G	3:57260015	3:57260015:T>G	ENSG00000157500	ENST00000492501	ENSE00001953138
rs869320673	3	57260016.0	57260016.0	1.0	A	3:57260016	3:57260016:T>A	ENSG00000157500	ENST00000492501	ENSE00001953138
rs759488557	3	57260016.0	57260023.0	1.0	TAA	3:57260016	3:57260016:TAAAGTAA>TAA	ENSG00000157500	ENST00000492501	ENSE00001953138
rs1287542578	3	57260120.0	57260121.0	1.0	-	3:57260120	3:57260120:AA>-	ENSG00000157500	ENST00000492501	ENSE00001931030
rs1490165407	3	57260121.0	57260121.0	1.0	G	3:57260121	3:57260121:A>G	ENSG00000157500	ENST00000492501	ENSE00001931030
rs1240517093	3	57260122.0	57260122.0	1.0	C	3:57260122	3:57260122:T>C	ENSG00000157500	ENST00000492501	ENSE00001931030
rs1205834700	3	57260123.0	57260123.0	1.0	TCTAGT	3:57260123	3:57260123:T>TCTAGT	ENSG00000157500	ENST00000492501	ENSE00001931030
rs1253318240	3	57260124.0	57260124.0	1.0	C	3:57260124	3:57260124:G>C	ENSG00000157500	ENST00000492501	ENSE00001931030
rs1444912454	3	57260140.0	57260141.0	1.0	TTT	3:57260140	3:57260140:TT>TTT	ENSG00000157500	ENST00000492501	ENSE00001931030
rs1237699945	3	57260142.0	57260142.0	1.0	G	3:57260142	3:57260142:A>G	ENSG00000157500	ENST00000492501	ENSE00001931030
rs767215813	3	57260145.0	57260145.0	1.0	G	3:57260145	3:57260145:A>G	ENSG00000157500	ENST00000492501	ENSE00001931030
rs750683811	3	57260147.0	57260147.0	1.0	T	3:57260147	3:57260147:G>T	ENSG00000157500	ENST00000492501	ENSE00001931030
rs1430915356	3	57260148.0	57260148.0	1.0	T	3:57260148	3:57260148:C>T	ENSG00000157500	ENST00000492501	ENSE00001931030
rs756336083	3	57260152.0	57260152.0	1.0	T	3:57260152	3:57260152:C>T	ENSG00000157500	ENST00000492501	ENSE00001931030
rs200980155	8	3409430.0	3409430.0	1.0	A	8:3409430	8:3409430:G>A	ENSG00000183117	ENST00000335551	ENSE00001764219
rs753082152	8	3409431.0	3409431.0	1.0	A	8:3409431	8:3409431:C>A	ENSG00000183117	ENST00000335551	ENSE00001764219
rs1356280280	8	3409435.0	3409435.0	1.0	A	8:3409435	8:3409435:G>A	ENSG00000183117	ENST00000335551	ENSE00001764219
rs1464998262	8	3409437.0	3409437.0	1.0	G	8:3409437	8:3409437:T>G	ENSG00000183117	ENST00000335551	ENSE00001764219
rs777783041	8	3409439.0	3409439.0	1.0	C	8:3409439	8:3409439:G>C	ENSG00000183117	ENST00000335551	ENSE00001764219
rs747280839	8	3409443.0	3409443.0	1.0	G	8:3409443	8:3409443:C>G	ENSG00000183117	ENST00000335551	ENSE00001764219
rs1206467188	8	3409446.0	3409446.0	1.0	T	8:3409446	8:3409446:G>T	ENSG00000183117	ENST00000335551	ENSE00001764219
rs1454201735	8	3409452.0	3409452.0	1.0	C	8:3409452	8:3409452:T>C	ENSG00000183117	ENST00000335551	ENSE00001764219
rs771111884	8	3409455.0	3409455.0	1.0	C	8:3409455	8:3409455:T>C	ENSG00000183117	ENST00000335551	ENSE00001764219
rs1228175975	8	3409462.0	3409462.0	1.0	C	8:3409462	8:3409462:G>C	ENSG00000183117	ENST00000335551	ENSE00001764219
rs780915322	8	3409463.0	3409463.0	1.0	G	8:3409463	8:3409463:C>G	ENSG00000183117	ENST00000335551	ENSE00001764219
rs1309719164	8	3409464.0	3409464.0	1.0	A	8:3409464	8:3409464:T>A	ENSG00000183117	ENST00000335551	ENSE00001764219
rs745662070	8	3409467.0	3409467.0	1.0	T	8:3409467	8:3409467:C>T	ENSG00000183117	ENST00000335551	ENSE00001764219
rs368619903	8	3409470.0	3409470.0	1.0	C	8:3409470	8:3409470:G>C	ENSG00000183117	ENST00000335551	ENSE00001764219
rs1205784963	8	3409471.0	3409471.0	1.0	A	8:3409471	8:3409471:T>A	ENSG00000183117	ENST00000335551	ENSE00001764219
rs762940560	8	3409473.0	3409473.0	1.0	G	8:3409473	8:3409473:A>G	ENSG00000183117	ENST00000335551	ENSE00001764219
rs768300996	8	3409474.0	3409474.0	1.0	C	8:3409474	8:3409474:T>C	ENSG00000183117	ENST00000335551	ENSE00001764219
rs1455856689	8	3409476.0	3409476.0	1.0	T	8:3409476	8:3409476:A>T	ENSG00000183117	ENST00000335551	ENSE00001764219
rs1186951791	8	3409477.0	3409477.0	1.0	T	8:3409477	8:3409477:C>T	ENSG00000183117	ENST00000335551	ENSE00001764219
rs201699633	8	3409477.0	3409477.0	1.0	-	8:3409477	8:3409477:C>-	ENSG00000183117	ENST00000335551	ENSE00001764219
rs189321593	8	3409479.0	3409479.0	1.0	A	8:3409479	8:3409479:C>A	ENSG00000183117	ENST00000335551	ENSE00001764219
rs1169896945	8	3409481.0	3409481.0	1.0	G	8:3409481	8:3409481:C>G	ENSG00000183117	ENST00000335551	ENSE00001764219
rs773972427	8	3409483.0	3409483.0	1.0	T	8:3409483	8:3409483:C>T	ENSG00000183117	ENST00000335551	ENSE00001764219
rs11477062	8	3409483.0	3409487.0	1.0	CCCCCC	8:3409483	8:3409483:CCCCC>CCCCCC	ENSG00000183117	ENST00000335551	ENSE00001764219
rs761595291	8	3409486.0	3409486.0	1.0	G	8:3409486	8:3409486:C>G	ENSG00000183117	ENST00000335551	ENSE00001764219
rs1051235568	8	3409489.0	3409489.0	1.0	G	8:3409489	8:3409489:C>G	ENSG00000183117	ENST00000335551	ENSE00001764219
rs570645411	8	3409492.0	3409492.0	1.0	A	8:3409492	8:3409492:G>A	ENSG00000183117	ENST00000335551	ENSE00001764219
rs1347637748	8	3409500.0	3409500.0	1.0	C	8:3409500	8:3409500:G>C	ENSG00000183117	ENST00000335551	ENSE00001764219
rs758881329	8	3409501.0	3409501.0	1.0	T	8:3409501	8:3409501:C>T	ENSG00000183117	ENST00000335551	ENSE00001764219
rs1278175938	8	3409503.0	3409503.0	1.0	T	8:3409503	8:3409503:G>T	ENSG00000183117	ENST00000335551	ENSE00001764219
rs891274894	8	3409504.0	3409504.0	1.0	T	8:3409504	8:3409504:C>T	ENSG00000183117	ENST00000335551	ENSE00001764219
rs751633495	8	3409506.0	3409506.0	1.0	A	8:3409506	8:3409506:G>A	ENSG00000183117	ENST00000335551	ENSE00001764219
rs1261486277	8	3409507.0	3409507.0	1.0	C	8:3409507	8:3409507:G>C	ENSG00000183117	ENST00000335551	ENSE00001764219
rs369363106	8	3409512.0	3409512.0	1.0	G	8:3409512	8:3409512:T>G	ENSG00000183117	ENST00000335551	ENSE00001764219
rs746010384	8	3409513.0	3409513.0	1.0	G	8:3409513	8:3409513:C>G	ENSG00000183117	ENST00000335551	ENSE00001764219
rs200929585	8	3409518.0	3409518.0	1.0	A	8:3409518	8:3409518:G>A	ENSG00000183117	ENST00000335551	ENSE00001764219
rs1563358206	8	3409522.0	3409525.0	1.0	GT	8:3409522	8:3409522:GTGT>GT	ENSG00000183117	ENST00000335551	ENSE00001764219
rs749285745	8	3409524.0	3409524.0	1.0	A	8:3409524	8:3409524:G>A	ENSG00000183117	ENST00000335551	ENSE00001764219
rs768680532	8	3409525.0	3409525.0	1.0	C	8:3409525	8:3409525:T>C	ENSG00000183117	ENST00000335551	ENSE00001764219
rs574266772	8	3409527.0	3409527.0	1.0	A	8:3409527	8:3409527:T>A	ENSG00000183117	ENST00000335551	ENSE00001764219
rs772952922	8	3409528.0	3409528.0	1.0	G	8:3409528	8:3409528:C>G	ENSG00000183117	ENST00000335551	ENSE00001764219
rs373233217	8	3409531.0	3409531.0	1.0	T	8:3409531	8:3409531:C>T	ENSG00000183117	ENST00000335551	ENSE00001764219
rs775689188	8	3409532.0	3409532.0	1.0	C	8:3409532	8:3409532:A>C	ENSG00000183117	ENST00000335551	ENSE00001764219
rs1474827553	8	3409536.0	3409536.0	1.0	C	8:3409536	8:3409536:A>C	ENSG00000183117	ENST00000335551	ENSE00001764219
rs1237672187	8	3409537.0	3409537.0	1.0	C	8:3409537	8:3409537:G>C	ENSG00000183117	ENST00000335551	ENSE00001764219
rs1298120979	8	3409538.0	3409538.0	1.0	T	8:3409538	8:3409538:G>T	ENSG00000183117	ENST00000335551	ENSE00001764219
rs543277301	8	3409542.0	3409542.0	1.0	G	8:3409542	8:3409542:C>G	ENSG00000183117	ENST00000335551	ENSE00001764219
rs752003529	8	3409546.0	3409546.0	1.0	C	8:3409546	8:3409546:T>C	ENSG00000183117	ENST00000335551	ENSE00001764219
rs1273087570	8	3409548.0	3409548.0	1.0	G	8:3409548	8:3409548:C>G	ENSG00000183117	ENST00000335551	ENSE00001764219
rs757334022	8	3409549.0	3409549.0	1.0	G	8:3409549	8:3409549:C>G	ENSG00000183117	ENST00000335551	ENSE00001764219
rs118011556	8	3409551.0	3409551.0	1.0	A	8:3409551	8:3409551:G>A	ENSG00000183117	ENST00000335551	ENSE00001764219
rs374140372	8	3409552.0	3409552.0	1.0	A	8:3409552	8:3409552:T>A	ENSG00000183117	ENST00000335551	ENSE00001764219
rs200213634	8	3409554.0	3409554.0	1.0	T	8:3409554	8:3409554:C>T	ENSG00000183117	ENST00000335551	ENSE00001764219
rs779001588	8	3409555.0	3409555.0	1.0	A	8:3409555	8:3409555:G>A	ENSG00000183117	ENST00000335551	ENSE00001764219
rs1197227532	8	3409557.0	3409557.0	1.0	C	8:3409557	8:3409557:T>C	ENSG00000183117	ENST00000335551	ENSE00001764219
rs1470243082	8	3409560.0	3409560.0	1.0	G	8:3409560	8:3409560:C>G	ENSG00000183117	ENST00000335551	ENSE00001764219
rs771638156	8	3409563.0	3409563.0	1.0	A	8:3409563	8:3409563:T>A	ENSG00000183117	ENST00000335551	ENSE00001764219
rs772574919	8	3409564.0	3409564.0	1.0	G	8:3409564	8:3409564:A>G	ENSG00000183117	ENST00000335551	ENSE00001764219
rs746714804	8	3409566.0	3409566.0	1.0	A	8:3409566	8:3409566:G>A	ENSG00000183117	ENST00000335551	ENSE00001764219
rs377751107	8	3409567.0	3409567.0	1.0	A	8:3409567	8:3409567:C>A	ENSG00000183117	ENST00000335551	ENSE00001764219
rs915549921	8	3409569.0	3409569.0	1.0	A	8:3409569	8:3409569:G>A	ENSG00000183117	ENST00000335551	ENSE00001764219
rs763319871	8	3409570.0	3409570.0	1.0	A	8:3409570	8:3409570:G>A	ENSG00000183117	ENST00000335551	ENSE00001764219
rs1585120771	8	3409572.0	3409572.0	1.0	G	8:3409572	8:3409572:A>G	ENSG00000183117	ENST00000335551	ENSE00001764219
rs1376224715	8	3409581.0	3409581.0	1.0	C	8:3409581	8:3409581:T>C	ENSG00000183117	ENST00000335551	ENSE00001764219
rs1410282236	8	3409584.0	3409584.0	1.0	T	8:3409584	8:3409584:C>T	ENSG00000183117	ENST00000335551	ENSE00001764219
rs762173655	8	3409585.0	3409585.0	1.0	A	8:3409585	8:3409585:C>A	ENSG00000183117	ENST00000335551	ENSE00001764219
rs756422641	8	3409590.0	3409590.0	1.0	A	8:3409590	8:3409590:C>A	ENSG00000183117	ENST00000335551	ENSE00001764219
rs766526231	8	3409591.0	3409591.0	1.0	G	8:3409591	8:3409591:C>G	ENSG00000183117	ENST00000335551	ENSE00001764219
rs761966739	8	3409593.0	3409595.0	1.0	CC	8:3409593	8:3409593:CCC>CC	ENSG00000183117	ENST00000335551	ENSE00001764219
rs373310120	8	3409595.0	3409595.0	1.0	A	8:3409595	8:3409595:C>A	ENSG00000183117	ENST00000335551	ENSE00001764219
rs543976079	8	3409602.0	3409602.0	1.0	G	8:3409602	8:3409602:A>G	ENSG00000183117	ENST00000335551	ENSE00001764219
rs556284386	8	3409603.0	3409603.0	1.0	C	8:3409603	8:3409603:T>C	ENSG00000183117	ENST00000335551	ENSE00001764219
rs1309663563	8	3407901.0	3407901.0	1.0	A	8:3407901	8:3407901:G>A	ENSG00000183117	ENST00000335551	ENSE00001337309
rs1001903912	8	3407907.0	3407907.0	1.0	C	8:3407907	8:3407907:G>C	ENSG00000183117	ENST00000335551	ENSE00001337309
rs766333621	8	3407908.0	3407908.0	1.0	C	8:3407908	8:3407908:T>C	ENSG00000183117	ENST00000335551	ENSE00001337309
rs186058685	8	3407911.0	3407911.0	1.0	C	8:3407911	8:3407911:T>C	ENSG00000183117	ENST00000335551	ENSE00001337309
rs1056596091	8	3407912.0	3407912.0	1.0	C	8:3407912	8:3407912:G>C	ENSG00000183117	ENST00000335551	ENSE00001337309
rs1444179515	8	3407913.0	3407913.0	1.0	C	8:3407913	8:3407913:T>C	ENSG00000183117	ENST00000335551	ENSE00001337309
rs778893537	8	3407922.0	3407922.0	1.0	A	8:3407922	8:3407922:C>A	ENSG00000183117	ENST00000335551	ENSE00001337309
rs749363293	8	3407925.0	3407925.0	1.0	T	8:3407925	8:3407925:C>T	ENSG00000183117	ENST00000335551	ENSE00001337309
rs777866465	8	3407928.0	3407928.0	1.0	T	8:3407928	8:3407928:G>T	ENSG00000183117	ENST00000335551	ENSE00001337309
rs774551329	8	3407929.0	3407929.0	1.0	C	8:3407929	8:3407929:T>C	ENSG00000183117	ENST00000335551	ENSE00001337309
rs746854832	8	3407931.0	3407931.0	1.0	A	8:3407931	8:3407931:G>A	ENSG00000183117	ENST00000335551	ENSE00001337309
rs1435311460	8	3407932.0	3407932.0	1.0	G	8:3407932	8:3407932:T>G	ENSG00000183117	ENST00000335551	ENSE00001337309
rs745582238	8	3407939.0	3407939.0	1.0	C	8:3407939	8:3407939:G>C	ENSG00000183117	ENST00000335551	ENSE00001337309
rs1453476441	8	3407941.0	3407941.0	1.0	T	8:3407941	8:3407941:C>T	ENSG00000183117	ENST00000335551	ENSE00001337309
rs988579934	8	3407943.0	3407943.0	1.0	C	8:3407943	8:3407943:G>C	ENSG00000183117	ENST00000335551	ENSE00001337309
rs769404370	8	3407945.0	3407945.0	1.0	A	8:3407945	8:3407945:C>A	ENSG00000183117	ENST00000335551	ENSE00001337309
rs1287947266	8	3407947.0	3407947.0	1.0	A	8:3407947	8:3407947:G>A	ENSG00000183117	ENST00000335551	ENSE00001337309
rs1206140589	8	3407948.0	3407948.0	1.0	C	8:3407948	8:3407948:A>C	ENSG00000183117	ENST00000335551	ENSE00001337309
rs878929439	8	3407952.0	3407952.0	1.0	A	8:3407952	8:3407952:T>A	ENSG00000183117	ENST00000335551	ENSE00001337309
rs376413480	8	3407958.0	3407958.0	1.0	A	8:3407958	8:3407958:C>A	ENSG00000183117	ENST00000335551	ENSE00001337309
rs1244094374	8	3407959.0	3407959.0	1.0	A	8:3407959	8:3407959:G>A	ENSG00000183117	ENST00000335551	ENSE00001337309
rs1185769834	8	3407962.0	3407962.0	1.0	G	8:3407962	8:3407962:C>G	ENSG00000183117	ENST00000335551	ENSE00001337309
rs773769225	8	3407964.0	3407964.0	1.0	G	8:3407964	8:3407964:A>G	ENSG00000183117	ENST00000335551	ENSE00001337309
rs1289160845	8	3407967.0	3407967.0	1.0	C	8:3407967	8:3407967:T>C	ENSG00000183117	ENST00000335551	ENSE00001337309
rs761042915	8	3407968.0	3407968.0	1.0	A	8:3407968	8:3407968:G>A	ENSG00000183117	ENST00000335551	ENSE00001337309
rs1404655415	8	3407973.0	3407973.0	1.0	G	8:3407973	8:3407973:C>G	ENSG00000183117	ENST00000335551	ENSE00001337309
rs1319847987	8	3407977.0	3407977.0	1.0	C	8:3407977	8:3407977:T>C	ENSG00000183117	ENST00000335551	ENSE00001337309
rs534939192	8	3407979.0	3407979.0	1.0	A	8:3407979	8:3407979:G>A	ENSG00000183117	ENST00000335551	ENSE00001337309
rs1269917142	8	3407983.0	3407983.0	1.0	C	8:3407983	8:3407983:G>C	ENSG00000183117	ENST00000335551	ENSE00001337309
rs559348370	8	3407984.0	3407984.0	1.0	G	8:3407984	8:3407984:C>G	ENSG00000183117	ENST00000335551	ENSE00001337309
rs374747407	8	3407988.0	3407988.0	1.0	A	8:3407988	8:3407988:G>A	ENSG00000183117	ENST00000335551	ENSE00001337309
rs1322870523	8	3407989.0	3407989.0	1.0	T	8:3407989	8:3407989:A>T	ENSG00000183117	ENST00000335551	ENSE00001337309
rs1224468881	8	3407991.0	3407991.0	1.0	A	8:3407991	8:3407991:G>A	ENSG00000183117	ENST00000335551	ENSE00001337309
rs1050099966	8	3407992.0	3407992.0	1.0	A	8:3407992	8:3407992:G>A	ENSG00000183117	ENST00000335551	ENSE00001337309
rs777670241	8	3407995.0	3407995.0	1.0	T	8:3407995	8:3407995:C>T	ENSG00000183117	ENST00000335551	ENSE00001337309
rs746988865	8	3407999.0	3407999.0	1.0	T	8:3407999	8:3407999:A>T	ENSG00000183117	ENST00000335551	ENSE00001337309
rs943668158	8	3408000.0	3408000.0	1.0	C	8:3408000	8:3408000:T>C	ENSG00000183117	ENST00000335551	ENSE00001337309
rs780793103	8	3408004.0	3408004.0	1.0	T	8:3408004	8:3408004:C>T	ENSG00000183117	ENST00000335551	ENSE00001337309
rs745363409	8	3408006.0	3408006.0	1.0	C	8:3408006	8:3408006:G>C	ENSG00000183117	ENST00000335551	ENSE00001337309
rs769490516	8	3408007.0	3408007.0	1.0	C	8:3408007	8:3408007:A>C	ENSG00000183117	ENST00000335551	ENSE00001337309
rs972124744	8	3408008.0	3408008.0	1.0	C	8:3408008	8:3408008:A>C	ENSG00000183117	ENST00000335551	ENSE00001337309
rs372009156	8	3408010.0	3408010.0	1.0	T	8:3408010	8:3408010:A>T	ENSG00000183117	ENST00000335551	ENSE00001337309
rs368821897	8	3408012.0	3408012.0	1.0	A	8:3408012	8:3408012:G>A	ENSG00000183117	ENST00000335551	ENSE00001337309
rs748869334	8	3408013.0	3408013.0	1.0	C	8:3408013	8:3408013:T>C	ENSG00000183117	ENST00000335551	ENSE00001337309
rs772452238	8	3408015.0	3408015.0	1.0	G	8:3408015	8:3408015:C>G	ENSG00000183117	ENST00000335551	ENSE00001337309
rs773431047	8	3408016.0	3408016.0	1.0	A	8:3408016	8:3408016:C>A	ENSG00000183117	ENST00000335551	ENSE00001337309
rs761287790	8	3408019.0	3408019.0	1.0	A	8:3408019	8:3408019:G>A	ENSG00000183117	ENST00000335551	ENSE00001337309
rs1407200245	8	3408022.0	3408022.0	1.0	G	8:3408022	8:3408022:C>G	ENSG00000183117	ENST00000335551	ENSE00001337309
rs759703743	8	3408024.0	3408024.0	1.0	A	8:3408024	8:3408024:G>A	ENSG00000183117	ENST00000335551	ENSE00001337309
rs765341805	8	3408026.0	3408026.0	1.0	C	8:3408026	8:3408026:T>C	ENSG00000183117	ENST00000335551	ENSE00001337309
rs372491240	8	3408027.0	3408027.0	1.0	G	8:3408027	8:3408027:A>G	ENSG00000183117	ENST00000335551	ENSE00001337309
rs575322000	8	3408028.0	3408028.0	1.0	C	8:3408028	8:3408028:T>C	ENSG00000183117	ENST00000335551	ENSE00001337309
rs1348669359	8	3408031.0	3408031.0	1.0	T	8:3408031	8:3408031:C>T	ENSG00000183117	ENST00000335551	ENSE00001337309
rs1162133655	8	3408033.0	3408033.0	1.0	C	8:3408033	8:3408033:G>C	ENSG00000183117	ENST00000335551	ENSE00001337309
rs1223383164	8	3408039.0	3408039.0	1.0	T	8:3408039	8:3408039:C>T	ENSG00000183117	ENST00000335551	ENSE00001337309
rs763998094	8	3408040.0	3408040.0	1.0	T	8:3408040	8:3408040:C>T	ENSG00000183117	ENST00000335551	ENSE00001337309
rs376092303	8	3408043.0	3408043.0	1.0	G	8:3408043	8:3408043:C>G	ENSG00000183117	ENST00000335551	ENSE00001337309
rs1185065187	8	3408046.0	3408046.0	1.0	T	8:3408046	8:3408046:C>T	ENSG00000183117	ENST00000335551	ENSE00001337309
rs183309351	8	3408054.0	3408054.0	1.0	A	8:3408054	8:3408054:G>A	ENSG00000183117	ENST00000335551	ENSE00001337309
rs779494957	8	3408055.0	3408055.0	1.0	T	8:3408055	8:3408055:C>T	ENSG00000183117	ENST00000335551	ENSE00001337309
rs778271290	8	3408058.0	3408058.0	1.0	C	8:3408058	8:3408058:G>C	ENSG00000183117	ENST00000335551	ENSE00001337309
rs1198732694	8	3408059.0	3408059.0	1.0	G	8:3408059	8:3408059:A>G	ENSG00000183117	ENST00000335551	ENSE00001337309
rs545507494	8	3408061.0	3408061.0	1.0	T	8:3408061	8:3408061:A>T	ENSG00000183117	ENST00000335551	ENSE00001337309
rs10088378	8	3408068.0	3408068.0	1.0	A	8:3408068	8:3408068:C>A	ENSG00000183117	ENST00000335551	ENSE00001337309
rs1161990785	8	3408069.0	3408069.0	1.0	C	8:3408069	8:3408069:T>C	ENSG00000183117	ENST00000335551	ENSE00001337309
rs1365340893	8	3408070.0	3408070.0	1.0	T	8:3408070	8:3408070:G>T	ENSG00000183117	ENST00000335551	ENSE00001337309
rs777009293	8	3408073.0	3408073.0	1.0	A	8:3408073	8:3408073:G>A	ENSG00000183117	ENST00000335551	ENSE00001337309
rs1381241339	8	3408079.0	3408079.0	1.0	A	8:3408079	8:3408079:C>A	ENSG00000183117	ENST00000335551	ENSE00001337309
rs1441617579	8	3408082.0	3408082.0	1.0	G	8:3408082	8:3408082:C>G	ENSG00000183117	ENST00000335551	ENSE00001337309
rs267601901	8	3408088.0	3408088.0	1.0	T	8:3408088	8:3408088:C>T	ENSG00000183117	ENST00000335551	ENSE00001337309
rs775689730	8	3408095.0	3408095.0	1.0	C	8:3408095	8:3408095:G>C	ENSG00000183117	ENST00000335551	ENSE00001337309
rs764216535	8	3408100.0	3408100.0	1.0	A	8:3408100	8:3408100:G>A	ENSG00000183117	ENST00000335551	ENSE00001337309
rs1168570552	8	3408101.0	3408101.0	1.0	C	8:3408101	8:3408101:G>C	ENSG00000183117	ENST00000335551	ENSE00001337309
rs1409644909	8	3408105.0	3408105.0	1.0	G	8:3408105	8:3408105:A>G	ENSG00000183117	ENST00000335551	ENSE00001337309
rs751425266	8	3408106.0	3408106.0	1.0	C	8:3408106	8:3408106:T>C	ENSG00000183117	ENST00000335551	ENSE00001337309
rs1197438135	8	3408108.0	3408108.0	1.0	T	8:3408108	8:3408108:C>T	ENSG00000183117	ENST00000335551	ENSE00001337309
rs1585118583	8	3408117.0	3408117.0	1.0	A	8:3408117	8:3408117:G>A	ENSG00000183117	ENST00000335551	ENSE00001337309
rs1436695507	8	3408118.0	3408118.0	1.0	C	8:3408118	8:3408118:G>C	ENSG00000183117	ENST00000335551	ENSE00001337309
rs761525211	8	3408119.0	3408119.0	1.0	A	8:3408119	8:3408119:C>A	ENSG00000183117	ENST00000335551	ENSE00001337309
rs903322554	8	3408126.0	3408126.0	1.0	G	8:3408126	8:3408126:A>G	ENSG00000183117	ENST00000335551	ENSE00001337309
rs753345196	8	3408134.0	3408134.0	1.0	G	8:3408134	8:3408134:C>G	ENSG00000183117	ENST00000335551	ENSE00001337309
rs754721314	8	3408136.0	3408136.0	1.0	C	8:3408136	8:3408136:A>C	ENSG00000183117	ENST00000335551	ENSE00001337309
rs749943389	8	3408141.0	3408141.0	1.0	G	8:3408141	8:3408141:C>G	ENSG00000183117	ENST00000335551	ENSE00001337309
rs371112624	8	3408142.0	3408142.0	1.0	T	8:3408142	8:3408142:A>T	ENSG00000183117	ENST00000335551	ENSE00001337309
rs1033662695	8	3408143.0	3408143.0	1.0	A	8:3408143	8:3408143:G>A	ENSG00000183117	ENST00000335551	ENSE00001337309
rs1296739130	8	3408146.0	3408146.0	1.0	A	8:3408146	8:3408146:C>A	ENSG00000183117	ENST00000335551	ENSE00001337309
rs905900921	8	3408147.0	3408147.0	1.0	T	8:3408147	8:3408147:A>T	ENSG00000183117	ENST00000335551	ENSE00001337309
rs771231005	8	3408148.0	3408148.0	1.0	C	8:3408148	8:3408148:T>C	ENSG00000183117	ENST00000335551	ENSE00001337309
rs953695161	8	3408150.0	3408150.0	1.0	A	8:3408150	8:3408150:T>A	ENSG00000183117	ENST00000335551	ENSE00001337309
rs1585118642	8	3408151.0	3408151.0	1.0	A	8:3408151	8:3408151:T>A	ENSG00000183117	ENST00000335551	ENSE00001337309
rs781571644	8	3408152.0	3408152.0	1.0	A	8:3408152	8:3408152:G>A	ENSG00000183117	ENST00000335551	ENSE00001337309
rs746425806	8	3408153.0	3408153.0	1.0	C	8:3408153	8:3408153:T>C	ENSG00000183117	ENST00000335551	ENSE00001337309
rs1229396437	8	3408157.0	3408157.0	1.0	A	8:3408157	8:3408157:C>A	ENSG00000183117	ENST00000335551	ENSE00001337309
rs1354307932	8	3408158.0	3408158.0	1.0	T	8:3408158	8:3408158:A>T	ENSG00000183117	ENST00000335551	ENSE00001337309
rs749364226	8	3408163.0	3408163.0	1.0	T	8:3408163	8:3408163:C>T	ENSG00000183117	ENST00000335551	ENSE00001337309
rs1018907312	8	3408164.0	3408164.0	1.0	G	8:3408164	8:3408164:C>G	ENSG00000183117	ENST00000335551	ENSE00001337309
rs1204224235	8	3408168.0	3408168.0	1.0	A	8:3408168	8:3408168:G>A	ENSG00000183117	ENST00000335551	ENSE00001337309
rs768720451	8	3408171.0	3408171.0	1.0	A	8:3408171	8:3408171:T>A	ENSG00000183117	ENST00000335551	ENSE00001337309
rs1202613288	8	3408174.0	3408174.0	1.0	C	8:3408174	8:3408174:T>C	ENSG00000183117	ENST00000335551	ENSE00001337309
rs1262042827	8	3408175.0	3408175.0	1.0	G	8:3408175	8:3408175:T>G	ENSG00000183117	ENST00000335551	ENSE00001337309
rs774438778	8	3408178.0	3408178.0	1.0	A	8:3408178	8:3408178:G>A	ENSG00000183117	ENST00000335551	ENSE00001337309
rs1441675123	8	3408190.0	3408190.0	1.0	C	8:3408190	8:3408190:T>C	ENSG00000183117	ENST00000335551	ENSE00001337309
rs767234458	8	3408195.0	3408195.0	1.0	A	8:3408195	8:3408195:G>A	ENSG00000183117	ENST00000335551	ENSE00001337309
rs772963727	8	3408198.0	3408198.0	1.0	A	8:3408198	8:3408198:G>A	ENSG00000183117	ENST00000335551	ENSE00001337309
rs760676263	8	3408202.0	3408202.0	1.0	T	8:3408202	8:3408202:C>T	ENSG00000183117	ENST00000335551	ENSE00001337309
rs766292308	8	3408204.0	3408204.0	1.0	A	8:3408204	8:3408204:G>A	ENSG00000183117	ENST00000335551	ENSE00001337309
rs764764694	8	3408211.0	3408211.0	1.0	A	8:3408211	8:3408211:T>A	ENSG00000183117	ENST00000335551	ENSE00001337309
rs752315736	8	3408215.0	3408215.0	1.0	A	8:3408215	8:3408215:G>A	ENSG00000183117	ENST00000335551	ENSE00001337309
rs1159149587	8	3408217.0	3408217.0	1.0	T	8:3408217	8:3408217:A>T	ENSG00000183117	ENST00000335551	ENSE00001337309
rs1223986757	8	3408219.0	3408219.0	1.0	G	8:3408219	8:3408219:C>G	ENSG00000183117	ENST00000335551	ENSE00001337309
rs1320756610	8	3408224.0	3408224.0	1.0	T	8:3408224	8:3408224:A>T	ENSG00000183117	ENST00000335551	ENSE00001337309
rs1563354450	8	3406024.0	3406032.0	1.0	CACCTTCACCTTCAC	8:3406024	8:3406024:CACCTTCAC>CACCTTCACCTTCAC	ENSG00000183117	ENST00000335551	ENSE00001337308
rs1310193796	8	3406027.0	3406027.0	1.0	G	8:3406027	8:3406027:C>G	ENSG00000183117	ENST00000335551	ENSE00001337308
rs887192475	8	3406033.0	3406033.0	1.0	T	8:3406033	8:3406033:A>T	ENSG00000183117	ENST00000335551	ENSE00001337308
rs748646070	8	3406035.0	3406035.0	1.0	A	8:3406035	8:3406035:C>A	ENSG00000183117	ENST00000335551	ENSE00001337308
rs909617693	8	3406036.0	3406036.0	1.0	A	8:3406036	8:3406036:G>A	ENSG00000183117	ENST00000335551	ENSE00001337308
rs1038458286	8	3406038.0	3406038.0	1.0	C	8:3406038	8:3406038:G>C	ENSG00000183117	ENST00000335551	ENSE00001337308
rs905069076	8	3406039.0	3406039.0	1.0	A	8:3406039	8:3406039:G>A	ENSG00000183117	ENST00000335551	ENSE00001337308
rs1311558798	8	3406041.0	3406041.0	1.0	T	8:3406041	8:3406041:A>T	ENSG00000183117	ENST00000335551	ENSE00001337308
rs369449812	8	3406042.0	3406042.0	1.0	T	8:3406042	8:3406042:C>T	ENSG00000183117	ENST00000335551	ENSE00001337308
rs1206585551	8	3406044.0	3406044.0	1.0	A	8:3406044	8:3406044:G>A	ENSG00000183117	ENST00000335551	ENSE00001337308
rs566863786	8	3406047.0	3406047.0	1.0	A	8:3406047	8:3406047:G>A	ENSG00000183117	ENST00000335551	ENSE00001337308
rs182424404	8	3406056.0	3406056.0	1.0	T	8:3406056	8:3406056:A>T	ENSG00000183117	ENST00000335551	ENSE00001337308
rs1563354503	8	3406057.0	3406057.0	1.0	G	8:3406057	8:3406057:C>G	ENSG00000183117	ENST00000335551	ENSE00001337308
rs762884041	8	3406062.0	3406062.0	1.0	C	8:3406062	8:3406062:T>C	ENSG00000183117	ENST00000335551	ENSE00001337308
rs1324847486	8	3406063.0	3406063.0	1.0	C	8:3406063	8:3406063:T>C	ENSG00000183117	ENST00000335551	ENSE00001337308
rs376006949	8	3406065.0	3406065.0	1.0	A	8:3406065	8:3406065:C>A	ENSG00000183117	ENST00000335551	ENSE00001337308
rs991206384	8	3406066.0	3406066.0	1.0	T	8:3406066	8:3406066:C>T	ENSG00000183117	ENST00000335551	ENSE00001337308
rs1391256619	8	3406075.0	3406075.0	1.0	C	8:3406075	8:3406075:G>C	ENSG00000183117	ENST00000335551	ENSE00001337308
rs370029280	8	3406078.0	3406078.0	1.0	C	8:3406078	8:3406078:T>C	ENSG00000183117	ENST00000335551	ENSE00001337308
rs199563523	8	3406083.0	3406083.0	1.0	A	8:3406083	8:3406083:G>A	ENSG00000183117	ENST00000335551	ENSE00001337308
rs544430666	8	3406084.0	3406084.0	1.0	A	8:3406084	8:3406084:T>A	ENSG00000183117	ENST00000335551	ENSE00001337308
rs758923895	8	3406087.0	3406087.0	1.0	A	8:3406087	8:3406087:T>A	ENSG00000183117	ENST00000335551	ENSE00001337308
rs115440730	8	3406090.0	3406090.0	1.0	C	8:3406090	8:3406090:A>C	ENSG00000183117	ENST00000335551	ENSE00001337308
rs771191576	8	3406091.0	3406091.0	1.0	G	8:3406091	8:3406091:C>G	ENSG00000183117	ENST00000335551	ENSE00001337308
rs1200912441	8	3406093.0	3406093.0	1.0	T	8:3406093	8:3406093:C>T	ENSG00000183117	ENST00000335551	ENSE00001337308
rs772843909	8	3406095.0	3406095.0	1.0	T	8:3406095	8:3406095:G>T	ENSG00000183117	ENST00000335551	ENSE00001337308
rs1585115695	8	3406096.0	3406096.0	1.0	G	8:3406096	8:3406096:A>G	ENSG00000183117	ENST00000335551	ENSE00001337308
rs775300255	8	3406101.0	3406101.0	1.0	C	8:3406101	8:3406101:T>C	ENSG00000183117	ENST00000335551	ENSE00001337308
rs1228768313	8	3406102.0	3406102.0	1.0	C	8:3406102	8:3406102:G>C	ENSG00000183117	ENST00000335551	ENSE00001337308
rs1172931469	8	3406102.0	3406104.0	1.0	GG	8:3406102	8:3406102:GGG>GG	ENSG00000183117	ENST00000335551	ENSE00001337308
rs1046613428	8	3406104.0	3406104.0	1.0	A	8:3406104	8:3406104:G>A	ENSG00000183117	ENST00000335551	ENSE00001337308
rs902791437	8	3406106.0	3406106.0	1.0	A	8:3406106	8:3406106:C>A	ENSG00000183117	ENST00000335551	ENSE00001337308
rs773778481	8	3406107.0	3406107.0	1.0	A	8:3406107	8:3406107:T>A	ENSG00000183117	ENST00000335551	ENSE00001337308
rs761389156	8	3406111.0	3406111.0	1.0	A	8:3406111	8:3406111:C>A	ENSG00000183117	ENST00000335551	ENSE00001337308
rs565387375	8	3406116.0	3406116.0	1.0	G	8:3406116	8:3406116:C>G	ENSG00000183117	ENST00000335551	ENSE00001337308
rs1336140606	8	3406117.0	3406117.0	1.0	T	8:3406117	8:3406117:C>T	ENSG00000183117	ENST00000335551	ENSE00001337308
rs750101157	8	3406120.0	3406120.0	1.0	A	8:3406120	8:3406120:C>A	ENSG00000183117	ENST00000335551	ENSE00001337308
rs755766717	8	3406121.0	3406121.0	1.0	C	8:3406121	8:3406121:A>C	ENSG00000183117	ENST00000335551	ENSE00001337308
rs376236921	8	3406123.0	3406123.0	1.0	T	8:3406123	8:3406123:C>T	ENSG00000183117	ENST00000335551	ENSE00001337308
rs1328765262	8	3406127.0	3406127.0	1.0	A	8:3406127	8:3406127:G>A	ENSG00000183117	ENST00000335551	ENSE00001337308
rs866746079	8	3406129.0	3406129.0	1.0	T	8:3406129	8:3406129:G>T	ENSG00000183117	ENST00000335551	ENSE00001337308
rs1468298530	8	3406130.0	3406130.0	1.0	C	8:3406130	8:3406130:G>C	ENSG00000183117	ENST00000335551	ENSE00001337308
rs758868605	8	3406138.0	3406138.0	1.0	T	8:3406138	8:3406138:C>T	ENSG00000183117	ENST00000335551	ENSE00001337308
rs752005533	8	3406140.0	3406140.0	1.0	A	8:3406140	8:3406140:G>A	ENSG00000183117	ENST00000335551	ENSE00001337308
rs1585115762	8	3406144.0	3406144.0	1.0	C	8:3406144	8:3406144:T>C	ENSG00000183117	ENST00000335551	ENSE00001337308
rs764716006	8	3406147.0	3406147.0	1.0	G	8:3406147	8:3406147:C>G	ENSG00000183117	ENST00000335551	ENSE00001337308
rs763361198	8	3406150.0	3406150.0	1.0	A	8:3406150	8:3406150:G>A	ENSG00000183117	ENST00000335551	ENSE00001337308
rs1484972712	8	3406152.0	3406152.0	1.0	G	8:3406152	8:3406152:A>G	ENSG00000183117	ENST00000335551	ENSE00001337308
rs779750428	8	3406153.0	3406153.0	1.0	C	8:3406153	8:3406153:G>C	ENSG00000183117	ENST00000335551	ENSE00001337308
rs900984911	8	3406155.0	3406155.0	1.0	G	8:3406155	8:3406155:A>G	ENSG00000183117	ENST00000335551	ENSE00001337308
rs1206328577	8	3406156.0	3406156.0	1.0	C	8:3406156	8:3406156:A>C	ENSG00000183117	ENST00000335551	ENSE00001337308
rs749101073	8	3406157.0	3406157.0	1.0	G	8:3406157	8:3406157:C>G	ENSG00000183117	ENST00000335551	ENSE00001337308
rs1184355961	8	3406158.0	3406158.0	1.0	G	8:3406158	8:3406158:C>G	ENSG00000183117	ENST00000335551	ENSE00001337308
rs766706331	8	3406160.0	3406160.0	1.0	A	8:3406160	8:3406160:G>A	ENSG00000183117	ENST00000335551	ENSE00001337308
rs1585115799	8	3406161.0	3406161.0	1.0	A	8:3406161	8:3406161:T>A	ENSG00000183117	ENST00000335551	ENSE00001337308
rs1428262175	8	3406162.0	3406162.0	1.0	T	8:3406162	8:3406162:C>T	ENSG00000183117	ENST00000335551	ENSE00001337308
rs768528927	8	3406164.0	3406164.0	1.0	G	8:3406164	8:3406164:C>G	ENSG00000183117	ENST00000335551	ENSE00001337308
rs774438604	8	3406165.0	3406165.0	1.0	A	8:3406165	8:3406165:C>A	ENSG00000183117	ENST00000335551	ENSE00001337308
rs1479711277	8	3406170.0	3406170.0	1.0	T	8:3406170	8:3406170:C>T	ENSG00000183117	ENST00000335551	ENSE00001337308
rs1176372958	8	3406173.0	3406173.0	1.0	T	8:3406173	8:3406173:C>T	ENSG00000183117	ENST00000335551	ENSE00001337308
rs1273375780	8	3406174.0	3406174.0	1.0	C	8:3406174	8:3406174:G>C	ENSG00000183117	ENST00000335551	ENSE00001337308
rs1389403946	8	3406177.0	3406177.0	1.0	T	8:3406177	8:3406177:C>T	ENSG00000183117	ENST00000335551	ENSE00001337308
rs771732847	8	3406179.0	3406179.0	1.0	C	8:3406179	8:3406179:T>C	ENSG00000183117	ENST00000335551	ENSE00001337308
rs772828770	8	3406181.0	3406181.0	1.0	C	8:3406181	8:3406181:T>C	ENSG00000183117	ENST00000335551	ENSE00001337308
rs760446163	8	3406183.0	3406183.0	1.0	C	8:3406183	8:3406183:T>C	ENSG00000183117	ENST00000335551	ENSE00001337308
rs377019385	8	3406185.0	3406185.0	1.0	A	8:3406185	8:3406185:G>A	ENSG00000183117	ENST00000335551	ENSE00001337308
rs868531788	8	3406195.0	3406195.0	1.0	A	8:3406195	8:3406195:G>A	ENSG00000183117	ENST00000335551	ENSE00001337308
rs1308500589	8	3406201.0	3406201.0	1.0	C	8:3406201	8:3406201:G>C	ENSG00000183117	ENST00000335551	ENSE00001337308
rs934196434	8	3406205.0	3406205.0	1.0	G	8:3406205	8:3406205:C>G	ENSG00000183117	ENST00000335551	ENSE00001337308
rs1222783445	8	3406206.0	3406206.0	1.0	A	8:3406206	8:3406206:T>A	ENSG00000183117	ENST00000335551	ENSE00001337308
rs766051912	8	3406207.0	3406207.0	1.0	T	8:3406207	8:3406207:C>T	ENSG00000183117	ENST00000335551	ENSE00001337308
rs1330577629	8	3406209.0	3406209.0	1.0	C	8:3406209	8:3406209:T>C	ENSG00000183117	ENST00000335551	ENSE00001337308
rs577232391	8	3406211.0	3406211.0	1.0	A	8:3406211	8:3406211:C>A	ENSG00000183117	ENST00000335551	ENSE00001337308
rs201932026	8	3406215.0	3406215.0	1.0	A	8:3406215	8:3406215:C>A	ENSG00000183117	ENST00000335551	ENSE00001337308
rs1488638413	8	3406216.0	3406216.0	1.0	G	8:3406216	8:3406216:C>G	ENSG00000183117	ENST00000335551	ENSE00001337308
rs1474231518	8	3406218.0	3406218.0	1.0	C	8:3406218	8:3406218:A>C	ENSG00000183117	ENST00000335551	ENSE00001337308
rs752091701	8	3406219.0	3406219.0	1.0	C	8:3406219	8:3406219:A>C	ENSG00000183117	ENST00000335551	ENSE00001337308
rs1271416622	8	3406221.0	3406221.0	1.0	A	8:3406221	8:3406221:G>A	ENSG00000183117	ENST00000335551	ENSE00001337308
rs755106670	8	3399391.0	3399391.0	1.0	A	8:3399391	8:3399391:C>A	ENSG00000183117	ENST00000335551	ENSE00001660352
rs1288817309	8	3399393.0	3399393.0	1.0	A	8:3399393	8:3399393:G>A	ENSG00000183117	ENST00000335551	ENSE00001660352
rs778816656	8	3399394.0	3399394.0	1.0	A	8:3399394	8:3399394:T>A	ENSG00000183117	ENST00000335551	ENSE00001660352
rs752968174	8	3399395.0	3399395.0	1.0	G	8:3399395	8:3399395:C>G	ENSG00000183117	ENST00000335551	ENSE00001660352
rs1321747688	8	3399409.0	3399409.0	1.0	T	8:3399409	8:3399409:A>T	ENSG00000183117	ENST00000335551	ENSE00001660352
rs893386178	8	3399410.0	3399410.0	1.0	C	8:3399410	8:3399410:T>C	ENSG00000183117	ENST00000335551	ENSE00001660352
rs777769998	8	3399412.0	3399412.0	1.0	C	8:3399412	8:3399412:G>C	ENSG00000183117	ENST00000335551	ENSE00001660352
rs1811902928	8	3399415.0	3399415.0	1.0	G	8:3399415	8:3399415:T>G	ENSG00000183117	ENST00000335551	ENSE00001660352
rs147162816	8	3399418.0	3399418.0	1.0	T	8:3399418	8:3399418:C>T	ENSG00000183117	ENST00000335551	ENSE00001660352
rs1252901564	8	3399419.0	3399419.0	1.0	G	8:3399419	8:3399419:C>G	ENSG00000183117	ENST00000335551	ENSE00001660352
rs1180585684	8	3399421.0	3399421.0	1.0	T	8:3399421	8:3399421:G>T	ENSG00000183117	ENST00000335551	ENSE00001660352
rs781167935	8	3399422.0	3399422.0	1.0	A	8:3399422	8:3399422:G>A	ENSG00000183117	ENST00000335551	ENSE00001660352
rs546799043	8	3399425.0	3399425.0	1.0	C	8:3399425	8:3399425:T>C	ENSG00000183117	ENST00000335551	ENSE00001660352
rs1424444674	8	3399430.0	3399430.0	1.0	C	8:3399430	8:3399430:T>C	ENSG00000183117	ENST00000335551	ENSE00001660352
rs1167091984	8	3399431.0	3399431.0	1.0	T	8:3399431	8:3399431:C>T	ENSG00000183117	ENST00000335551	ENSE00001660352
rs1417042822	8	3399432.0	3399432.0	1.0	C	8:3399432	8:3399432:A>C	ENSG00000183117	ENST00000335551	ENSE00001660352
rs768715867	8	3399438.0	3399438.0	1.0	A	8:3399438	8:3399438:C>A	ENSG00000183117	ENST00000335551	ENSE00001660352
rs769380371	8	3399440.0	3399440.0	1.0	T	8:3399440	8:3399440:A>T	ENSG00000183117	ENST00000335551	ENSE00001660352
rs762388682	8	3399443.0	3399443.0	1.0	A	8:3399443	8:3399443:C>A	ENSG00000183117	ENST00000335551	ENSE00001660352
rs748957217	8	3399448.0	3399448.0	1.0	C	8:3399448	8:3399448:T>C	ENSG00000183117	ENST00000335551	ENSE00001660352
rs370011587	8	3399449.0	3399449.0	1.0	A	8:3399449	8:3399449:G>A	ENSG00000183117	ENST00000335551	ENSE00001660352
rs1231007664	8	3399452.0	3399452.0	1.0	C	8:3399452	8:3399452:A>C	ENSG00000183117	ENST00000335551	ENSE00001660352
rs766601526	8	3399454.0	3399454.0	1.0	C	8:3399454	8:3399454:G>C	ENSG00000183117	ENST00000335551	ENSE00001660352
rs759891028	8	3399460.0	3399460.0	1.0	C	8:3399460	8:3399460:T>C	ENSG00000183117	ENST00000335551	ENSE00001660352
rs557149887	8	3399461.0	3399461.0	1.0	G	8:3399461	8:3399461:T>G	ENSG00000183117	ENST00000335551	ENSE00001660352
rs773239846	8	3399466.0	3399466.0	1.0	A	8:3399466	8:3399466:T>A	ENSG00000183117	ENST00000335551	ENSE00001660352
rs542864790	8	3399467.0	3399467.0	1.0	G	8:3399467	8:3399467:A>G	ENSG00000183117	ENST00000335551	ENSE00001660352
rs1184130564	8	3399470.0	3399470.0	1.0	A	8:3399470	8:3399470:C>A	ENSG00000183117	ENST00000335551	ENSE00001660352
rs373065810	8	3399472.0	3399472.0	1.0	A	8:3399472	8:3399472:G>A	ENSG00000183117	ENST00000335551	ENSE00001660352
rs896755203	8	3399487.0	3399487.0	1.0	C	8:3399487	8:3399487:A>C	ENSG00000183117	ENST00000335551	ENSE00001660352
rs1327999203	8	3399491.0	3399491.0	1.0	C	8:3399491	8:3399491:T>C	ENSG00000183117	ENST00000335551	ENSE00001660352
rs370403521	8	3399502.0	3399502.0	1.0	A	8:3399502	8:3399502:G>A	ENSG00000183117	ENST00000335551	ENSE00001660352
rs775753121	8	3399505.0	3399505.0	1.0	A	8:3399505	8:3399505:G>A	ENSG00000183117	ENST00000335551	ENSE00001660352
rs763105219	8	3399506.0	3399506.0	1.0	G	8:3399506	8:3399506:C>G	ENSG00000183117	ENST00000335551	ENSE00001660352
rs1211344743	8	3399508.0	3399508.0	1.0	A	8:3399508	8:3399508:G>A	ENSG00000183117	ENST00000335551	ENSE00001660352
rs764223363	8	3399511.0	3399511.0	1.0	G	8:3399511	8:3399511:A>G	ENSG00000183117	ENST00000335551	ENSE00001660352
rs751865263	8	3399512.0	3399512.0	1.0	C	8:3399512	8:3399512:G>C	ENSG00000183117	ENST00000335551	ENSE00001660352
rs144228134	8	3399514.0	3399514.0	1.0	C	8:3399514	8:3399514:T>C	ENSG00000183117	ENST00000335551	ENSE00001660352
rs767362458	8	3399515.0	3399515.0	1.0	A	8:3399515	8:3399515:G>A	ENSG00000183117	ENST00000335551	ENSE00001660352
rs200757644	8	3399527.0	3399527.0	1.0	A	8:3399527	8:3399527:G>A	ENSG00000183117	ENST00000335551	ENSE00001660352
rs1386258335	8	3396197.0	3396197.0	1.0	T	8:3396197	8:3396197:C>T	ENSG00000183117	ENST00000335551	ENSE00001337303
rs1362352596	8	3396199.0	3396199.0	1.0	C	8:3396199	8:3396199:T>C	ENSG00000183117	ENST00000335551	ENSE00001337303
rs374882481	8	3396201.0	3396201.0	1.0	A	8:3396201	8:3396201:G>A	ENSG00000183117	ENST00000335551	ENSE00001337303
rs753706312	8	3396202.0	3396202.0	1.0	A	8:3396202	8:3396202:T>A	ENSG00000183117	ENST00000335551	ENSE00001337303
rs1346735447	8	3396203.0	3396203.0	1.0	A	8:3396203	8:3396203:G>A	ENSG00000183117	ENST00000335551	ENSE00001337303
rs759302628	8	3396204.0	3396204.0	1.0	A	8:3396204	8:3396204:G>A	ENSG00000183117	ENST00000335551	ENSE00001337303
rs1277021794	8	3396206.0	3396206.0	1.0	C	8:3396206	8:3396206:T>C	ENSG00000183117	ENST00000335551	ENSE00001337303
rs369497428	8	3396209.0	3396209.0	1.0	C	8:3396209	8:3396209:G>C	ENSG00000183117	ENST00000335551	ENSE00001337303
rs779533075	8	3396215.0	3396215.0	1.0	A	8:3396215	8:3396215:C>A	ENSG00000183117	ENST00000335551	ENSE00001337303
rs1194966270	8	3396218.0	3396218.0	1.0	A	8:3396218	8:3396218:T>A	ENSG00000183117	ENST00000335551	ENSE00001337303
rs780680239	8	3396223.0	3396223.0	1.0	A	8:3396223	8:3396223:G>A	ENSG00000183117	ENST00000335551	ENSE00001337303
rs376486567	8	3396226.0	3396226.0	1.0	A	8:3396226	8:3396226:C>A	ENSG00000183117	ENST00000335551	ENSE00001337303
rs779351181	8	3396227.0	3396227.0	1.0	A	8:3396227	8:3396227:G>A	ENSG00000183117	ENST00000335551	ENSE00001337303
rs748674262	8	3396230.0	3396230.0	1.0	C	8:3396230	8:3396230:T>C	ENSG00000183117	ENST00000335551	ENSE00001337303
rs773407270	8	3396232.0	3396232.0	1.0	C	8:3396232	8:3396232:T>C	ENSG00000183117	ENST00000335551	ENSE00001337303
rs973833139	8	3396234.0	3396234.0	1.0	T	8:3396234	8:3396234:G>T	ENSG00000183117	ENST00000335551	ENSE00001337303
rs1321921373	8	3396239.0	3396239.0	1.0	C	8:3396239	8:3396239:T>C	ENSG00000183117	ENST00000335551	ENSE00001337303
rs776738987	8	3396241.0	3396241.0	1.0	A	8:3396241	8:3396241:G>A	ENSG00000183117	ENST00000335551	ENSE00001337303
rs765023112	8	3396242.0	3396242.0	1.0	G	8:3396242	8:3396242:T>G	ENSG00000183117	ENST00000335551	ENSE00001337303
rs374114677	8	3396251.0	3396251.0	1.0	A	8:3396251	8:3396251:G>A	ENSG00000183117	ENST00000335551	ENSE00001337303
rs756702633	8	3396253.0	3396253.0	1.0	G	8:3396253	8:3396253:T>G	ENSG00000183117	ENST00000335551	ENSE00001337303
rs1208168683	8	3396255.0	3396255.0	1.0	A	8:3396255	8:3396255:C>A	ENSG00000183117	ENST00000335551	ENSE00001337303
rs1453409610	8	3396259.0	3396259.0	1.0	T	8:3396259	8:3396259:A>T	ENSG00000183117	ENST00000335551	ENSE00001337303
rs201300571	8	3396261.0	3396261.0	1.0	C	8:3396261	8:3396261:G>C	ENSG00000183117	ENST00000335551	ENSE00001337303
rs1171498963	8	3396265.0	3396265.0	1.0	T	8:3396265	8:3396265:C>T	ENSG00000183117	ENST00000335551	ENSE00001337303
rs377581855	8	3396266.0	3396266.0	1.0	G	8:3396266	8:3396266:C>G	ENSG00000183117	ENST00000335551	ENSE00001337303
rs748515074	8	3396268.0	3396268.0	1.0	C	8:3396268	8:3396268:G>C	ENSG00000183117	ENST00000335551	ENSE00001337303
rs935968356	8	3396269.0	3396269.0	1.0	A	8:3396269	8:3396269:T>A	ENSG00000183117	ENST00000335551	ENSE00001337303
rs557683361	8	3396275.0	3396275.0	1.0	A	8:3396275	8:3396275:T>A	ENSG00000183117	ENST00000335551	ENSE00001337303
rs1299430622	8	3396275.0	3396275.0	1.0	TT	8:3396275	8:3396275:T>TT	ENSG00000183117	ENST00000335551	ENSE00001337303
rs1322444380	8	3396278.0	3396278.0	1.0	C	8:3396278	8:3396278:G>C	ENSG00000183117	ENST00000335551	ENSE00001337303
rs899953251	8	3396281.0	3396281.0	1.0	T	8:3396281	8:3396281:A>T	ENSG00000183117	ENST00000335551	ENSE00001337303
rs1410820658	8	3396282.0	3396282.0	1.0	A	8:3396282	8:3396282:C>A	ENSG00000183117	ENST00000335551	ENSE00001337303
rs1290659423	8	3396287.0	3396287.0	1.0	T	8:3396287	8:3396287:G>T	ENSG00000183117	ENST00000335551	ENSE00001337303
rs996769458	8	3396289.0	3396289.0	1.0	A	8:3396289	8:3396289:G>A	ENSG00000183117	ENST00000335551	ENSE00001337303
rs1228243580	8	3396290.0	3396290.0	1.0	A	8:3396290	8:3396290:C>A	ENSG00000183117	ENST00000335551	ENSE00001337303
rs1358504106	8	3396293.0	3396293.0	1.0	A	8:3396293	8:3396293:G>A	ENSG00000183117	ENST00000335551	ENSE00001337303
rs757333487	8	3396295.0	3396295.0	1.0	C	8:3396295	8:3396295:G>C	ENSG00000183117	ENST00000335551	ENSE00001337303
rs776627843	8	3396299.0	3396299.0	1.0	T	8:3396299	8:3396299:C>T	ENSG00000183117	ENST00000335551	ENSE00001337303
rs371220576	8	3396300.0	3396300.0	1.0	A	8:3396300	8:3396300:G>A	ENSG00000183117	ENST00000335551	ENSE00001337303
rs775334589	8	3396308.0	3396308.0	1.0	G	8:3396308	8:3396308:C>G	ENSG00000183117	ENST00000335551	ENSE00001337303
rs1472145451	8	3396310.0	3396310.0	1.0	T	8:3396310	8:3396310:C>T	ENSG00000183117	ENST00000335551	ENSE00001337303
rs764144263	8	3396311.0	3396311.0	1.0	T	8:3396311	8:3396311:C>T	ENSG00000183117	ENST00000335551	ENSE00001337303
rs766947953	8	3396317.0	3396317.0	1.0	C	8:3396317	8:3396317:G>C	ENSG00000183117	ENST00000335551	ENSE00001337303
rs755893726	8	3396319.0	3396319.0	1.0	A	8:3396319	8:3396319:G>A	ENSG00000183117	ENST00000335551	ENSE00001337303
rs1305798870	8	3396320.0	3396320.0	1.0	A	8:3396320	8:3396320:G>A	ENSG00000183117	ENST00000335551	ENSE00001337303
rs778158799	8	3396325.0	3396325.0	1.0	A	8:3396325	8:3396325:G>A	ENSG00000183117	ENST00000335551	ENSE00001337303
rs1342829422	8	3396328.0	3396328.0	1.0	T	8:3396328	8:3396328:C>T	ENSG00000183117	ENST00000335551	ENSE00001337303
rs973518277	8	3396331.0	3396331.0	1.0	C	8:3396331	8:3396331:G>C	ENSG00000183117	ENST00000335551	ENSE00001337303
rs555094554	8	3396332.0	3396332.0	1.0	T	8:3396332	8:3396332:C>T	ENSG00000183117	ENST00000335551	ENSE00001337303
rs1342982807	8	3396334.0	3396334.0	1.0	A	8:3396334	8:3396334:G>A	ENSG00000183117	ENST00000335551	ENSE00001337303
rs757726712	8	3396335.0	3396335.0	1.0	A	8:3396335	8:3396335:G>A	ENSG00000183117	ENST00000335551	ENSE00001337303
rs267601900	8	3396338.0	3396338.0	1.0	T	8:3396338	8:3396338:C>T	ENSG00000183117	ENST00000335551	ENSE00001337303
rs1272778921	8	3396339.0	3396339.0	1.0	C	8:3396339	8:3396339:A>C	ENSG00000183117	ENST00000335551	ENSE00001337303
rs770045883	8	3396347.0	3396347.0	1.0	T	8:3396347	8:3396347:C>T	ENSG00000183117	ENST00000335551	ENSE00001337303
rs376085929	8	3396348.0	3396348.0	1.0	A	8:3396348	8:3396348:C>A	ENSG00000183117	ENST00000335551	ENSE00001337303
rs1033348547	8	3396349.0	3396349.0	1.0	C	8:3396349	8:3396349:T>C	ENSG00000183117	ENST00000335551	ENSE00001337303
rs370757972	8	3396350.0	3396350.0	1.0	T	8:3396350	8:3396350:C>T	ENSG00000183117	ENST00000335551	ENSE00001337303
rs1209657117	8	3396353.0	3396353.0	1.0	C	8:3396353	8:3396353:A>C	ENSG00000183117	ENST00000335551	ENSE00001337303
rs373861459	8	3396355.0	3396355.0	1.0	A	8:3396355	8:3396355:G>A	ENSG00000183117	ENST00000335551	ENSE00001337303
rs1585102318	8	3396356.0	3396356.0	1.0	G	8:3396356	8:3396356:T>G	ENSG00000183117	ENST00000335551	ENSE00001337303
rs761709591	8	3396359.0	3396359.0	1.0	G	8:3396359	8:3396359:C>G	ENSG00000183117	ENST00000335551	ENSE00001337303
rs779345273	8	3396360.0	3396360.0	1.0	C	8:3396360	8:3396360:A>C	ENSG00000183117	ENST00000335551	ENSE00001337303
rs1260114641	8	3396361.0	3396361.0	1.0	A	8:3396361	8:3396361:T>A	ENSG00000183117	ENST00000335551	ENSE00001337303
rs767483161	8	3396364.0	3396364.0	1.0	C	8:3396364	8:3396364:T>C	ENSG00000183117	ENST00000335551	ENSE00001337303
rs991911496	8	3396367.0	3396367.0	1.0	G	8:3396367	8:3396367:A>G	ENSG00000183117	ENST00000335551	ENSE00001337303
rs1429481012	8	3396370.0	3396370.0	1.0	G	8:3396370	8:3396370:T>G	ENSG00000183117	ENST00000335551	ENSE00001337303
rs772885971	8	3396375.0	3396375.0	1.0	G	8:3396375	8:3396375:C>G	ENSG00000183117	ENST00000335551	ENSE00001337303
rs939393199	8	3396376.0	3396376.0	1.0	A	8:3396376	8:3396376:T>A	ENSG00000183117	ENST00000335551	ENSE00001337303
rs760237952	8	3396380.0	3396380.0	1.0	G	8:3396380	8:3396380:A>G	ENSG00000183117	ENST00000335551	ENSE00001337303
rs267601899	8	3387494.0	3387494.0	1.0	A	8:3387494	8:3387494:C>A	ENSG00000183117	ENST00000335551	ENSE00003644099
rs779007112	8	3387497.0	3387497.0	1.0	T	8:3387497	8:3387497:C>T	ENSG00000183117	ENST00000335551	ENSE00003644099
rs748322392	8	3387501.0	3387501.0	1.0	C	8:3387501	8:3387501:G>C	ENSG00000183117	ENST00000335551	ENSE00003644099
rs772278048	8	3387502.0	3387502.0	1.0	G	8:3387502	8:3387502:C>G	ENSG00000183117	ENST00000335551	ENSE00003644099
rs543384808	8	3387505.0	3387505.0	1.0	A	8:3387505	8:3387505:G>A	ENSG00000183117	ENST00000335551	ENSE00003644099
rs796597693	8	3387511.0	3387511.0	1.0	A	8:3387511	8:3387511:G>A	ENSG00000183117	ENST00000335551	ENSE00003644099
rs771033685	8	3387512.0	3387512.0	1.0	G	8:3387512	8:3387512:C>G	ENSG00000183117	ENST00000335551	ENSE00003644099
rs375511102	8	3387513.0	3387513.0	1.0	A	8:3387513	8:3387513:G>A	ENSG00000183117	ENST00000335551	ENSE00003644099
rs1163393023	8	3387514.0	3387514.0	1.0	C	8:3387514	8:3387514:T>C	ENSG00000183117	ENST00000335551	ENSE00003644099
rs1266832838	8	3387515.0	3387515.0	1.0	C	8:3387515	8:3387515:G>C	ENSG00000183117	ENST00000335551	ENSE00003644099
rs775001650	8	3387516.0	3387516.0	1.0	C	8:3387516	8:3387516:G>C	ENSG00000183117	ENST00000335551	ENSE00003644099
rs762529159	8	3387517.0	3387517.0	1.0	C	8:3387517	8:3387517:T>C	ENSG00000183117	ENST00000335551	ENSE00003644099
rs1231424957	8	3387519.0	3387519.0	1.0	A	8:3387519	8:3387519:C>A	ENSG00000183117	ENST00000335551	ENSE00003644099
rs529242875	8	3387523.0	3387523.0	1.0	C	8:3387523	8:3387523:T>C	ENSG00000183117	ENST00000335551	ENSE00003644099
rs1419936138	8	3387524.0	3387524.0	1.0	T	8:3387524	8:3387524:G>T	ENSG00000183117	ENST00000335551	ENSE00003644099
rs998582512	8	3387525.0	3387525.0	1.0	C	8:3387525	8:3387525:G>C	ENSG00000183117	ENST00000335551	ENSE00003644099
rs1459865795	8	3387526.0	3387526.0	1.0	C	8:3387526	8:3387526:T>C	ENSG00000183117	ENST00000335551	ENSE00003644099
rs1162600524	8	3387527.0	3387527.0	1.0	A	8:3387527	8:3387527:G>A	ENSG00000183117	ENST00000335551	ENSE00003644099
rs1585089605	8	3387529.0	3387529.0	1.0	G	8:3387529	8:3387529:T>G	ENSG00000183117	ENST00000335551	ENSE00003644099
rs1392654258	8	3387531.0	3387531.0	1.0	A	8:3387531	8:3387531:C>A	ENSG00000183117	ENST00000335551	ENSE00003644099
rs73657835	8	3387532.0	3387532.0	1.0	T	8:3387532	8:3387532:C>T	ENSG00000183117	ENST00000335551	ENSE00003644099
rs754369864	8	3387534.0	3387534.0	1.0	A	8:3387534	8:3387534:C>A	ENSG00000183117	ENST00000335551	ENSE00003644099
rs755410045	8	3387536.0	3387536.0	1.0	T	8:3387536	8:3387536:C>T	ENSG00000183117	ENST00000335551	ENSE00003644099
rs372218942	8	3387542.0	3387542.0	1.0	G	8:3387542	8:3387542:C>G	ENSG00000183117	ENST00000335551	ENSE00003644099
rs758613165	8	3387545.0	3387545.0	1.0	A	8:3387545	8:3387545:G>A	ENSG00000183117	ENST00000335551	ENSE00003644099
rs778028015	8	3387547.0	3387547.0	1.0	T	8:3387547	8:3387547:G>T	ENSG00000183117	ENST00000335551	ENSE00003644099
rs746851175	8	3387549.0	3387549.0	1.0	G	8:3387549	8:3387549:C>G	ENSG00000183117	ENST00000335551	ENSE00003644099
rs191881393	8	3387551.0	3387551.0	1.0	T	8:3387551	8:3387551:C>T	ENSG00000183117	ENST00000335551	ENSE00003644099
rs1482889936	8	3387553.0	3387553.0	1.0	G	8:3387553	8:3387553:T>G	ENSG00000183117	ENST00000335551	ENSE00003644099
rs767693156	8	3387554.0	3387554.0	1.0	A	8:3387554	8:3387554:C>A	ENSG00000183117	ENST00000335551	ENSE00003644099
rs199764157	8	3387555.0	3387555.0	1.0	A	8:3387555	8:3387555:G>A	ENSG00000183117	ENST00000335551	ENSE00003644099
rs781094742	8	3387556.0	3387556.0	1.0	C	8:3387556	8:3387556:T>C	ENSG00000183117	ENST00000335551	ENSE00003644099
rs1186698909	8	3387558.0	3387558.0	1.0	C	8:3387558	8:3387558:A>C	ENSG00000183117	ENST00000335551	ENSE00003644099
rs771834111	8	3387559.0	3387559.0	1.0	G	8:3387559	8:3387559:C>G	ENSG00000183117	ENST00000335551	ENSE00003644099
rs769717012	8	3387560.0	3387560.0	1.0	A	8:3387560	8:3387560:T>A	ENSG00000183117	ENST00000335551	ENSE00003644099
rs1369559584	8	3387562.0	3387562.0	1.0	G	8:3387562	8:3387562:A>G	ENSG00000183117	ENST00000335551	ENSE00003644099
rs1435014954	8	3387563.0	3387563.0	1.0	A	8:3387563	8:3387563:G>A	ENSG00000183117	ENST00000335551	ENSE00003644099
rs774924372	8	3387565.0	3387565.0	1.0	A	8:3387565	8:3387565:G>A	ENSG00000183117	ENST00000335551	ENSE00003644099
rs114188379	8	3387574.0	3387574.0	1.0	A	8:3387574	8:3387574:G>A	ENSG00000183117	ENST00000335551	ENSE00003644099
rs569952342	8	3387575.0	3387575.0	1.0	A	8:3387575	8:3387575:G>A	ENSG00000183117	ENST00000335551	ENSE00003644099
rs1229696778	8	3387576.0	3387576.0	1.0	T	8:3387576	8:3387576:G>T	ENSG00000183117	ENST00000335551	ENSE00003644099
rs1585089714	8	3387577.0	3387577.0	1.0	G	8:3387577	8:3387577:T>G	ENSG00000183117	ENST00000335551	ENSE00003644099
rs1585089721	8	3387578.0	3387578.0	1.0	G	8:3387578	8:3387578:C>G	ENSG00000183117	ENST00000335551	ENSE00003644099
rs1475723020	8	3387580.0	3387580.0	1.0	T	8:3387580	8:3387580:C>T	ENSG00000183117	ENST00000335551	ENSE00003644099
rs372497435	8	3387583.0	3387583.0	1.0	A	8:3387583	8:3387583:C>A	ENSG00000183117	ENST00000335551	ENSE00003644099
rs376100659	8	3387585.0	3387585.0	1.0	A	8:3387585	8:3387585:G>A	ENSG00000183117	ENST00000335551	ENSE00003644099
rs752757436	8	3387590.0	3387590.0	1.0	A	8:3387590	8:3387590:T>A	ENSG00000183117	ENST00000335551	ENSE00003644099
rs369227633	8	3387593.0	3387593.0	1.0	T	8:3387593	8:3387593:C>T	ENSG00000183117	ENST00000335551	ENSE00003644099
rs199588930	8	3387595.0	3387595.0	1.0	A	8:3387595	8:3387595:G>A	ENSG00000183117	ENST00000335551	ENSE00003644099
rs751861597	8	3387596.0	3387596.0	1.0	C	8:3387596	8:3387596:T>C	ENSG00000183117	ENST00000335551	ENSE00003644099
rs1186111848	8	3387598.0	3387598.0	1.0	T	8:3387598	8:3387598:G>T	ENSG00000183117	ENST00000335551	ENSE00003644099
rs1388953725	8	3387599.0	3387599.0	1.0	T	8:3387599	8:3387599:A>T	ENSG00000183117	ENST00000335551	ENSE00003644099
rs1454337672	8	3387607.0	3387607.0	1.0	G	8:3387607	8:3387607:C>G	ENSG00000183117	ENST00000335551	ENSE00003644099
rs750456383	8	3387607.0	3387608.0	1.0	C	8:3387607	8:3387607:CC>C	ENSG00000183117	ENST00000335551	ENSE00003644099
rs1005817557	8	3387610.0	3387610.0	1.0	T	8:3387610	8:3387610:A>T	ENSG00000183117	ENST00000335551	ENSE00003644099
rs781151816	8	3387611.0	3387611.0	1.0	C	8:3387611	8:3387611:A>C	ENSG00000183117	ENST00000335551	ENSE00003644099
rs376665369	8	3387612.0	3387612.0	1.0	A	8:3387612	8:3387612:G>A	ENSG00000183117	ENST00000335551	ENSE00003644099
rs1464840753	8	3387613.0	3387613.0	1.0	C	8:3387613	8:3387613:T>C	ENSG00000183117	ENST00000335551	ENSE00003644099
rs371563136	8	3387614.0	3387614.0	1.0	A	8:3387614	8:3387614:C>A	ENSG00000183117	ENST00000335551	ENSE00003644099
rs1386296500	8	3387616.0	3387616.0	1.0	G	8:3387616	8:3387616:C>G	ENSG00000183117	ENST00000335551	ENSE00003644099
rs181981898	8	3387620.0	3387620.0	1.0	T	8:3387620	8:3387620:C>T	ENSG00000183117	ENST00000335551	ENSE00003644099
rs377409143	8	3387621.0	3387621.0	1.0	A	8:3387621	8:3387621:G>A	ENSG00000183117	ENST00000335551	ENSE00003644099
rs567964743	8	3387622.0	3387622.0	1.0	C	8:3387622	8:3387622:T>C	ENSG00000183117	ENST00000335551	ENSE00003644099
rs771698528	8	3387625.0	3387625.0	1.0	T	8:3387625	8:3387625:C>T	ENSG00000183117	ENST00000335551	ENSE00003644099
rs1310702695	8	3387626.0	3387626.0	1.0	A	8:3387626	8:3387626:G>A	ENSG00000183117	ENST00000335551	ENSE00003644099
rs777045644	8	3387628.0	3387628.0	1.0	C	8:3387628	8:3387628:T>C	ENSG00000183117	ENST00000335551	ENSE00003644099
rs1261157453	8	3387629.0	3387629.0	1.0	A	8:3387629	8:3387629:G>A	ENSG00000183117	ENST00000335551	ENSE00003644099
rs535067137	8	3387632.0	3387632.0	1.0	T	8:3387632	8:3387632:C>T	ENSG00000183117	ENST00000335551	ENSE00003644099
rs370427726	8	3387633.0	3387633.0	1.0	A	8:3387633	8:3387633:G>A	ENSG00000183117	ENST00000335551	ENSE00003644099
rs1195010959	8	3387637.0	3387637.0	1.0	C	8:3387637	8:3387637:A>C	ENSG00000183117	ENST00000335551	ENSE00003644099
rs753270894	8	3387638.0	3387638.0	1.0	A	8:3387638	8:3387638:C>A	ENSG00000183117	ENST00000335551	ENSE00003644099
rs1563336024	8	3387640.0	3387642.0	1.0	GG	8:3387640	8:3387640:GGG>GG	ENSG00000183117	ENST00000335551	ENSE00003644099
rs763329445	8	3387641.0	3387641.0	1.0	A	8:3387641	8:3387641:G>A	ENSG00000183117	ENST00000335551	ENSE00003644099
rs1364673041	8	3387647.0	3387647.0	1.0	T	8:3387647	8:3387647:C>T	ENSG00000183117	ENST00000335551	ENSE00003644099
rs576029038	8	3387649.0	3387649.0	1.0	A	8:3387649	8:3387649:G>A	ENSG00000183117	ENST00000335551	ENSE00003644099
rs750228676	8	3387655.0	3387655.0	1.0	C	8:3387655	8:3387655:A>C	ENSG00000183117	ENST00000335551	ENSE00003644099
rs1383475657	8	3387656.0	3387656.0	1.0	C	8:3387656	8:3387656:G>C	ENSG00000183117	ENST00000335551	ENSE00003644099
rs1386373707	8	3387658.0	3387658.0	1.0	T	8:3387658	8:3387658:C>T	ENSG00000183117	ENST00000335551	ENSE00003644099
rs374785318	8	3387661.0	3387661.0	1.0	A	8:3387661	8:3387661:G>A	ENSG00000183117	ENST00000335551	ENSE00003644099
rs987752543	8	3387663.0	3387663.0	1.0	C	8:3387663	8:3387663:A>C	ENSG00000183117	ENST00000335551	ENSE00003644099
rs1318464597	8	3387664.0	3387664.0	1.0	A	8:3387664	8:3387664:T>A	ENSG00000183117	ENST00000335551	ENSE00003644099
rs1585089905	8	3387665.0	3387665.0	1.0	T	8:3387665	8:3387665:C>T	ENSG00000183117	ENST00000335551	ENSE00003644099
rs565779121	8	3387667.0	3387667.0	1.0	A	8:3387667	8:3387667:G>A	ENSG00000183117	ENST00000335551	ENSE00003644099
rs1255755598	8	3387668.0	3387668.0	1.0	T	8:3387668	8:3387668:A>T	ENSG00000183117	ENST00000335551	ENSE00003644099
rs1335435632	8	3387669.0	3387669.0	1.0	G	8:3387669	8:3387669:C>G	ENSG00000183117	ENST00000335551	ENSE00003644099
rs776304600	8	3387674.0	3387674.0	1.0	A	8:3387674	8:3387674:G>A	ENSG00000183117	ENST00000335551	ENSE00003644099
rs1177382642	8	3387676.0	3387676.0	1.0	A	8:3387676	8:3387676:G>A	ENSG00000183117	ENST00000335551	ENSE00003644099
rs1251095313	8	3369255.0	3369255.0	1.0	A	8:3369255	8:3369255:T>A	ENSG00000183117	ENST00000335551	ENSE00003634507
rs772583508	8	3369259.0	3369259.0	1.0	A	8:3369259	8:3369259:C>A	ENSG00000183117	ENST00000335551	ENSE00003634507
rs780562073	8	3369260.0	3369260.0	1.0	T	8:3369260	8:3369260:C>T	ENSG00000183117	ENST00000335551	ENSE00003634507
rs1157362726	8	3369262.0	3369262.0	1.0	C	8:3369262	8:3369262:T>C	ENSG00000183117	ENST00000335551	ENSE00003634507
rs1411621033	8	3369263.0	3369263.0	1.0	A	8:3369263	8:3369263:G>A	ENSG00000183117	ENST00000335551	ENSE00003634507
rs369836540	8	3369265.0	3369265.0	1.0	A	8:3369265	8:3369265:G>A	ENSG00000183117	ENST00000335551	ENSE00003634507
rs1328462732	8	3369268.0	3369268.0	1.0	G	8:3369268	8:3369268:A>G	ENSG00000183117	ENST00000335551	ENSE00003634507
rs1286394293	8	3369269.0	3369269.0	1.0	T	8:3369269	8:3369269:C>T	ENSG00000183117	ENST00000335551	ENSE00003634507
rs549850974	8	3369272.0	3369272.0	1.0	G	8:3369272	8:3369272:C>G	ENSG00000183117	ENST00000335551	ENSE00003634507
rs571217108	8	3369277.0	3369277.0	1.0	A	8:3369277	8:3369277:G>A	ENSG00000183117	ENST00000335551	ENSE00003634507
rs900064028	8	3369283.0	3369283.0	1.0	A	8:3369283	8:3369283:G>A	ENSG00000183117	ENST00000335551	ENSE00003634507
rs759533233	8	3369284.0	3369284.0	1.0	G	8:3369284	8:3369284:T>G	ENSG00000183117	ENST00000335551	ENSE00003634507
rs1375793254	8	3369285.0	3369285.0	1.0	T	8:3369285	8:3369285:G>T	ENSG00000183117	ENST00000335551	ENSE00003634507
rs770099024	8	3369293.0	3369293.0	1.0	C	8:3369293	8:3369293:G>C	ENSG00000183117	ENST00000335551	ENSE00003634507
rs755028957	8	3369295.0	3369295.0	1.0	C	8:3369295	8:3369295:G>C	ENSG00000183117	ENST00000335551	ENSE00003634507
rs775667779	8	3369299.0	3369299.0	1.0	A	8:3369299	8:3369299:T>A	ENSG00000183117	ENST00000335551	ENSE00003634507
rs1234933123	8	3369301.0	3369301.0	1.0	C	8:3369301	8:3369301:G>C	ENSG00000183117	ENST00000335551	ENSE00003634507
rs763113241	8	3369302.0	3369302.0	1.0	A	8:3369302	8:3369302:G>A	ENSG00000183117	ENST00000335551	ENSE00003634507
rs1563318828	8	3369311.0	3369311.0	1.0	G	8:3369311	8:3369311:C>G	ENSG00000183117	ENST00000335551	ENSE00003634507
rs373170165	8	3369313.0	3369313.0	1.0	A	8:3369313	8:3369313:G>A	ENSG00000183117	ENST00000335551	ENSE00003634507
rs866921579	8	3369314.0	3369314.0	1.0	A	8:3369314	8:3369314:G>A	ENSG00000183117	ENST00000335551	ENSE00003634507
rs1479382218	8	3369316.0	3369316.0	1.0	C	8:3369316	8:3369316:A>C	ENSG00000183117	ENST00000335551	ENSE00003634507
rs761866267	8	3369323.0	3369323.0	1.0	A	8:3369323	8:3369323:G>A	ENSG00000183117	ENST00000335551	ENSE00003634507
rs375624007	8	3369329.0	3369329.0	1.0	C	8:3369329	8:3369329:G>C	ENSG00000183117	ENST00000335551	ENSE00003634507
rs755556192	8	3369332.0	3369332.0	1.0	G	8:3369332	8:3369332:C>G	ENSG00000183117	ENST00000335551	ENSE00003634507
rs753571988	8	3369335.0	3369335.0	1.0	C	8:3369335	8:3369335:T>C	ENSG00000183117	ENST00000335551	ENSE00003634507
rs754608415	8	3369340.0	3369340.0	1.0	G	8:3369340	8:3369340:C>G	ENSG00000183117	ENST00000335551	ENSE00003634507
rs115021133	8	3369342.0	3369342.0	1.0	G	8:3369342	8:3369342:C>G	ENSG00000183117	ENST00000335551	ENSE00003634507
rs1440153403	8	3369343.0	3369343.0	1.0	G	8:3369343	8:3369343:T>G	ENSG00000183117	ENST00000335551	ENSE00003634507
rs1196149329	8	3369350.0	3369350.0	1.0	A	8:3369350	8:3369350:G>A	ENSG00000183117	ENST00000335551	ENSE00003634507
rs913657058	8	3369351.0	3369351.0	1.0	C	8:3369351	8:3369351:G>C	ENSG00000183117	ENST00000335551	ENSE00003634507
rs1585064001	8	3369352.0	3369352.0	1.0	C	8:3369352	8:3369352:A>C	ENSG00000183117	ENST00000335551	ENSE00003634507
rs540166189	8	3369353.0	3369353.0	1.0	A	8:3369353	8:3369353:T>A	ENSG00000183117	ENST00000335551	ENSE00003634507
rs781523536	8	3369355.0	3369355.0	1.0	A	8:3369355	8:3369355:T>A	ENSG00000183117	ENST00000335551	ENSE00003634507
rs746013139	8	3369356.0	3369356.0	1.0	T	8:3369356	8:3369356:A>T	ENSG00000183117	ENST00000335551	ENSE00003634507
rs1275037955	8	3369359.0	3369359.0	1.0	T	8:3369359	8:3369359:C>T	ENSG00000183117	ENST00000335551	ENSE00003634507
rs1212611978	8	3369365.0	3369365.0	1.0	G	8:3369365	8:3369365:A>G	ENSG00000183117	ENST00000335551	ENSE00003634507
rs1276672379	8	3369367.0	3369367.0	1.0	G	8:3369367	8:3369367:A>G	ENSG00000183117	ENST00000335551	ENSE00003634507
rs1486469825	8	3369370.0	3369370.0	1.0	A	8:3369370	8:3369370:G>A	ENSG00000183117	ENST00000335551	ENSE00003634507
rs754143160	8	3367032.0	3367032.0	1.0	G	8:3367032	8:3367032:C>G	ENSG00000183117	ENST00000335551	ENSE00003573928
rs779384793	8	3367034.0	3367034.0	1.0	A	8:3367034	8:3367034:G>A	ENSG00000183117	ENST00000335551	ENSE00003573928
rs1009637315	8	3367035.0	3367035.0	1.0	C	8:3367035	8:3367035:A>C	ENSG00000183117	ENST00000335551	ENSE00003573928
rs1042207348	8	3367036.0	3367036.0	1.0	C	8:3367036	8:3367036:A>C	ENSG00000183117	ENST00000335551	ENSE00003573928
rs1311251902	8	3367038.0	3367038.0	1.0	G	8:3367038	8:3367038:A>G	ENSG00000183117	ENST00000335551	ENSE00003573928
rs375015688	8	3367042.0	3367042.0	1.0	A	8:3367042	8:3367042:G>A	ENSG00000183117	ENST00000335551	ENSE00003573928
rs1585060071	8	3367043.0	3367043.0	1.0	G	8:3367043	8:3367043:A>G	ENSG00000183117	ENST00000335551	ENSE00003573928
rs1271753494	8	3367044.0	3367044.0	1.0	C	8:3367044	8:3367044:T>C	ENSG00000183117	ENST00000335551	ENSE00003573928
rs771121272	8	3367045.0	3367045.0	1.0	G	8:3367045	8:3367045:A>G	ENSG00000183117	ENST00000335551	ENSE00003573928
rs1213969380	8	3367046.0	3367046.0	1.0	C	8:3367046	8:3367046:T>C	ENSG00000183117	ENST00000335551	ENSE00003573928
rs776584679	8	3367047.0	3367047.0	1.0	G	8:3367047	8:3367047:T>G	ENSG00000183117	ENST00000335551	ENSE00003573928
rs1256304939	8	3367056.0	3367056.0	1.0	T	8:3367056	8:3367056:C>T	ENSG00000183117	ENST00000335551	ENSE00003573928
rs762574992	8	3367058.0	3367058.0	1.0	C	8:3367058	8:3367058:T>C	ENSG00000183117	ENST00000335551	ENSE00003573928
rs773842728	8	3367061.0	3367061.0	1.0	A	8:3367061	8:3367061:G>A	ENSG00000183117	ENST00000335551	ENSE00003573928
rs761384456	8	3367065.0	3367065.0	1.0	G	8:3367065	8:3367065:T>G	ENSG00000183117	ENST00000335551	ENSE00003573928
rs754263659	8	3367069.0	3367069.0	1.0	C	8:3367069	8:3367069:G>C	ENSG00000183117	ENST00000335551	ENSE00003573928
rs1171901427	8	3367071.0	3367071.0	1.0	G	8:3367071	8:3367071:A>G	ENSG00000183117	ENST00000335551	ENSE00003573928
rs1375038520	8	3367076.0	3367076.0	1.0	A	8:3367076	8:3367076:G>A	ENSG00000183117	ENST00000335551	ENSE00003573928
rs376266233	8	3367080.0	3367080.0	1.0	C	8:3367080	8:3367080:T>C	ENSG00000183117	ENST00000335551	ENSE00003573928
rs765779799	8	3367085.0	3367085.0	1.0	T	8:3367085	8:3367085:C>T	ENSG00000183117	ENST00000335551	ENSE00003573928
rs753228331	8	3367086.0	3367086.0	1.0	A	8:3367086	8:3367086:G>A	ENSG00000183117	ENST00000335551	ENSE00003573928
rs1030015251	8	3367098.0	3367098.0	1.0	G	8:3367098	8:3367098:T>G	ENSG00000183117	ENST00000335551	ENSE00003573928
rs777724016	8	3367103.0	3367103.0	1.0	C	8:3367103	8:3367103:T>C	ENSG00000183117	ENST00000335551	ENSE00003573928
rs747056562	8	3367106.0	3367106.0	1.0	T	8:3367106	8:3367106:C>T	ENSG00000183117	ENST00000335551	ENSE00003573928
rs1043454992	8	3367107.0	3367107.0	1.0	T	8:3367107	8:3367107:C>T	ENSG00000183117	ENST00000335551	ENSE00003573928
rs757480218	8	3367110.0	3367110.0	1.0	G	8:3367110	8:3367110:A>G	ENSG00000183117	ENST00000335551	ENSE00003573928
rs1445603259	8	3367113.0	3367113.0	1.0	A	8:3367113	8:3367113:G>A	ENSG00000183117	ENST00000335551	ENSE00003573928
rs769690841	8	3367115.0	3367115.0	1.0	T	8:3367115	8:3367115:C>T	ENSG00000183117	ENST00000335551	ENSE00003573928
rs983629618	8	3367119.0	3367119.0	1.0	A	8:3367119	8:3367119:C>A	ENSG00000183117	ENST00000335551	ENSE00003573928
rs996678983	8	3367121.0	3367121.0	1.0	G	8:3367121	8:3367121:T>G	ENSG00000183117	ENST00000335551	ENSE00003573928
rs1266571335	8	3367122.0	3367122.0	1.0	C	8:3367122	8:3367122:T>C	ENSG00000183117	ENST00000335551	ENSE00003573928
rs1455996011	8	3367125.0	3367125.0	1.0	A	8:3367125	8:3367125:T>A	ENSG00000183117	ENST00000335551	ENSE00003573928
rs147113316	8	3367127.0	3367127.0	1.0	A	8:3367127	8:3367127:G>A	ENSG00000183117	ENST00000335551	ENSE00003573928
rs761377944	8	3367128.0	3367128.0	1.0	C	8:3367128	8:3367128:T>C	ENSG00000183117	ENST00000335551	ENSE00003573928
rs767193836	8	3367129.0	3367129.0	1.0	C	8:3367129	8:3367129:A>C	ENSG00000183117	ENST00000335551	ENSE00003573928
rs1383114860	8	3367130.0	3367130.0	1.0	C	8:3367130	8:3367130:T>C	ENSG00000183117	ENST00000335551	ENSE00003573928
rs1399845920	8	3367131.0	3367131.0	1.0	A	8:3367131	8:3367131:G>A	ENSG00000183117	ENST00000335551	ENSE00003573928
rs1324020120	8	3367133.0	3367133.0	1.0	C	8:3367133	8:3367133:G>C	ENSG00000183117	ENST00000335551	ENSE00003573928
rs1396592969	8	3367134.0	3367134.0	1.0	T	8:3367134	8:3367134:G>T	ENSG00000183117	ENST00000335551	ENSE00003573928
rs760269295	8	3367137.0	3367137.0	1.0	C	8:3367137	8:3367137:A>C	ENSG00000183117	ENST00000335551	ENSE00003573928
rs765624710	8	3367140.0	3367140.0	1.0	G	8:3367140	8:3367140:C>G	ENSG00000183117	ENST00000335551	ENSE00003573928
rs1240604457	8	3367143.0	3367143.0	1.0	G	8:3367143	8:3367143:A>G	ENSG00000183117	ENST00000335551	ENSE00003573928
rs1349571387	8	3367146.0	3367146.0	1.0	T	8:3367146	8:3367146:C>T	ENSG00000183117	ENST00000335551	ENSE00003573928
rs1469565989	8	3367148.0	3367148.0	1.0	C	8:3367148	8:3367148:G>C	ENSG00000183117	ENST00000335551	ENSE00003573928
rs1274268812	8	3367149.0	3367149.0	1.0	C	8:3367149	8:3367149:T>C	ENSG00000183117	ENST00000335551	ENSE00003573928
rs781616062	8	3367152.0	3367152.0	1.0	C	8:3367152	8:3367152:G>C	ENSG00000183117	ENST00000335551	ENSE00003573928
rs1252925125	8	3367153.0	3367153.0	1.0	G	8:3367153	8:3367153:C>G	ENSG00000183117	ENST00000335551	ENSE00003573928
rs1440352435	8	3367154.0	3367154.0	1.0	A	8:3367154	8:3367154:C>A	ENSG00000183117	ENST00000335551	ENSE00003573928
rs750697966	8	3367155.0	3367155.0	1.0	C	8:3367155	8:3367155:T>C	ENSG00000183117	ENST00000335551	ENSE00003573928
rs756336147	8	3367158.0	3367158.0	1.0	T	8:3367158	8:3367158:C>T	ENSG00000183117	ENST00000335551	ENSE00003573928
rs376173422	8	3367161.0	3367161.0	1.0	A	8:3367161	8:3367161:C>A	ENSG00000183117	ENST00000335551	ENSE00003573928
rs370552310	8	3367167.0	3367167.0	1.0	G	8:3367167	8:3367167:C>G	ENSG00000183117	ENST00000335551	ENSE00003573928
rs1279599737	8	3367170.0	3367170.0	1.0	C	8:3367170	8:3367170:A>C	ENSG00000183117	ENST00000335551	ENSE00003573928
rs771590240	8	3367174.0	3367174.0	1.0	T	8:3367174	8:3367174:A>T	ENSG00000183117	ENST00000335551	ENSE00003573928
rs772672273	8	3367175.0	3367175.0	1.0	G	8:3367175	8:3367175:C>G	ENSG00000183117	ENST00000335551	ENSE00003573928
rs760328601	8	3367178.0	3367178.0	1.0	T	8:3367178	8:3367178:C>T	ENSG00000183117	ENST00000335551	ENSE00003573928
rs749444650	8	3367183.0	3367183.0	1.0	G	8:3367183	8:3367183:C>G	ENSG00000183117	ENST00000335551	ENSE00003573928
rs1245135540	8	3367187.0	3367187.0	1.0	A	8:3367187	8:3367187:G>A	ENSG00000183117	ENST00000335551	ENSE00003573928
rs1279645064	8	3367188.0	3367188.0	1.0	A	8:3367188	8:3367188:T>A	ENSG00000183117	ENST00000335551	ENSE00003573928
rs751777904	8	3367191.0	3367191.0	1.0	C	8:3367191	8:3367191:T>C	ENSG00000183117	ENST00000335551	ENSE00003573928
rs775781144	8	3367195.0	3367195.0	1.0	G	8:3367195	8:3367195:T>G	ENSG00000183117	ENST00000335551	ENSE00003573928
rs1174297165	8	3367198.0	3367200.0	1.0	ATAAACATA	8:3367198	8:3367198:ATA>ATAAACATA	ENSG00000183117	ENST00000335551	ENSE00003573928
rs763371765	8	3367199.0	3367199.0	1.0	C	8:3367199	8:3367199:T>C	ENSG00000183117	ENST00000335551	ENSE00003573928
rs1367888813	8	3367200.0	3367200.0	1.0	G	8:3367200	8:3367200:A>G	ENSG00000183117	ENST00000335551	ENSE00003573928
rs752085333	8	3367204.0	3367204.0	1.0	A	8:3367204	8:3367204:G>A	ENSG00000183117	ENST00000335551	ENSE00003573928
rs1437329308	8	3367209.0	3367209.0	1.0	C	8:3367209	8:3367209:A>C	ENSG00000183117	ENST00000335551	ENSE00003573928
rs537821499	8	3367212.0	3367212.0	1.0	A	8:3367212	8:3367212:T>A	ENSG00000183117	ENST00000335551	ENSE00003573928
rs767707693	8	3367218.0	3367218.0	1.0	C	8:3367218	8:3367218:G>C	ENSG00000183117	ENST00000335551	ENSE00003573928
rs555861908	8	3367224.0	3367224.0	1.0	C	8:3367224	8:3367224:A>C	ENSG00000183117	ENST00000335551	ENSE00003573928
rs753611989	8	3367227.0	3367227.0	1.0	C	8:3367227	8:3367227:T>C	ENSG00000183117	ENST00000335551	ENSE00003573928
rs1396108865	8	3367229.0	3367229.0	1.0	C	8:3367229	8:3367229:T>C	ENSG00000183117	ENST00000335551	ENSE00003573928
rs1353201244	8	3367236.0	3367236.0	1.0	A	8:3367236	8:3367236:T>A	ENSG00000183117	ENST00000335551	ENSE00003573928
rs754776658	8	3367242.0	3367242.0	1.0	T	8:3367242	8:3367242:G>T	ENSG00000183117	ENST00000335551	ENSE00003573928
rs778520309	8	3367245.0	3367245.0	1.0	T	8:3367245	8:3367245:C>T	ENSG00000183117	ENST00000335551	ENSE00003573928
rs1308586894	8	3367247.0	3367247.0	1.0	T	8:3367247	8:3367247:C>T	ENSG00000183117	ENST00000335551	ENSE00003573928
rs1372113884	8	3359164.0	3359164.0	1.0	C	8:3359164	8:3359164:G>C	ENSG00000183117	ENST00000335551	ENSE00003657161
rs759586231	8	3359166.0	3359166.0	1.0	G	8:3359166	8:3359166:A>G	ENSG00000183117	ENST00000335551	ENSE00003657161
rs1396053204	8	3359169.0	3359169.0	1.0	T	8:3359169	8:3359169:G>T	ENSG00000183117	ENST00000335551	ENSE00003657161
rs1314310648	8	3359170.0	3359170.0	1.0	A	8:3359170	8:3359170:G>A	ENSG00000183117	ENST00000335551	ENSE00003657161
rs775393205	8	3359172.0	3359172.0	1.0	A	8:3359172	8:3359172:G>A	ENSG00000183117	ENST00000335551	ENSE00003657161
rs763243757	8	3359175.0	3359175.0	1.0	T	8:3359175	8:3359175:C>T	ENSG00000183117	ENST00000335551	ENSE00003657161
rs764243395	8	3359182.0	3359182.0	1.0	T	8:3359182	8:3359182:C>T	ENSG00000183117	ENST00000335551	ENSE00003657161
rs757014018	8	3359184.0	3359184.0	1.0	T	8:3359184	8:3359184:C>T	ENSG00000183117	ENST00000335551	ENSE00003657161
rs1480620459	8	3359185.0	3359185.0	1.0	A	8:3359185	8:3359185:G>A	ENSG00000183117	ENST00000335551	ENSE00003657161
rs1258440402	8	3359187.0	3359187.0	1.0	G	8:3359187	8:3359187:C>G	ENSG00000183117	ENST00000335551	ENSE00003657161
rs1484808167	8	3359188.0	3359188.0	1.0	A	8:3359188	8:3359188:G>A	ENSG00000183117	ENST00000335551	ENSE00003657161
rs767492258	8	3359190.0	3359190.0	1.0	T	8:3359190	8:3359190:C>T	ENSG00000183117	ENST00000335551	ENSE00003657161
rs750395686	8	3359200.0	3359200.0	1.0	T	8:3359200	8:3359200:G>T	ENSG00000183117	ENST00000335551	ENSE00003657161
rs1372402582	8	3359205.0	3359205.0	1.0	C	8:3359205	8:3359205:G>C	ENSG00000183117	ENST00000335551	ENSE00003657161
rs1585049416	8	3359206.0	3359206.0	1.0	G	8:3359206	8:3359206:T>G	ENSG00000183117	ENST00000335551	ENSE00003657161
rs1304074647	8	3359209.0	3359209.0	1.0	C	8:3359209	8:3359209:G>C	ENSG00000183117	ENST00000335551	ENSE00003657161
rs755964576	8	3359210.0	3359210.0	1.0	G	8:3359210	8:3359210:C>G	ENSG00000183117	ENST00000335551	ENSE00003657161
rs1413642607	8	3359211.0	3359211.0	1.0	A	8:3359211	8:3359211:T>A	ENSG00000183117	ENST00000335551	ENSE00003657161
rs1185612485	8	3359212.0	3359212.0	1.0	C	8:3359212	8:3359212:T>C	ENSG00000183117	ENST00000335551	ENSE00003657161
rs779618225	8	3359217.0	3359217.0	1.0	C	8:3359217	8:3359217:G>C	ENSG00000183117	ENST00000335551	ENSE00003657161
rs748686121	8	3359229.0	3359229.0	1.0	T	8:3359229	8:3359229:C>T	ENSG00000183117	ENST00000335551	ENSE00003657161
rs867742507	8	3359230.0	3359230.0	1.0	A	8:3359230	8:3359230:G>A	ENSG00000183117	ENST00000335551	ENSE00003657161
rs1563308498	8	3359239.0	3359240.0	1.0	G	8:3359239	8:3359239:GG>G	ENSG00000183117	ENST00000335551	ENSE00003657161
rs1056915965	8	3359240.0	3359240.0	1.0	A	8:3359240	8:3359240:G>A	ENSG00000183117	ENST00000335551	ENSE00003657161
rs368592556	8	3359247.0	3359247.0	1.0	A	8:3359247	8:3359247:G>A	ENSG00000183117	ENST00000335551	ENSE00003657161
rs373654565	8	3359253.0	3359253.0	1.0	A	8:3359253	8:3359253:G>A	ENSG00000183117	ENST00000335551	ENSE00003657161
rs117715350	8	3359257.0	3359257.0	1.0	A	8:3359257	8:3359257:G>A	ENSG00000183117	ENST00000335551	ENSE00003657161
rs550726279	8	3359259.0	3359259.0	1.0	A	8:3359259	8:3359259:G>A	ENSG00000183117	ENST00000335551	ENSE00003657161
rs761974179	8	3359261.0	3359261.0	1.0	A	8:3359261	8:3359261:G>A	ENSG00000183117	ENST00000335551	ENSE00003657161
rs1260860180	8	3359262.0	3359262.0	1.0	C	8:3359262	8:3359262:T>C	ENSG00000183117	ENST00000335551	ENSE00003657161
rs867135193	8	3359263.0	3359263.0	1.0	G	8:3359263	8:3359263:C>G	ENSG00000183117	ENST00000335551	ENSE00003657161
rs767330925	8	3359265.0	3359265.0	1.0	A	8:3359265	8:3359265:C>A	ENSG00000183117	ENST00000335551	ENSE00003657161
rs1393229621	8	3359266.0	3359266.0	1.0	T	8:3359266	8:3359266:C>T	ENSG00000183117	ENST00000335551	ENSE00003657161
rs1433508760	8	3359272.0	3359272.0	1.0	T	8:3359272	8:3359272:C>T	ENSG00000183117	ENST00000335551	ENSE00003657161
rs1345972642	8	3359273.0	3359273.0	1.0	C	8:3359273	8:3359273:A>C	ENSG00000183117	ENST00000335551	ENSE00003657161
rs750116160	8	3359277.0	3359277.0	1.0	C	8:3359277	8:3359277:T>C	ENSG00000183117	ENST00000335551	ENSE00003657161
rs756087754	8	3359283.0	3359283.0	1.0	G	8:3359283	8:3359283:C>G	ENSG00000183117	ENST00000335551	ENSE00003657161
rs766210969	8	3359286.0	3359286.0	1.0	G	8:3359286	8:3359286:A>G	ENSG00000183117	ENST00000335551	ENSE00003657161
rs143951764	8	3359287.0	3359287.0	1.0	C	8:3359287	8:3359287:T>C	ENSG00000183117	ENST00000335551	ENSE00003657161
rs1288319211	8	3359289.0	3359289.0	1.0	T	8:3359289	8:3359289:C>T	ENSG00000183117	ENST00000335551	ENSE00003657161
rs754510346	8	3359292.0	3359292.0	1.0	T	8:3359292	8:3359292:C>T	ENSG00000183117	ENST00000335551	ENSE00003657161
rs1387717447	8	3359293.0	3359293.0	1.0	A	8:3359293	8:3359293:G>A	ENSG00000183117	ENST00000335551	ENSE00003657161
rs752425366	8	3359298.0	3359298.0	1.0	C	8:3359298	8:3359298:A>C	ENSG00000183117	ENST00000335551	ENSE00003657161
rs758087534	8	3359302.0	3359302.0	1.0	G	8:3359302	8:3359302:C>G	ENSG00000183117	ENST00000335551	ENSE00003657161
rs1388594836	8	3359304.0	3359304.0	1.0	A	8:3359304	8:3359304:G>A	ENSG00000183117	ENST00000335551	ENSE00003657161
rs1397943447	8	3359308.0	3359308.0	1.0	T	8:3359308	8:3359308:C>T	ENSG00000183117	ENST00000335551	ENSE00003657161
rs1294364594	8	3359311.0	3359311.0	1.0	T	8:3359311	8:3359311:C>T	ENSG00000183117	ENST00000335551	ENSE00003657161
rs1213988357	8	3359317.0	3359317.0	1.0	A	8:3359317	8:3359317:C>A	ENSG00000183117	ENST00000335551	ENSE00003657161
rs780422646	8	3359320.0	3359320.0	1.0	T	8:3359320	8:3359320:C>T	ENSG00000183117	ENST00000335551	ENSE00003657161
rs768744225	8	3359326.0	3359326.0	1.0	T	8:3359326	8:3359326:G>T	ENSG00000183117	ENST00000335551	ENSE00003657161
rs1472466836	8	3359328.0	3359328.0	1.0	C	8:3359328	8:3359328:T>C	ENSG00000183117	ENST00000335551	ENSE00003657161
rs774374090	8	3359329.0	3359329.0	1.0	G	8:3359329	8:3359329:C>G	ENSG00000183117	ENST00000335551	ENSE00003657161
rs762025445	8	3359332.0	3359332.0	1.0	T	8:3359332	8:3359332:G>T	ENSG00000183117	ENST00000335551	ENSE00003657161
rs772124084	8	3359335.0	3359335.0	1.0	G	8:3359335	8:3359335:C>G	ENSG00000183117	ENST00000335551	ENSE00003657161
rs1398468544	8	3359337.0	3359337.0	1.0	A	8:3359337	8:3359337:T>A	ENSG00000183117	ENST00000335551	ENSE00003657161
rs1050189982	8	3359339.0	3359339.0	1.0	G	8:3359339	8:3359339:T>G	ENSG00000183117	ENST00000335551	ENSE00003657161
rs1379918623	8	3347994.0	3347994.0	1.0	G	8:3347994	8:3347994:T>G	ENSG00000183117	ENST00000335551	ENSE00003554364
rs1388510737	8	3347997.0	3347997.0	1.0	A	8:3347997	8:3347997:G>A	ENSG00000183117	ENST00000335551	ENSE00003554364
rs780418084	8	3347999.0	3347999.0	1.0	A	8:3347999	8:3347999:G>A	ENSG00000183117	ENST00000335551	ENSE00003554364
rs749133425	8	3348001.0	3348001.0	1.0	T	8:3348001	8:3348001:A>T	ENSG00000183117	ENST00000335551	ENSE00003554364
rs1321375103	8	3348002.0	3348002.0	1.0	A	8:3348002	8:3348002:T>A	ENSG00000183117	ENST00000335551	ENSE00003554364
rs1259794839	8	3348005.0	3348005.0	1.0	T	8:3348005	8:3348005:C>T	ENSG00000183117	ENST00000335551	ENSE00003554364
rs991521165	8	3348012.0	3348012.0	1.0	G	8:3348012	8:3348012:A>G	ENSG00000183117	ENST00000335551	ENSE00003554364
rs771975366	8	3348016.0	3348016.0	1.0	G	8:3348016	8:3348016:C>G	ENSG00000183117	ENST00000335551	ENSE00003554364
rs1414061395	8	3348017.0	3348017.0	1.0	C	8:3348017	8:3348017:T>C	ENSG00000183117	ENST00000335551	ENSE00003554364
rs772615494	8	3348022.0	3348022.0	1.0	A	8:3348022	8:3348022:G>A	ENSG00000183117	ENST00000335551	ENSE00003554364
rs1412556246	8	3348023.0	3348023.0	1.0	G	8:3348023	8:3348023:C>G	ENSG00000183117	ENST00000335551	ENSE00003554364
rs760169285	8	3348024.0	3348024.0	1.0	C	8:3348024	8:3348024:T>C	ENSG00000183117	ENST00000335551	ENSE00003554364
rs766089311	8	3348026.0	3348026.0	1.0	T	8:3348026	8:3348026:C>T	ENSG00000183117	ENST00000335551	ENSE00003554364
rs1402985034	8	3348027.0	3348027.0	1.0	C	8:3348027	8:3348027:G>C	ENSG00000183117	ENST00000335551	ENSE00003554364
rs776238949	8	3348030.0	3348030.0	1.0	C	8:3348030	8:3348030:T>C	ENSG00000183117	ENST00000335551	ENSE00003554364
rs763358853	8	3348036.0	3348036.0	1.0	C	8:3348036	8:3348036:G>C	ENSG00000183117	ENST00000335551	ENSE00003554364
rs776899233	8	3348042.0	3348042.0	1.0	C	8:3348042	8:3348042:T>C	ENSG00000183117	ENST00000335551	ENSE00003554364
rs868277320	8	3348045.0	3348045.0	1.0	T	8:3348045	8:3348045:C>T	ENSG00000183117	ENST00000335551	ENSE00003554364
rs1282549982	8	3348046.0	3348046.0	1.0	A	8:3348046	8:3348046:C>A	ENSG00000183117	ENST00000335551	ENSE00003554364
rs764390243	8	3348048.0	3348048.0	1.0	G	8:3348048	8:3348048:T>G	ENSG00000183117	ENST00000335551	ENSE00003554364
rs1209297167	8	3348050.0	3348050.0	1.0	A	8:3348050	8:3348050:C>A	ENSG00000183117	ENST00000335551	ENSE00003554364
rs372041329	8	3348051.0	3348051.0	1.0	T	8:3348051	8:3348051:C>T	ENSG00000183117	ENST00000335551	ENSE00003554364
rs551346147	8	3348057.0	3348057.0	1.0	G	8:3348057	8:3348057:C>G	ENSG00000183117	ENST00000335551	ENSE00003554364
rs1275812069	8	3348059.0	3348059.0	1.0	T	8:3348059	8:3348059:G>T	ENSG00000183117	ENST00000335551	ENSE00003554364
rs780471292	8	3348060.0	3348060.0	1.0	C	8:3348060	8:3348060:T>C	ENSG00000183117	ENST00000335551	ENSE00003554364
rs749540113	8	3348063.0	3348063.0	1.0	G	8:3348063	8:3348063:C>G	ENSG00000183117	ENST00000335551	ENSE00003554364
rs755184613	8	3348064.0	3348064.0	1.0	C	8:3348064	8:3348064:T>C	ENSG00000183117	ENST00000335551	ENSE00003554364
rs778573248	8	3348066.0	3348066.0	1.0	C	8:3348066	8:3348066:T>C	ENSG00000183117	ENST00000335551	ENSE00003554364
rs1195327300	8	3348069.0	3348069.0	1.0	C	8:3348069	8:3348069:T>C	ENSG00000183117	ENST00000335551	ENSE00003554364
rs771964689	8	3348077.0	3348077.0	1.0	T	8:3348077	8:3348077:C>T	ENSG00000183117	ENST00000335551	ENSE00003554364
rs1435150195	8	3348081.0	3348081.0	1.0	T	8:3348081	8:3348081:C>T	ENSG00000183117	ENST00000335551	ENSE00003554364
rs770408698	8	3348083.0	3348083.0	1.0	A	8:3348083	8:3348083:T>A	ENSG00000183117	ENST00000335551	ENSE00003554364
rs776072371	8	3348084.0	3348084.0	1.0	A	8:3348084	8:3348084:G>A	ENSG00000183117	ENST00000335551	ENSE00003554364
rs1425870080	8	3348086.0	3348086.0	1.0	C	8:3348086	8:3348086:T>C	ENSG00000183117	ENST00000335551	ENSE00003554364
rs1563296595	8	3348093.0	3348093.0	1.0	G	8:3348093	8:3348093:C>G	ENSG00000183117	ENST00000335551	ENSE00003554364
rs368236108	8	3348098.0	3348098.0	1.0	C	8:3348098	8:3348098:T>C	ENSG00000183117	ENST00000335551	ENSE00003554364
rs1376103681	8	3348099.0	3348099.0	1.0	C	8:3348099	8:3348099:T>C	ENSG00000183117	ENST00000335551	ENSE00003554364
rs762233647	8	3348101.0	3348101.0	1.0	C	8:3348101	8:3348101:G>C	ENSG00000183117	ENST00000335551	ENSE00003554364
rs1275270084	8	3348114.0	3348114.0	1.0	T	8:3348114	8:3348114:G>T	ENSG00000183117	ENST00000335551	ENSE00003554364
rs1346995797	8	3348119.0	3348119.0	1.0	T	8:3348119	8:3348119:A>T	ENSG00000183117	ENST00000335551	ENSE00003554364
rs761211405	8	3348123.0	3348123.0	1.0	C	8:3348123	8:3348123:A>C	ENSG00000183117	ENST00000335551	ENSE00003554364
rs755165204	8	3348125.0	3348125.0	1.0	A	8:3348125	8:3348125:G>A	ENSG00000183117	ENST00000335551	ENSE00003554364
rs779186203	8	3348126.0	3348126.0	1.0	C	8:3348126	8:3348126:T>C	ENSG00000183117	ENST00000335551	ENSE00003554364
rs369837551	8	3348128.0	3348128.0	1.0	A	8:3348128	8:3348128:C>A	ENSG00000183117	ENST00000335551	ENSE00003554364
rs371414165	8	3348133.0	3348133.0	1.0	T	8:3348133	8:3348133:A>T	ENSG00000183117	ENST00000335551	ENSE00003554364
rs1563296664	8	3348137.0	3348137.0	1.0	T	8:3348137	8:3348137:C>T	ENSG00000183117	ENST00000335551	ENSE00003554364
rs1378645833	8	3348140.0	3348140.0	1.0	C	8:3348140	8:3348140:T>C	ENSG00000183117	ENST00000335551	ENSE00003554364
rs777740062	8	3348141.0	3348141.0	1.0	G	8:3348141	8:3348141:T>G	ENSG00000183117	ENST00000335551	ENSE00003554364
rs1395012880	8	3348144.0	3348144.0	1.0	T	8:3348144	8:3348144:C>T	ENSG00000183117	ENST00000335551	ENSE00003554364
rs375812717	8	3348149.0	3348149.0	1.0	A	8:3348149	8:3348149:G>A	ENSG00000183117	ENST00000335551	ENSE00003554364
rs1359652235	8	3348150.0	3348150.0	1.0	T	8:3348150	8:3348150:C>T	ENSG00000183117	ENST00000335551	ENSE00003554364
rs753926538	8	3348158.0	3348158.0	1.0	G	8:3348158	8:3348158:T>G	ENSG00000183117	ENST00000335551	ENSE00003554364
rs369340916	8	3348159.0	3348159.0	1.0	A	8:3348159	8:3348159:C>A	ENSG00000183117	ENST00000335551	ENSE00003554364
rs745324323	8	3348161.0	3348161.0	1.0	C	8:3348161	8:3348161:G>C	ENSG00000183117	ENST00000335551	ENSE00003554364
rs777610505	8	3343296.0	3343296.0	1.0	A	8:3343296	8:3343296:G>A	ENSG00000183117	ENST00000335551	ENSE00003660564
rs1439678003	8	3343302.0	3343302.0	1.0	A	8:3343302	8:3343302:G>A	ENSG00000183117	ENST00000335551	ENSE00003660564
rs1164263475	8	3343309.0	3343309.0	1.0	A	8:3343309	8:3343309:G>A	ENSG00000183117	ENST00000335551	ENSE00003660564
rs780470375	8	3343316.0	3343316.0	1.0	C	8:3343316	8:3343316:T>C	ENSG00000183117	ENST00000335551	ENSE00003660564
rs984196749	8	3343317.0	3343317.0	1.0	C	8:3343317	8:3343317:T>C	ENSG00000183117	ENST00000335551	ENSE00003660564
rs1456571252	8	3343318.0	3343318.0	1.0	T	8:3343318	8:3343318:G>T	ENSG00000183117	ENST00000335551	ENSE00003660564
rs749555971	8	3343321.0	3343321.0	1.0	A	8:3343321	8:3343321:C>A	ENSG00000183117	ENST00000335551	ENSE00003660564
rs1448668020	8	3343323.0	3343323.0	1.0	A	8:3343323	8:3343323:G>A	ENSG00000183117	ENST00000335551	ENSE00003660564
rs774833287	8	3343324.0	3343324.0	1.0	C	8:3343324	8:3343324:T>C	ENSG00000183117	ENST00000335551	ENSE00003660564
rs748264558	8	3343326.0	3343326.0	1.0	A	8:3343326	8:3343326:T>A	ENSG00000183117	ENST00000335551	ENSE00003660564
rs772113520	8	3343327.0	3343327.0	1.0	T	8:3343327	8:3343327:C>T	ENSG00000183117	ENST00000335551	ENSE00003660564
rs1455734902	8	3343329.0	3343329.0	1.0	C	8:3343329	8:3343329:G>C	ENSG00000183117	ENST00000335551	ENSE00003660564
rs760993373	8	3343334.0	3343334.0	1.0	G	8:3343334	8:3343334:A>G	ENSG00000183117	ENST00000335551	ENSE00003660564
rs548855659	8	3343335.0	3343335.0	1.0	C	8:3343335	8:3343335:T>C	ENSG00000183117	ENST00000335551	ENSE00003660564
rs776501943	8	3343338.0	3343338.0	1.0	C	8:3343338	8:3343338:G>C	ENSG00000183117	ENST00000335551	ENSE00003660564
rs991389774	8	3343340.0	3343340.0	1.0	A	8:3343340	8:3343340:G>A	ENSG00000183117	ENST00000335551	ENSE00003660564
rs759240914	8	3343341.0	3343341.0	1.0	C	8:3343341	8:3343341:T>C	ENSG00000183117	ENST00000335551	ENSE00003660564
rs770245799	8	3343342.0	3343342.0	1.0	G	8:3343342	8:3343342:T>G	ENSG00000183117	ENST00000335551	ENSE00003660564
rs773231004	8	3343343.0	3343343.0	1.0	A	8:3343343	8:3343343:G>A	ENSG00000183117	ENST00000335551	ENSE00003660564
rs199996810	8	3343347.0	3343347.0	1.0	G	8:3343347	8:3343347:T>G	ENSG00000183117	ENST00000335551	ENSE00003660564
rs762602428	8	3343348.0	3343348.0	1.0	T	8:3343348	8:3343348:C>T	ENSG00000183117	ENST00000335551	ENSE00003660564
rs977067609	8	3343354.0	3343354.0	1.0	G	8:3343354	8:3343354:A>G	ENSG00000183117	ENST00000335551	ENSE00003660564
rs754294631	8	3343362.0	3343362.0	1.0	C	8:3343362	8:3343362:T>C	ENSG00000183117	ENST00000335551	ENSE00003660564
rs755265057	8	3343369.0	3343369.0	1.0	C	8:3343369	8:3343369:T>C	ENSG00000183117	ENST00000335551	ENSE00003660564
rs1399356806	8	3343371.0	3343371.0	1.0	A	8:3343371	8:3343371:C>A	ENSG00000183117	ENST00000335551	ENSE00003660564
rs867715443	8	3343372.0	3343372.0	1.0	C	8:3343372	8:3343372:T>C	ENSG00000183117	ENST00000335551	ENSE00003660564
rs1376887885	8	3343374.0	3343374.0	1.0	C	8:3343374	8:3343374:T>C	ENSG00000183117	ENST00000335551	ENSE00003660564
rs1289125053	8	3343377.0	3343377.0	1.0	T	8:3343377	8:3343377:A>T	ENSG00000183117	ENST00000335551	ENSE00003660564
rs772523417	8	3343379.0	3343379.0	1.0	A	8:3343379	8:3343379:G>A	ENSG00000183117	ENST00000335551	ENSE00003660564
rs1585027986	8	3343381.0	3343380.0	1.0	CATATCTGATACTTGGCTTATATTAAGT	8:3343381	8:3343381:->CATATCTGATACTTGGCTTATATTAAGT	ENSG00000183117	ENST00000335551	ENSE00003660564
rs1006225171	8	3343383.0	3343383.0	1.0	T	8:3343383	8:3343383:A>T	ENSG00000183117	ENST00000335551	ENSE00003660564
rs369988550	8	3343384.0	3343384.0	1.0	A	8:3343384	8:3343384:G>A	ENSG00000183117	ENST00000335551	ENSE00003660564
rs1174104737	8	3343386.0	3343386.0	1.0	T	8:3343386	8:3343386:C>T	ENSG00000183117	ENST00000335551	ENSE00003660564
rs1211273712	8	3343387.0	3343387.0	1.0	G	8:3343387	8:3343387:C>G	ENSG00000183117	ENST00000335551	ENSE00003660564
rs1258245406	8	3343389.0	3343389.0	1.0	G	8:3343389	8:3343389:A>G	ENSG00000183117	ENST00000335551	ENSE00003660564
rs372151098	8	3343390.0	3343390.0	1.0	A	8:3343390	8:3343390:G>A	ENSG00000183117	ENST00000335551	ENSE00003660564
rs368801238	8	3343393.0	3343393.0	1.0	A	8:3343393	8:3343393:G>A	ENSG00000183117	ENST00000335551	ENSE00003660564
rs928081217	8	3343402.0	3343402.0	1.0	C	8:3343402	8:3343402:T>C	ENSG00000183117	ENST00000335551	ENSE00003660564
rs901417574	8	3343405.0	3343405.0	1.0	C	8:3343405	8:3343405:T>C	ENSG00000183117	ENST00000335551	ENSE00003660564
rs764064241	8	3343410.0	3343410.0	1.0	A	8:3343410	8:3343410:G>A	ENSG00000183117	ENST00000335551	ENSE00003660564
rs1357340408	8	3343419.0	3343419.0	1.0	A	8:3343419	8:3343419:G>A	ENSG00000183117	ENST00000335551	ENSE00003660564
rs1465520966	8	3343420.0	3343420.0	1.0	A	8:3343420	8:3343420:G>A	ENSG00000183117	ENST00000335551	ENSE00003660564
rs372508197	8	3343422.0	3343422.0	1.0	G	8:3343422	8:3343422:C>G	ENSG00000183117	ENST00000335551	ENSE00003660564
rs562188878	8	3343423.0	3343423.0	1.0	A	8:3343423	8:3343423:G>A	ENSG00000183117	ENST00000335551	ENSE00003660564
rs1216023728	8	3343425.0	3343425.0	1.0	A	8:3343425	8:3343425:G>A	ENSG00000183117	ENST00000335551	ENSE00003660564
rs779276529	8	3343426.0	3343426.0	1.0	C	8:3343426	8:3343426:A>C	ENSG00000183117	ENST00000335551	ENSE00003660564
rs752997266	8	3343431.0	3343431.0	1.0	G	8:3343431	8:3343431:C>G	ENSG00000183117	ENST00000335551	ENSE00003660564
rs1220130041	8	3343435.0	3343435.0	1.0	G	8:3343435	8:3343435:C>G	ENSG00000183117	ENST00000335551	ENSE00003660564
rs1310925220	8	3343443.0	3343443.0	1.0	C	8:3343443	8:3343443:T>C	ENSG00000183117	ENST00000335551	ENSE00003660564
rs1407959203	8	3343450.0	3343450.0	1.0	T	8:3343450	8:3343450:C>T	ENSG00000183117	ENST00000335551	ENSE00003660564
rs1274443019	8	3308312.0	3308312.0	1.0	T	8:3308312	8:3308312:C>T	ENSG00000183117	ENST00000335551	ENSE00003608110
rs769731485	8	3308314.0	3308314.0	1.0	C	8:3308314	8:3308314:A>C	ENSG00000183117	ENST00000335551	ENSE00003608110
rs1423130922	8	3308315.0	3308315.0	1.0	G	8:3308315	8:3308315:T>G	ENSG00000183117	ENST00000335551	ENSE00003608110
rs1293946575	8	3308318.0	3308318.0	1.0	G	8:3308318	8:3308318:A>G	ENSG00000183117	ENST00000335551	ENSE00003608110
rs371526159	8	3308320.0	3308320.0	1.0	A	8:3308320	8:3308320:G>A	ENSG00000183117	ENST00000335551	ENSE00003608110
rs768962641	8	3308323.0	3308323.0	1.0	A	8:3308323	8:3308323:G>A	ENSG00000183117	ENST00000335551	ENSE00003608110
rs1289320874	8	3308324.0	3308324.0	1.0	A	8:3308324	8:3308324:G>A	ENSG00000183117	ENST00000335551	ENSE00003608110
rs774295340	8	3308326.0	3308326.0	1.0	G	8:3308326	8:3308326:A>G	ENSG00000183117	ENST00000335551	ENSE00003608110
rs761646551	8	3308327.0	3308327.0	1.0	C	8:3308327	8:3308327:G>C	ENSG00000183117	ENST00000335551	ENSE00003608110
rs199733648	8	3308329.0	3308329.0	1.0	C	8:3308329	8:3308329:G>C	ENSG00000183117	ENST00000335551	ENSE00003608110
rs976005053	8	3308330.0	3308330.0	1.0	A	8:3308330	8:3308330:G>A	ENSG00000183117	ENST00000335551	ENSE00003608110
rs1563254617	8	3308331.0	3308333.0	1.0	TT	8:3308331	8:3308331:TTT>TT	ENSG00000183117	ENST00000335551	ENSE00003608110
rs1225008250	8	3308333.0	3308333.0	1.0	G	8:3308333	8:3308333:T>G	ENSG00000183117	ENST00000335551	ENSE00003608110
rs760268105	8	3308334.0	3308334.0	1.0	C	8:3308334	8:3308334:G>C	ENSG00000183117	ENST00000335551	ENSE00003608110
rs1310870581	8	3308336.0	3308336.0	1.0	G	8:3308336	8:3308336:C>G	ENSG00000183117	ENST00000335551	ENSE00003608110
rs1563254629	8	3308337.0	3308337.0	1.0	G	8:3308337	8:3308337:C>G	ENSG00000183117	ENST00000335551	ENSE00003608110
rs1584971483	8	3308339.0	3308339.0	1.0	C	8:3308339	8:3308339:A>C	ENSG00000183117	ENST00000335551	ENSE00003608110
rs753293771	8	3308341.0	3308341.0	1.0	C	8:3308341	8:3308341:A>C	ENSG00000183117	ENST00000335551	ENSE00003608110
rs759214971	8	3308342.0	3308342.0	1.0	G	8:3308342	8:3308342:C>G	ENSG00000183117	ENST00000335551	ENSE00003608110
rs764801606	8	3308346.0	3308346.0	1.0	G	8:3308346	8:3308346:C>G	ENSG00000183117	ENST00000335551	ENSE00003608110
rs1201943137	8	3308351.0	3308351.0	1.0	G	8:3308351	8:3308351:C>G	ENSG00000183117	ENST00000335551	ENSE00003608110
rs757548437	8	3308353.0	3308353.0	1.0	G	8:3308353	8:3308353:C>G	ENSG00000183117	ENST00000335551	ENSE00003608110
rs781742967	8	3308355.0	3308355.0	1.0	C	8:3308355	8:3308355:A>C	ENSG00000183117	ENST00000335551	ENSE00003608110
rs750873205	8	3308356.0	3308356.0	1.0	G	8:3308356	8:3308356:C>G	ENSG00000183117	ENST00000335551	ENSE00003608110
rs1181702513	8	3308359.0	3308359.0	1.0	G	8:3308359	8:3308359:A>G	ENSG00000183117	ENST00000335551	ENSE00003608110
rs756596365	8	3308360.0	3308360.0	1.0	C	8:3308360	8:3308360:A>C	ENSG00000183117	ENST00000335551	ENSE00003608110
rs1278017562	8	3308365.0	3308365.0	1.0	C	8:3308365	8:3308365:G>C	ENSG00000183117	ENST00000335551	ENSE00003608110
rs950410681	8	3308366.0	3308366.0	1.0	A	8:3308366	8:3308366:T>A	ENSG00000183117	ENST00000335551	ENSE00003608110
rs779267560	8	3308369.0	3308369.0	1.0	A	8:3308369	8:3308369:G>A	ENSG00000183117	ENST00000335551	ENSE00003608110
rs748026525	8	3308371.0	3308371.0	1.0	A	8:3308371	8:3308371:G>A	ENSG00000183117	ENST00000335551	ENSE00003608110
rs771729655	8	3308376.0	3308376.0	1.0	A	8:3308376	8:3308376:G>A	ENSG00000183117	ENST00000335551	ENSE00003608110
rs1218965455	8	3308377.0	3308377.0	1.0	T	8:3308377	8:3308377:C>T	ENSG00000183117	ENST00000335551	ENSE00003608110
rs1319224762	8	3308384.0	3308384.0	1.0	A	8:3308384	8:3308384:G>A	ENSG00000183117	ENST00000335551	ENSE00003608110
rs1224862358	8	3308386.0	3308386.0	1.0	G	8:3308386	8:3308386:A>G	ENSG00000183117	ENST00000335551	ENSE00003608110
rs561492031	8	3308389.0	3308389.0	1.0	A	8:3308389	8:3308389:G>A	ENSG00000183117	ENST00000335551	ENSE00003608110
rs776121814	8	3308390.0	3308390.0	1.0	T	8:3308390	8:3308390:C>T	ENSG00000183117	ENST00000335551	ENSE00003608110
rs1386863893	8	3308395.0	3308395.0	1.0	T	8:3308395	8:3308395:C>T	ENSG00000183117	ENST00000335551	ENSE00003608110
rs775093026	8	3308398.0	3308398.0	1.0	A	8:3308398	8:3308398:G>A	ENSG00000183117	ENST00000335551	ENSE00003608110
rs1051419952	8	3308399.0	3308399.0	1.0	A	8:3308399	8:3308399:G>A	ENSG00000183117	ENST00000335551	ENSE00003608110
rs1409941908	8	3308402.0	3308402.0	1.0	C	8:3308402	8:3308402:T>C	ENSG00000183117	ENST00000335551	ENSE00003608110
rs539067782	8	3308407.0	3308407.0	1.0	A	8:3308407	8:3308407:C>A	ENSG00000183117	ENST00000335551	ENSE00003608110
rs756586553	8	3308411.0	3308411.0	1.0	G	8:3308411	8:3308411:A>G	ENSG00000183117	ENST00000335551	ENSE00003608110
rs754033951	8	3308413.0	3308413.0	1.0	T	8:3308413	8:3308413:A>T	ENSG00000183117	ENST00000335551	ENSE00003608110
rs1442544858	8	3308417.0	3308417.0	1.0	G	8:3308417	8:3308417:C>G	ENSG00000183117	ENST00000335551	ENSE00003608110
rs1379656603	8	3308420.0	3308420.0	1.0	T	8:3308420	8:3308420:C>T	ENSG00000183117	ENST00000335551	ENSE00003608110
rs748293391	8	3308422.0	3308422.0	1.0	C	8:3308422	8:3308422:G>C	ENSG00000183117	ENST00000335551	ENSE00003608110
rs758594331	8	3308423.0	3308423.0	1.0	C	8:3308423	8:3308423:T>C	ENSG00000183117	ENST00000335551	ENSE00003608110
rs1360835622	8	3308425.0	3308425.0	1.0	C	8:3308425	8:3308425:T>C	ENSG00000183117	ENST00000335551	ENSE00003608110
rs373923214	8	3308426.0	3308426.0	1.0	A	8:3308426	8:3308426:C>A	ENSG00000183117	ENST00000335551	ENSE00003608110
rs769271764	8	3308428.0	3308428.0	1.0	A	8:3308428	8:3308428:G>A	ENSG00000183117	ENST00000335551	ENSE00003608110
rs762545512	8	3308434.0	3308434.0	1.0	G	8:3308434	8:3308434:T>G	ENSG00000183117	ENST00000335551	ENSE00003608110
rs763737608	8	3308437.0	3308437.0	1.0	A	8:3308437	8:3308437:C>A	ENSG00000183117	ENST00000335551	ENSE00003608110
rs1177777873	8	3308438.0	3308438.0	1.0	T	8:3308438	8:3308438:C>T	ENSG00000183117	ENST00000335551	ENSE00003608110
rs1239397766	8	3308440.0	3308440.0	1.0	G	8:3308440	8:3308440:T>G	ENSG00000183117	ENST00000335551	ENSE00003608110
rs1333504664	8	3308442.0	3308442.0	1.0	C	8:3308442	8:3308442:A>C	ENSG00000183117	ENST00000335551	ENSE00003608110
rs761091410	8	3308443.0	3308443.0	1.0	C	8:3308443	8:3308443:T>C	ENSG00000183117	ENST00000335551	ENSE00003608110
rs1446391271	8	3308444.0	3308444.0	1.0	A	8:3308444	8:3308444:C>A	ENSG00000183117	ENST00000335551	ENSE00003608110
rs370069615	8	3308446.0	3308446.0	1.0	A	8:3308446	8:3308446:C>A	ENSG00000183117	ENST00000335551	ENSE00003608110
rs1410174773	8	3308447.0	3308447.0	1.0	A	8:3308447	8:3308447:G>A	ENSG00000183117	ENST00000335551	ENSE00003608110
rs775724203	8	3308450.0	3308450.0	1.0	A	8:3308450	8:3308450:T>A	ENSG00000183117	ENST00000335551	ENSE00003608110
rs199914341	8	3308452.0	3308452.0	1.0	A	8:3308452	8:3308452:C>A	ENSG00000183117	ENST00000335551	ENSE00003608110
rs777993216	8	3308455.0	3308455.0	1.0	A	8:3308455	8:3308455:T>A	ENSG00000183117	ENST00000335551	ENSE00003608110
rs375650641	8	3308458.0	3308458.0	1.0	G	8:3308458	8:3308458:C>G	ENSG00000183117	ENST00000335551	ENSE00003608110
rs745828621	8	3308459.0	3308459.0	1.0	A	8:3308459	8:3308459:C>A	ENSG00000183117	ENST00000335551	ENSE00003608110
rs1275299324	8	3308461.0	3308461.0	1.0	C	8:3308461	8:3308461:T>C	ENSG00000183117	ENST00000335551	ENSE00003608110
rs138221720	8	3308463.0	3308463.0	1.0	A	8:3308463	8:3308463:G>A	ENSG00000183117	ENST00000335551	ENSE00003608110
rs748776891	8	3308464.0	3308464.0	1.0	C	8:3308464	8:3308464:T>C	ENSG00000183117	ENST00000335551	ENSE00003608110
rs1271488906	8	3308467.0	3308467.0	1.0	A	8:3308467	8:3308467:G>A	ENSG00000183117	ENST00000335551	ENSE00003608110
rs1243577739	8	3308468.0	3308468.0	1.0	A	8:3308468	8:3308468:G>A	ENSG00000183117	ENST00000335551	ENSE00003608110
rs559232749	8	3308471.0	3308471.0	1.0	A	8:3308471	8:3308471:T>A	ENSG00000183117	ENST00000335551	ENSE00003608110
rs1236853067	8	3308473.0	3308473.0	1.0	T	8:3308473	8:3308473:C>T	ENSG00000183117	ENST00000335551	ENSE00003608110
rs777083383	8	3308476.0	3308476.0	1.0	A	8:3308476	8:3308476:G>A	ENSG00000183117	ENST00000335551	ENSE00003608110
rs1238588602	8	3308480.0	3308480.0	1.0	T	8:3308480	8:3308480:C>T	ENSG00000183117	ENST00000335551	ENSE00003608110
rs760147993	8	3308481.0	3308481.0	1.0	G	8:3308481	8:3308481:C>G	ENSG00000183117	ENST00000335551	ENSE00003608110
rs1223737405	8	3308485.0	3308485.0	1.0	T	8:3308485	8:3308485:C>T	ENSG00000183117	ENST00000335551	ENSE00003608110
rs1563254908	8	3308488.0	3308488.0	1.0	C	8:3308488	8:3308488:T>C	ENSG00000183117	ENST00000335551	ENSE00003608110
rs969292333	8	3308489.0	3308489.0	1.0	C	8:3308489	8:3308489:T>C	ENSG00000183117	ENST00000335551	ENSE00003608110
rs763074167	8	3308491.0	3308491.0	1.0	C	8:3308491	8:3308491:A>C	ENSG00000183117	ENST00000335551	ENSE00003608110
rs73657807	8	3308492.0	3308492.0	1.0	A	8:3308492	8:3308492:C>A	ENSG00000183117	ENST00000335551	ENSE00003608110
rs780996323	8	3308497.0	3308497.0	1.0	A	8:3308497	8:3308497:T>A	ENSG00000183117	ENST00000335551	ENSE00003608110
rs954440887	8	3308498.0	3308498.0	1.0	A	8:3308498	8:3308498:C>A	ENSG00000183117	ENST00000335551	ENSE00003608110
rs987157493	8	3308503.0	3308503.0	1.0	A	8:3308503	8:3308503:C>A	ENSG00000183117	ENST00000335551	ENSE00003608110
rs777818028	8	3307680.0	3307698.0	1.0	AAATAAAACAAGTACCTAAATAAAACAAGTACCTAA	8:3307680	8:3307680:AAATAAAACAAGTACCTAA>AAATAAAACAAGTACCTAAATAAAACAAGTACCTAA	ENSG00000183117	ENST00000335551	ENSE00003656117
rs755955753	8	3307695.0	3307695.0	1.0	A	8:3307695	8:3307695:C>A	ENSG00000183117	ENST00000335551	ENSE00003656117
rs779848991	8	3307698.0	3307698.0	1.0	G	8:3307698	8:3307698:A>G	ENSG00000183117	ENST00000335551	ENSE00003656117
rs753593388	8	3307699.0	3307699.0	1.0	G	8:3307699	8:3307699:T>G	ENSG00000183117	ENST00000335551	ENSE00003656117
rs778847965	8	3307701.0	3307701.0	1.0	C	8:3307701	8:3307701:G>C	ENSG00000183117	ENST00000335551	ENSE00003656117
rs747667934	8	3307703.0	3307703.0	1.0	A	8:3307703	8:3307703:C>A	ENSG00000183117	ENST00000335551	ENSE00003656117
rs1416089699	8	3307707.0	3307707.0	1.0	T	8:3307707	8:3307707:C>T	ENSG00000183117	ENST00000335551	ENSE00003656117
rs1423059553	8	3307710.0	3307710.0	1.0	C	8:3307710	8:3307710:G>C	ENSG00000183117	ENST00000335551	ENSE00003656117
rs201702965	8	3307711.0	3307711.0	1.0	T	8:3307711	8:3307711:G>T	ENSG00000183117	ENST00000335551	ENSE00003656117
rs1197326468	8	3307712.0	3307712.0	1.0	A	8:3307712	8:3307712:G>A	ENSG00000183117	ENST00000335551	ENSE00003656117
rs777606817	8	3307714.0	3307714.0	1.0	G	8:3307714	8:3307714:C>G	ENSG00000183117	ENST00000335551	ENSE00003656117
rs770657699	8	3307716.0	3307716.0	1.0	A	8:3307716	8:3307716:G>A	ENSG00000183117	ENST00000335551	ENSE00003656117
rs1337036761	8	3307717.0	3307717.0	1.0	A	8:3307717	8:3307717:C>A	ENSG00000183117	ENST00000335551	ENSE00003656117
rs776027264	8	3307718.0	3307718.0	1.0	G	8:3307718	8:3307718:C>G	ENSG00000183117	ENST00000335551	ENSE00003656117
rs868075153	8	3307720.0	3307720.0	1.0	G	8:3307720	8:3307720:C>G	ENSG00000183117	ENST00000335551	ENSE00003656117
rs186781953	8	3307736.0	3307736.0	1.0	A	8:3307736	8:3307736:G>A	ENSG00000183117	ENST00000335551	ENSE00003656117
rs1228867253	8	3307741.0	3307741.0	1.0	A	8:3307741	8:3307741:G>A	ENSG00000183117	ENST00000335551	ENSE00003656117
rs1271998844	8	3307742.0	3307742.0	1.0	A	8:3307742	8:3307742:G>A	ENSG00000183117	ENST00000335551	ENSE00003656117
rs761840216	8	3307744.0	3307744.0	1.0	G	8:3307744	8:3307744:T>G	ENSG00000183117	ENST00000335551	ENSE00003656117
rs767615951	8	3307746.0	3307746.0	1.0	C	8:3307746	8:3307746:T>C	ENSG00000183117	ENST00000335551	ENSE00003656117
rs1263940700	8	3307749.0	3307749.0	1.0	C	8:3307749	8:3307749:T>C	ENSG00000183117	ENST00000335551	ENSE00003656117
rs750458202	8	3307750.0	3307750.0	1.0	T	8:3307750	8:3307750:C>T	ENSG00000183117	ENST00000335551	ENSE00003656117
rs139692376	8	3307755.0	3307755.0	1.0	A	8:3307755	8:3307755:G>A	ENSG00000183117	ENST00000335551	ENSE00003656117
rs1397690425	8	3307756.0	3307756.0	1.0	T	8:3307756	8:3307756:G>T	ENSG00000183117	ENST00000335551	ENSE00003656117
rs754786835	8	3307758.0	3307758.0	1.0	A	8:3307758	8:3307758:G>A	ENSG00000183117	ENST00000335551	ENSE00003656117
rs778779956	8	3307759.0	3307759.0	1.0	G	8:3307759	8:3307759:C>G	ENSG00000183117	ENST00000335551	ENSE00003656117
rs372106806	8	3307762.0	3307762.0	1.0	A	8:3307762	8:3307762:G>A	ENSG00000183117	ENST00000335551	ENSE00003656117
rs1563253785	8	3307764.0	3307764.0	1.0	C	8:3307764	8:3307764:T>C	ENSG00000183117	ENST00000335551	ENSE00003656117
rs376950927	8	3307778.0	3307778.0	1.0	C	8:3307778	8:3307778:T>C	ENSG00000183117	ENST00000335551	ENSE00003656117
rs1174714275	8	3307779.0	3307779.0	1.0	G	8:3307779	8:3307779:A>G	ENSG00000183117	ENST00000335551	ENSE00003656117
rs780978438	8	3307782.0	3307782.0	1.0	A	8:3307782	8:3307782:C>A	ENSG00000183117	ENST00000335551	ENSE00003656117
rs749684512	8	3307783.0	3307783.0	1.0	A	8:3307783	8:3307783:G>A	ENSG00000183117	ENST00000335551	ENSE00003656117
rs769035187	8	3307785.0	3307785.0	1.0	T	8:3307785	8:3307785:C>T	ENSG00000183117	ENST00000335551	ENSE00003656117
rs774773065	8	3307786.0	3307786.0	1.0	G	8:3307786	8:3307786:C>G	ENSG00000183117	ENST00000335551	ENSE00003656117
rs867745947	8	3307788.0	3307788.0	1.0	A	8:3307788	8:3307788:G>A	ENSG00000183117	ENST00000335551	ENSE00003656117
rs748713850	8	3307791.0	3307791.0	1.0	A	8:3307791	8:3307791:G>A	ENSG00000183117	ENST00000335551	ENSE00003656117
rs369161704	8	3307794.0	3307794.0	1.0	A	8:3307794	8:3307794:G>A	ENSG00000183117	ENST00000335551	ENSE00003656117
rs374241070	8	3307795.0	3307795.0	1.0	A	8:3307795	8:3307795:C>A	ENSG00000183117	ENST00000335551	ENSE00003656117
[truncated: 234,714 more rows]
