# Supplementary material for: Bioinformatics pipeline for the systematic mining genomic and proteomic variation linked to rare diseases: The example of monogenic diabetes
Source: PLoS One. 2024 Apr 18;19(4):e0300350. doi: 10.1371/journal.pone.0300350 (PMC11025945; doi:10.1371/journal.pone.0300350)
Supplement: S2 Table — (CSV) [file pone.0300350.s002.csv]

id	seq_region_name	start	end	strand	vf_allele	Location	coordinate	Gene	Transcript	Exon
rs796065047	3	57238111.0	57238111.0	1.0	A	3:57238111	3:57238111:G>A	ENSG00000157500	ENST00000650354	ENSE00003522948
rs869320673	3	57260016.0	57260016.0	1.0	A	3:57260016	3:57260016:T>A	ENSG00000157500	ENST00000650354	ENSE00003516737
rs796065047	3	57238111.0	57238111.0	1.0	A	3:57238111	3:57238111:G>A	ENSG00000157500	ENST00000482800	ENSE00003527210
rs869320673	3	57260016.0	57260016.0	1.0	A	3:57260016	3:57260016:T>A	ENSG00000157500	ENST00000482800	ENSE00003585026
rs796065047	3	57238111.0	57238111.0	1.0	A	3:57238111	3:57238111:G>A	ENSG00000157500	ENST00000468342	ENSE00001849559
rs869320673	3	57260016.0	57260016.0	1.0	A	3:57260016	3:57260016:T>A	ENSG00000157500	ENST00000492501	ENSE00001953138
rs141223649	7	113918369.0	113918369.0	1.0	A	7:113918369	7:113918369:G>A	ENSG00000154415	ENST00000284601	ENSE00001015769
rs1057524893	7	113918581.0	113918581.0	1.0	C	7:113918581	7:113918581:G>C	ENSG00000154415	ENST00000284601	ENSE00001015769
rs115949425	7	113918700.0	113918700.0	1.0	A	7:113918700	7:113918700:G>A	ENSG00000154415	ENST00000284601	ENSE00001015769
rs8192687	7	113918864.0	113918864.0	1.0	T	7:113918864	7:113918864:C>T	ENSG00000154415	ENST00000284601	ENSE00001015769
rs139484221	7	113877832.0	113877832.0	1.0	C	7:113877832	7:113877832:A>C	ENSG00000154415	ENST00000284601	ENSE00001347897
rs77456357	7	113877833.0	113877833.0	1.0	C	7:113877833	7:113877833:T>C	ENSG00000154415	ENST00000284601	ENSE00001347897
rs149701175	7	113878048.0	113878048.0	1.0	C	7:113878048	7:113878048:T>C	ENSG00000154415	ENST00000284601	ENSE00001347897
rs35572169	7	113878102.0	113878102.0	1.0	C	7:113878102	7:113878102:A>C	ENSG00000154415	ENST00000284601	ENSE00001347897
rs374950521	7	113878120.0	113878120.0	1.0	T	7:113878120	7:113878120:C>T	ENSG00000154415	ENST00000284601	ENSE00001347897
rs148408134	7	113878207.0	113878207.0	1.0	T	7:113878207	7:113878207:C>T	ENSG00000154415	ENST00000284601	ENSE00001347897
rs138771673	7	113878270.0	113878270.0	1.0	G	7:113878270	7:113878270:A>G	ENSG00000154415	ENST00000284601	ENSE00001347897
rs772082412	7	113878271.0	113878271.0	1.0	C	7:113878271	7:113878271:T>C	ENSG00000154415	ENST00000284601	ENSE00001347897
rs1800000	7	113878443.0	113878443.0	1.0	A	7:113878443	7:113878443:C>A	ENSG00000154415	ENST00000284601	ENSE00001347897
rs115322623	7	113878452.0	113878452.0	1.0	A	7:113878452	7:113878452:T>A	ENSG00000154415	ENST00000284601	ENSE00001347897
rs151310594	7	113878825.0	113878825.0	1.0	A	7:113878825	7:113878825:G>A	ENSG00000154415	ENST00000284601	ENSE00001347897
rs527638422	7	113879106.0	113879107.0	1.0	-	7:113879106	7:113879106:CT>-	ENSG00000154415	ENST00000284601	ENSE00001347897
rs61756423	7	113879177.0	113879177.0	1.0	A	7:113879177	7:113879177:C>A	ENSG00000154415	ENST00000284601	ENSE00001347897
rs35067467	7	113879212.0	113879212.0	1.0	T	7:113879212	7:113879212:C>T	ENSG00000154415	ENST00000284601	ENSE00001347897
rs76910192	7	113879257.0	113879257.0	1.0	T	7:113879257	7:113879257:C>T	ENSG00000154415	ENST00000284601	ENSE00001347897
rs767098711	7	113879268.0	113879268.0	1.0	A	7:113879268	7:113879268:G>A	ENSG00000154415	ENST00000284601	ENSE00001347897
rs35398707	7	113879378.0	113879378.0	1.0	C	7:113879378	7:113879378:T>C	ENSG00000154415	ENST00000284601	ENSE00001347897
rs138812345	7	113879875.0	113879875.0	1.0	G	7:113879875	7:113879875:T>G	ENSG00000154415	ENST00000284601	ENSE00001347897
rs62001864	7	113879909.0	113879909.0	1.0	C	7:113879909	7:113879909:A>C	ENSG00000154415	ENST00000284601	ENSE00001347897
rs372606055	7	113880052.0	113880052.0	1.0	G	7:113880052	7:113880052:A>G	ENSG00000154415	ENST00000284601	ENSE00001347897
rs138812345	7	113879875.0	113879875.0	1.0	G	7:113879875	7:113879875:T>G	ENSG00000154415	ENST00000449795	ENSE00001705959
rs62001864	7	113879909.0	113879909.0	1.0	C	7:113879909	7:113879909:A>C	ENSG00000154415	ENST00000449795	ENSE00001705959
rs372606055	7	113880052.0	113880052.0	1.0	G	7:113880052	7:113880052:A>G	ENSG00000154415	ENST00000449795	ENSE00001705959
rs8192687	7	113918864.0	113918864.0	1.0	T	7:113918864	7:113918864:C>T	ENSG00000154415	ENST00000284602	ENSE00001015764
rs138812345	7	113879875.0	113879875.0	1.0	G	7:113879875	7:113879875:T>G	ENSG00000154415	ENST00000284602	ENSE00001174158
rs62001864	7	113879909.0	113879909.0	1.0	C	7:113879909	7:113879909:A>C	ENSG00000154415	ENST00000284602	ENSE00001174158
rs372606055	7	113880052.0	113880052.0	1.0	G	7:113880052	7:113880052:A>G	ENSG00000154415	ENST00000284602	ENSE00001174158
rs139579928	10	87094394.0	87094394.0	1.0	G	10:87094394	10:87094394:C>G	ENSG00000148672	ENST00000277865	ENSE00000986495
rs552066337	10	87094666.0	87094666.0	1.0	A	10:87094666	10:87094666:C>A	ENSG00000148672	ENST00000277865	ENSE00000986495
rs768726421	10	87062751.0	87062751.0	1.0	T	10:87062751	10:87062751:C>T	ENSG00000148672	ENST00000277865	ENSE00003508787
rs768726421	10	87062751.0	87062751.0	1.0	T	10:87062751	10:87062751:C>T	ENSG00000148672	ENST00000684699	ENSE00003575117
rs139579928	10	87094394.0	87094394.0	1.0	G	10:87094394	10:87094394:C>G	ENSG00000148672	ENST00000683022	ENSE00003920755
rs139579928	10	87094394.0	87094394.0	1.0	G	10:87094394	10:87094394:C>G	ENSG00000148672	ENST00000682396	ENSE00003922156
rs768726421	10	87062751.0	87062751.0	1.0	T	10:87062751	10:87062751:C>T	ENSG00000148672	ENST00000474574	ENSE00003916964
rs139579928	10	87094394.0	87094394.0	1.0	G	10:87094394	10:87094394:C>G	ENSG00000148672	ENST00000684032	ENSE00003916594
rs139579928	10	87094394.0	87094394.0	1.0	G	10:87094394	10:87094394:C>G	ENSG00000148672	ENST00000684338	ENSE00003921798
rs552066337	10	87094666.0	87094666.0	1.0	A	10:87094666	10:87094666:C>A	ENSG00000148672	ENST00000684338	ENSE00003921798
rs139579928	10	87094394.0	87094394.0	1.0	G	10:87094394	10:87094394:C>G	ENSG00000148672	ENST00000684201	ENSE00003919539
rs552066337	10	87094666.0	87094666.0	1.0	A	10:87094666	10:87094666:C>A	ENSG00000148672	ENST00000684201	ENSE00003919539
rs139579928	10	87094394.0	87094394.0	1.0	G	10:87094394	10:87094394:C>G	ENSG00000148672	ENST00000682833	ENSE00003922117
rs552066337	10	87094666.0	87094666.0	1.0	A	10:87094666	10:87094666:C>A	ENSG00000148672	ENST00000682833	ENSE00003922117
rs200073044	3	171026661.0	171026661.0	1.0	G	3:171026661	3:171026661:C>G	ENSG00000163581	ENST00000314251	ENSE00001839148
rs1800572	3	171014539.0	171014539.0	1.0	G	3:171014539	3:171014539:C>G	ENSG00000163581	ENST00000314251	ENSE00001213480
rs7637863	3	171014637.0	171014637.0	1.0	A	3:171014637	3:171014637:G>A	ENSG00000163581	ENST00000314251	ENSE00001213480
rs121909741	3	171007171.0	171007171.0	1.0	T	3:171007171	3:171007171:C>T	ENSG00000163581	ENST00000314251	ENSE00003600739
rs121909746	3	171005389.0	171005389.0	1.0	A	3:171005389	3:171005389:G>A	ENSG00000163581	ENST00000314251	ENSE00003590791
rs1715394753	3	171002673.0	171002673.0	1.0	C	3:171002673	3:171002673:T>C	ENSG00000163581	ENST00000314251	ENSE00003549768
rs147959014	3	170997922.0	170997922.0	1.0	T	3:170997922	3:170997922:C>T	ENSG00000163581	ENST00000314251	ENSE00001204130
rs5398	3	170998041.0	170998041.0	1.0	A	3:170998041	3:170998041:G>A	ENSG00000163581	ENST00000314251	ENSE00001204130
rs121909741	3	171007171.0	171007171.0	1.0	T	3:171007171	3:171007171:C>T	ENSG00000163581	ENST00000497642	ENSE00003692780
rs121909746	3	171005389.0	171005389.0	1.0	A	3:171005389	3:171005389:G>A	ENSG00000163581	ENST00000497642	ENSE00003525564
rs1715394753	3	171002673.0	171002673.0	1.0	C	3:171002673	3:171002673:T>C	ENSG00000163581	ENST00000497642	ENSE00003566940
rs147959014	3	170997922.0	170997922.0	1.0	T	3:170997922	3:170997922:C>T	ENSG00000163581	ENST00000497642	ENSE00001835874
rs5398	3	170998041.0	170998041.0	1.0	A	3:170998041	3:170998041:G>A	ENSG00000163581	ENST00000497642	ENSE00001835874
rs200073044	3	171026661.0	171026661.0	1.0	G	3:171026661	3:171026661:C>G	ENSG00000163581	ENST00000469787	ENSE00003677880
rs147959014	3	170997922.0	170997922.0	1.0	T	3:170997922	3:170997922:C>T	ENSG00000163581	ENST00000469787	ENSE00003549560
rs5398	3	170998041.0	170998041.0	1.0	A	3:170998041	3:170998041:G>A	ENSG00000163581	ENST00000469787	ENSE00003549560
rs121909741	3	171007171.0	171007171.0	1.0	T	3:171007171	3:171007171:C>T	ENSG00000163581	ENST00000471379	ENSE00001887205
rs121909741	3	171007171.0	171007171.0	1.0	T	3:171007171	3:171007171:C>T	ENSG00000163581	ENST00000461867	ENSE00003667182
rs761151597	9	4125740.0	4125740.0	1.0	A	9:4125740	9:4125740:T>A	ENSG00000107249	ENST00000324333	ENSE00003508620
rs1586744173	9	4125758.0	4125759.0	1.0	AGAG	9:4125758	9:4125758:AG>AGAG	ENSG00000107249	ENST00000324333	ENSE00003508620
rs141467694	9	4125834.0	4125834.0	1.0	A	9:4125834	9:4125834:G>A	ENSG00000107249	ENST00000324333	ENSE00003508620
rs868197660	9	4117797.0	4117797.0	1.0	A	9:4117797	9:4117797:G>A	ENSG00000107249	ENST00000324333	ENSE00001785765
rs879255608	9	4117870.0	4117870.0	1.0	C	9:4117870	9:4117870:G>C	ENSG00000107249	ENST00000324333	ENSE00001785765
rs72687988	9	4117933.0	4117933.0	1.0	G	9:4117933	9:4117933:C>G	ENSG00000107249	ENST00000324333	ENSE00001785765
rs148199056	9	4117942.0	4117942.0	1.0	A	9:4117942	9:4117942:G>A	ENSG00000107249	ENST00000324333	ENSE00001785765
rs776030305	9	4117952.0	4117952.0	1.0	A	9:4117952	9:4117952:G>A	ENSG00000107249	ENST00000324333	ENSE00001785765
rs377094207	9	4118014.0	4118014.0	1.0	A	9:4118014	9:4118014:G>A	ENSG00000107249	ENST00000324333	ENSE00001785765
rs6415788	9	4118111.0	4118111.0	1.0	C	9:4118111	9:4118111:G>C	ENSG00000107249	ENST00000324333	ENSE00001785765
rs755318788	9	4118148.0	4118148.0	1.0	A	9:4118148	9:4118148:G>A	ENSG00000107249	ENST00000324333	ENSE00001785765
rs529418802	9	4118151.0	4118151.0	1.0	A	9:4118151	9:4118151:G>A	ENSG00000107249	ENST00000324333	ENSE00001785765
rs80161424	9	4118160.0	4118160.0	1.0	A	9:4118160	9:4118160:T>A	ENSG00000107249	ENST00000324333	ENSE00001785765
rs745511715	9	4118168.0	4118168.0	1.0	A	9:4118168	9:4118168:G>A	ENSG00000107249	ENST00000324333	ENSE00001785765
rs765583144	9	4118191.0	4118191.0	1.0	G	9:4118191	9:4118191:C>G	ENSG00000107249	ENST00000324333	ENSE00001785765
rs806052	9	4118208.0	4118208.0	1.0	G	9:4118208	9:4118208:A>G	ENSG00000107249	ENST00000324333	ENSE00001785765
rs534295783	9	4118251.0	4118251.0	1.0	T	9:4118251	9:4118251:G>T	ENSG00000107249	ENST00000324333	ENSE00001785765
rs75462592	9	4118262.0	4118262.0	1.0	A	9:4118262	9:4118262:C>A	ENSG00000107249	ENST00000324333	ENSE00001785765
rs764072714	9	4118264.0	4118264.0	1.0	A	9:4118264	9:4118264:G>A	ENSG00000107249	ENST00000324333	ENSE00001785765
rs374943049	9	4118278.0	4118278.0	1.0	A	9:4118278	9:4118278:G>A	ENSG00000107249	ENST00000324333	ENSE00001785765
rs376031632	9	4118279.0	4118279.0	1.0	A	9:4118279	9:4118279:T>A	ENSG00000107249	ENST00000324333	ENSE00001785765
rs138497710	9	4118287.0	4118287.0	1.0	G	9:4118287	9:4118287:C>G	ENSG00000107249	ENST00000324333	ENSE00001785765
rs200959196	9	4118324.0	4118324.0	1.0	A	9:4118324	9:4118324:C>A	ENSG00000107249	ENST00000324333	ENSE00001785765
rs76342955	9	4118352.0	4118352.0	1.0	A	9:4118352	9:4118352:G>A	ENSG00000107249	ENST00000324333	ENSE00001785765
rs752335934	9	4118354.0	4118354.0	1.0	A	9:4118354	9:4118354:G>A	ENSG00000107249	ENST00000324333	ENSE00001785765
rs200263979	9	4118361.0	4118361.0	1.0	C	9:4118361	9:4118361:G>C	ENSG00000107249	ENST00000324333	ENSE00001785765
rs1293183683	9	4118367.0	4118367.0	1.0	A	9:4118367	9:4118367:C>A	ENSG00000107249	ENST00000324333	ENSE00001785765
rs143056249	9	4118388.0	4118388.0	1.0	A	9:4118388	9:4118388:G>A	ENSG00000107249	ENST00000324333	ENSE00001785765
rs146131512	9	4118393.0	4118393.0	1.0	A	9:4118393	9:4118393:G>A	ENSG00000107249	ENST00000324333	ENSE00001785765
rs367634911	9	4118451.0	4118451.0	1.0	A	9:4118451	9:4118451:G>A	ENSG00000107249	ENST00000324333	ENSE00001785765
rs35154632	9	4118540.0	4118540.0	1.0	G	9:4118540	9:4118540:C>G	ENSG00000107249	ENST00000324333	ENSE00001785765
rs368943263	9	4118541.0	4118541.0	1.0	G	9:4118541	9:4118541:C>G	ENSG00000107249	ENST00000324333	ENSE00001785765
rs879255609	9	4118546.0	4118547.0	1.0	C	9:4118546	9:4118546:CC>C	ENSG00000107249	ENST00000324333	ENSE00001785765
rs148572278	9	4118585.0	4118585.0	1.0	C	9:4118585	9:4118585:G>C	ENSG00000107249	ENST00000324333	ENSE00001785765
rs1314066533	9	4118628.0	4118628.0	1.0	C	9:4118628	9:4118628:G>C	ENSG00000107249	ENST00000324333	ENSE00001785765
rs143051164	9	4118634.0	4118634.0	1.0	C	9:4118634	9:4118634:G>C	ENSG00000107249	ENST00000324333	ENSE00001785765
rs143192828	9	4118685.0	4118685.0	1.0	A	9:4118685	9:4118685:C>A	ENSG00000107249	ENST00000324333	ENSE00001785765
rs372326856	9	4118720.0	4118720.0	1.0	A	9:4118720	9:4118720:C>A	ENSG00000107249	ENST00000324333	ENSE00001785765
rs748030278	9	4118840.0	4118840.0	1.0	G	9:4118840	9:4118840:C>G	ENSG00000107249	ENST00000324333	ENSE00001785765
rs780390959	9	3937177.0	3937177.0	1.0	T	9:3937177	9:3937177:C>T	ENSG00000107249	ENST00000324333	ENSE00003673297
rs977500969	9	3932370.0	3932370.0	1.0	C	9:3932370	9:3932370:G>C	ENSG00000107249	ENST00000324333	ENSE00003671023
rs886063953	9	3898709.0	3898709.0	1.0	T	9:3898709	9:3898709:C>T	ENSG00000107249	ENST00000324333	ENSE00003490236
rs200705602	9	3898712.0	3898712.0	1.0	A	9:3898712	9:3898712:G>A	ENSG00000107249	ENST00000324333	ENSE00003490236
rs149840771	9	3898723.0	3898723.0	1.0	G	9:3898723	9:3898723:C>G	ENSG00000107249	ENST00000324333	ENSE00003490236
rs145867412	9	3898724.0	3898724.0	1.0	A	9:3898724	9:3898724:G>A	ENSG00000107249	ENST00000324333	ENSE00003490236
rs148816140	9	3898730.0	3898730.0	1.0	T	9:3898730	9:3898730:C>T	ENSG00000107249	ENST00000324333	ENSE00003490236
rs568262538	9	3898742.0	3898742.0	1.0	T	9:3898742	9:3898742:C>T	ENSG00000107249	ENST00000324333	ENSE00003490236
rs374929970	9	3898759.0	3898759.0	1.0	A	9:3898759	9:3898759:G>A	ENSG00000107249	ENST00000324333	ENSE00003490236
rs149983395	9	3898792.0	3898792.0	1.0	A	9:3898792	9:3898792:C>A	ENSG00000107249	ENST00000324333	ENSE00003490236
rs144720690	9	3898831.0	3898831.0	1.0	G	9:3898831	9:3898831:C>G	ENSG00000107249	ENST00000324333	ENSE00003490236
rs140981222	9	3856011.0	3856011.0	1.0	C	9:3856011	9:3856011:T>C	ENSG00000107249	ENST00000324333	ENSE00003693204
rs754312328	9	3856132.0	3856132.0	1.0	G	9:3856132	9:3856132:C>G	ENSG00000107249	ENST00000324333	ENSE00003693204
rs200694226	9	3856143.0	3856143.0	1.0	G	9:3856143	9:3856143:C>G	ENSG00000107249	ENST00000324333	ENSE00003693204
rs869320723	9	3856144.0	3856148.0	1.0	GGGGGG	9:3856144	9:3856144:GGGGG>GGGGGG	ENSG00000107249	ENST00000324333	ENSE00003693204
rs745671153	9	3856159.0	3856159.0	1.0	A	9:3856159	9:3856159:G>A	ENSG00000107249	ENST00000324333	ENSE00003693204
rs773065162	9	3829398.0	3829398.0	1.0	T	9:3829398	9:3829398:C>T	ENSG00000107249	ENST00000324333	ENSE00003580228
rs144648063	9	3829428.0	3829428.0	1.0	T	9:3829428	9:3829428:C>T	ENSG00000107249	ENST00000324333	ENSE00003580228
rs1470189708	9	3829438.0	3829438.0	1.0	T	9:3829438	9:3829438:C>T	ENSG00000107249	ENST00000324333	ENSE00003580228
rs779354091	9	3829472.0	3829472.0	1.0	C	9:3829472	9:3829472:T>C	ENSG00000107249	ENST00000324333	ENSE00003580228
rs1057524895	9	3828300.0	3828300.0	1.0	A	9:3828300	9:3828300:T>A	ENSG00000107249	ENST00000324333	ENSE00001227174
rs147357710	9	3828312.0	3828312.0	1.0	T	9:3828312	9:3828312:C>T	ENSG00000107249	ENST00000324333	ENSE00001227174
rs140101069	9	3828342.0	3828342.0	1.0	A	9:3828342	9:3828342:G>A	ENSG00000107249	ENST00000324333	ENSE00001227174
rs150310830	9	3828355.0	3828355.0	1.0	A	9:3828355	9:3828355:C>A	ENSG00000107249	ENST00000324333	ENSE00001227174
rs772126214	9	3828360.0	3828360.0	1.0	A	9:3828360	9:3828360:C>A	ENSG00000107249	ENST00000324333	ENSE00001227174
rs1407324725	9	3828361.0	3828361.0	1.0	A	9:3828361	9:3828361:G>A	ENSG00000107249	ENST00000324333	ENSE00001227174
rs76094493	9	3828379.0	3828379.0	1.0	A	9:3828379	9:3828379:G>A	ENSG00000107249	ENST00000324333	ENSE00001227174
rs777378754	9	4286038.0	4286038.0	1.0	A	9:4286038	9:4286038:C>A	ENSG00000107249	ENST00000381971	ENSE00001780344
rs143425492	9	4286139.0	4286139.0	1.0	A	9:4286139	9:4286139:G>A	ENSG00000107249	ENST00000381971	ENSE00001780344
rs375931960	9	4286151.0	4286151.0	1.0	A	9:4286151	9:4286151:G>A	ENSG00000107249	ENST00000381971	ENSE00001780344
rs148168366	9	4286194.0	4286194.0	1.0	A	9:4286194	9:4286194:G>A	ENSG00000107249	ENST00000381971	ENSE00001780344
rs1827980738	9	4286221.0	4286221.0	1.0	T	9:4286221	9:4286221:C>T	ENSG00000107249	ENST00000381971	ENSE00001780344
rs199506457	9	4286301.0	4286301.0	1.0	A	9:4286301	9:4286301:G>A	ENSG00000107249	ENST00000381971	ENSE00001780344
rs199788224	9	4286320.0	4286320.0	1.0	T	9:4286320	9:4286320:C>T	ENSG00000107249	ENST00000381971	ENSE00001780344
rs375834888	9	4286331.0	4286331.0	1.0	G	9:4286331	9:4286331:C>G	ENSG00000107249	ENST00000381971	ENSE00001780344
rs753993867	9	4286332.0	4286332.0	1.0	A	9:4286332	9:4286332:G>A	ENSG00000107249	ENST00000381971	ENSE00001780344
rs114010705	9	4286337.0	4286337.0	1.0	A	9:4286337	9:4286337:G>A	ENSG00000107249	ENST00000381971	ENSE00001780344
rs113754532	9	4286344.0	4286344.0	1.0	C	9:4286344	9:4286344:T>C	ENSG00000107249	ENST00000381971	ENSE00001780344
rs765421766	9	4286385.0	4286385.0	1.0	A	9:4286385	9:4286385:G>A	ENSG00000107249	ENST00000381971	ENSE00001780344
rs773069755	9	4286395.0	4286395.0	1.0	A	9:4286395	9:4286395:G>A	ENSG00000107249	ENST00000381971	ENSE00001780344
rs201804281	9	4286402.0	4286402.0	1.0	A	9:4286402	9:4286402:C>A	ENSG00000107249	ENST00000381971	ENSE00001780344
rs761151597	9	4125740.0	4125740.0	1.0	A	9:4125740	9:4125740:T>A	ENSG00000107249	ENST00000381971	ENSE00003567399
rs1586744173	9	4125758.0	4125759.0	1.0	AGAG	9:4125758	9:4125758:AG>AGAG	ENSG00000107249	ENST00000381971	ENSE00003567399
rs141467694	9	4125834.0	4125834.0	1.0	A	9:4125834	9:4125834:G>A	ENSG00000107249	ENST00000381971	ENSE00003567399
rs868197660	9	4117797.0	4117797.0	1.0	A	9:4117797	9:4117797:G>A	ENSG00000107249	ENST00000491889	ENSE00003494898
rs879255608	9	4117870.0	4117870.0	1.0	C	9:4117870	9:4117870:G>C	ENSG00000107249	ENST00000491889	ENSE00003494898
rs72687988	9	4117933.0	4117933.0	1.0	G	9:4117933	9:4117933:C>G	ENSG00000107249	ENST00000491889	ENSE00003494898
rs148199056	9	4117942.0	4117942.0	1.0	A	9:4117942	9:4117942:G>A	ENSG00000107249	ENST00000491889	ENSE00003494898
rs776030305	9	4117952.0	4117952.0	1.0	A	9:4117952	9:4117952:G>A	ENSG00000107249	ENST00000491889	ENSE00003494898
rs377094207	9	4118014.0	4118014.0	1.0	A	9:4118014	9:4118014:G>A	ENSG00000107249	ENST00000491889	ENSE00003494898
rs6415788	9	4118111.0	4118111.0	1.0	C	9:4118111	9:4118111:G>C	ENSG00000107249	ENST00000491889	ENSE00003494898
rs755318788	9	4118148.0	4118148.0	1.0	A	9:4118148	9:4118148:G>A	ENSG00000107249	ENST00000491889	ENSE00003494898
rs529418802	9	4118151.0	4118151.0	1.0	A	9:4118151	9:4118151:G>A	ENSG00000107249	ENST00000491889	ENSE00003494898
rs80161424	9	4118160.0	4118160.0	1.0	A	9:4118160	9:4118160:T>A	ENSG00000107249	ENST00000491889	ENSE00003494898
rs745511715	9	4118168.0	4118168.0	1.0	A	9:4118168	9:4118168:G>A	ENSG00000107249	ENST00000491889	ENSE00003494898
rs765583144	9	4118191.0	4118191.0	1.0	G	9:4118191	9:4118191:C>G	ENSG00000107249	ENST00000491889	ENSE00003494898
rs806052	9	4118208.0	4118208.0	1.0	G	9:4118208	9:4118208:A>G	ENSG00000107249	ENST00000491889	ENSE00003494898
rs534295783	9	4118251.0	4118251.0	1.0	T	9:4118251	9:4118251:G>T	ENSG00000107249	ENST00000491889	ENSE00003494898
rs75462592	9	4118262.0	4118262.0	1.0	A	9:4118262	9:4118262:C>A	ENSG00000107249	ENST00000491889	ENSE00003494898
rs764072714	9	4118264.0	4118264.0	1.0	A	9:4118264	9:4118264:G>A	ENSG00000107249	ENST00000491889	ENSE00003494898
rs374943049	9	4118278.0	4118278.0	1.0	A	9:4118278	9:4118278:G>A	ENSG00000107249	ENST00000491889	ENSE00003494898
rs376031632	9	4118279.0	4118279.0	1.0	A	9:4118279	9:4118279:T>A	ENSG00000107249	ENST00000491889	ENSE00003494898
rs138497710	9	4118287.0	4118287.0	1.0	G	9:4118287	9:4118287:C>G	ENSG00000107249	ENST00000491889	ENSE00003494898
rs200959196	9	4118324.0	4118324.0	1.0	A	9:4118324	9:4118324:C>A	ENSG00000107249	ENST00000491889	ENSE00003494898
rs76342955	9	4118352.0	4118352.0	1.0	A	9:4118352	9:4118352:G>A	ENSG00000107249	ENST00000491889	ENSE00003494898
rs752335934	9	4118354.0	4118354.0	1.0	A	9:4118354	9:4118354:G>A	ENSG00000107249	ENST00000491889	ENSE00003494898
rs200263979	9	4118361.0	4118361.0	1.0	C	9:4118361	9:4118361:G>C	ENSG00000107249	ENST00000491889	ENSE00003494898
rs1293183683	9	4118367.0	4118367.0	1.0	A	9:4118367	9:4118367:C>A	ENSG00000107249	ENST00000491889	ENSE00003494898
rs143056249	9	4118388.0	4118388.0	1.0	A	9:4118388	9:4118388:G>A	ENSG00000107249	ENST00000491889	ENSE00003494898
rs146131512	9	4118393.0	4118393.0	1.0	A	9:4118393	9:4118393:G>A	ENSG00000107249	ENST00000491889	ENSE00003494898
rs367634911	9	4118451.0	4118451.0	1.0	A	9:4118451	9:4118451:G>A	ENSG00000107249	ENST00000491889	ENSE00003494898
rs35154632	9	4118540.0	4118540.0	1.0	G	9:4118540	9:4118540:C>G	ENSG00000107249	ENST00000491889	ENSE00003494898
rs368943263	9	4118541.0	4118541.0	1.0	G	9:4118541	9:4118541:C>G	ENSG00000107249	ENST00000491889	ENSE00003494898
rs879255609	9	4118546.0	4118547.0	1.0	C	9:4118546	9:4118546:CC>C	ENSG00000107249	ENST00000491889	ENSE00003494898
rs148572278	9	4118585.0	4118585.0	1.0	C	9:4118585	9:4118585:G>C	ENSG00000107249	ENST00000491889	ENSE00003494898
rs1314066533	9	4118628.0	4118628.0	1.0	C	9:4118628	9:4118628:G>C	ENSG00000107249	ENST00000491889	ENSE00003494898
rs143051164	9	4118634.0	4118634.0	1.0	C	9:4118634	9:4118634:G>C	ENSG00000107249	ENST00000491889	ENSE00003494898
rs143192828	9	4118685.0	4118685.0	1.0	A	9:4118685	9:4118685:C>A	ENSG00000107249	ENST00000491889	ENSE00003494898
rs372326856	9	4118720.0	4118720.0	1.0	A	9:4118720	9:4118720:C>A	ENSG00000107249	ENST00000491889	ENSE00003494898
rs748030278	9	4118840.0	4118840.0	1.0	G	9:4118840	9:4118840:C>G	ENSG00000107249	ENST00000491889	ENSE00003494898
rs780390959	9	3937177.0	3937177.0	1.0	T	9:3937177	9:3937177:C>T	ENSG00000107249	ENST00000491889	ENSE00003556289
rs977500969	9	3932370.0	3932370.0	1.0	C	9:3932370	9:3932370:G>C	ENSG00000107249	ENST00000491889	ENSE00003513378
rs886063953	9	3898709.0	3898709.0	1.0	T	9:3898709	9:3898709:C>T	ENSG00000107249	ENST00000491889	ENSE00003692188
rs200705602	9	3898712.0	3898712.0	1.0	A	9:3898712	9:3898712:G>A	ENSG00000107249	ENST00000491889	ENSE00003692188
rs149840771	9	3898723.0	3898723.0	1.0	G	9:3898723	9:3898723:C>G	ENSG00000107249	ENST00000491889	ENSE00003692188
rs145867412	9	3898724.0	3898724.0	1.0	A	9:3898724	9:3898724:G>A	ENSG00000107249	ENST00000491889	ENSE00003692188
rs148816140	9	3898730.0	3898730.0	1.0	T	9:3898730	9:3898730:C>T	ENSG00000107249	ENST00000491889	ENSE00003692188
rs568262538	9	3898742.0	3898742.0	1.0	T	9:3898742	9:3898742:C>T	ENSG00000107249	ENST00000491889	ENSE00003692188
rs374929970	9	3898759.0	3898759.0	1.0	A	9:3898759	9:3898759:G>A	ENSG00000107249	ENST00000491889	ENSE00003692188
rs149983395	9	3898792.0	3898792.0	1.0	A	9:3898792	9:3898792:C>A	ENSG00000107249	ENST00000491889	ENSE00003692188
rs144720690	9	3898831.0	3898831.0	1.0	G	9:3898831	9:3898831:C>G	ENSG00000107249	ENST00000491889	ENSE00003692188
rs140981222	9	3856011.0	3856011.0	1.0	C	9:3856011	9:3856011:T>C	ENSG00000107249	ENST00000491889	ENSE00003497008
rs754312328	9	3856132.0	3856132.0	1.0	G	9:3856132	9:3856132:C>G	ENSG00000107249	ENST00000491889	ENSE00003497008
rs200694226	9	3856143.0	3856143.0	1.0	G	9:3856143	9:3856143:C>G	ENSG00000107249	ENST00000491889	ENSE00003497008
rs869320723	9	3856144.0	3856148.0	1.0	GGGGGG	9:3856144	9:3856144:GGGGG>GGGGGG	ENSG00000107249	ENST00000491889	ENSE00003497008
rs745671153	9	3856159.0	3856159.0	1.0	A	9:3856159	9:3856159:G>A	ENSG00000107249	ENST00000491889	ENSE00003497008
rs773065162	9	3829398.0	3829398.0	1.0	T	9:3829398	9:3829398:C>T	ENSG00000107249	ENST00000491889	ENSE00003626891
rs144648063	9	3829428.0	3829428.0	1.0	T	9:3829428	9:3829428:C>T	ENSG00000107249	ENST00000491889	ENSE00003626891
rs1470189708	9	3829438.0	3829438.0	1.0	T	9:3829438	9:3829438:C>T	ENSG00000107249	ENST00000491889	ENSE00003626891
rs779354091	9	3829472.0	3829472.0	1.0	C	9:3829472	9:3829472:T>C	ENSG00000107249	ENST00000491889	ENSE00003626891
rs1057524895	9	3828300.0	3828300.0	1.0	A	9:3828300	9:3828300:T>A	ENSG00000107249	ENST00000491889	ENSE00003920265
rs147357710	9	3828312.0	3828312.0	1.0	T	9:3828312	9:3828312:C>T	ENSG00000107249	ENST00000491889	ENSE00003920265
rs140101069	9	3828342.0	3828342.0	1.0	A	9:3828342	9:3828342:G>A	ENSG00000107249	ENST00000491889	ENSE00003920265
rs150310830	9	3828355.0	3828355.0	1.0	A	9:3828355	9:3828355:C>A	ENSG00000107249	ENST00000491889	ENSE00003920265
rs772126214	9	3828360.0	3828360.0	1.0	A	9:3828360	9:3828360:C>A	ENSG00000107249	ENST00000491889	ENSE00003920265
rs1407324725	9	3828361.0	3828361.0	1.0	A	9:3828361	9:3828361:G>A	ENSG00000107249	ENST00000491889	ENSE00003920265
rs76094493	9	3828379.0	3828379.0	1.0	A	9:3828379	9:3828379:G>A	ENSG00000107249	ENST00000491889	ENSE00003920265
rs1057524895	9	3828300.0	3828300.0	1.0	A	9:3828300	9:3828300:T>A	ENSG00000107249	ENST00000682749	ENSE00003919761
rs147357710	9	3828312.0	3828312.0	1.0	T	9:3828312	9:3828312:C>T	ENSG00000107249	ENST00000682749	ENSE00003919761
rs140101069	9	3828342.0	3828342.0	1.0	A	9:3828342	9:3828342:G>A	ENSG00000107249	ENST00000682749	ENSE00003919761
rs150310830	9	3828355.0	3828355.0	1.0	A	9:3828355	9:3828355:C>A	ENSG00000107249	ENST00000682749	ENSE00003919761
rs772126214	9	3828360.0	3828360.0	1.0	A	9:3828360	9:3828360:C>A	ENSG00000107249	ENST00000682749	ENSE00003919761
rs1407324725	9	3828361.0	3828361.0	1.0	A	9:3828361	9:3828361:G>A	ENSG00000107249	ENST00000682749	ENSE00003919761
rs76094493	9	3828379.0	3828379.0	1.0	A	9:3828379	9:3828379:G>A	ENSG00000107249	ENST00000682749	ENSE00003919761
rs977500969	9	3932370.0	3932370.0	1.0	C	9:3932370	9:3932370:G>C	ENSG00000107249	ENST00000682864	ENSE00003916990
rs1057524895	9	3828300.0	3828300.0	1.0	A	9:3828300	9:3828300:T>A	ENSG00000107249	ENST00000682864	ENSE00003917729
rs147357710	9	3828312.0	3828312.0	1.0	T	9:3828312	9:3828312:C>T	ENSG00000107249	ENST00000682864	ENSE00003917729
rs140101069	9	3828342.0	3828342.0	1.0	A	9:3828342	9:3828342:G>A	ENSG00000107249	ENST00000682864	ENSE00003917729
rs150310830	9	3828355.0	3828355.0	1.0	A	9:3828355	9:3828355:C>A	ENSG00000107249	ENST00000682864	ENSE00003917729
rs772126214	9	3828360.0	3828360.0	1.0	A	9:3828360	9:3828360:C>A	ENSG00000107249	ENST00000682864	ENSE00003917729
rs1407324725	9	3828361.0	3828361.0	1.0	A	9:3828361	9:3828361:G>A	ENSG00000107249	ENST00000682864	ENSE00003917729
rs76094493	9	3828379.0	3828379.0	1.0	A	9:3828379	9:3828379:G>A	ENSG00000107249	ENST00000682864	ENSE00003917729
rs773065162	9	3829398.0	3829398.0	1.0	T	9:3829398	9:3829398:C>T	ENSG00000107249	ENST00000683926	ENSE00003919267
rs144648063	9	3829428.0	3829428.0	1.0	T	9:3829428	9:3829428:C>T	ENSG00000107249	ENST00000683926	ENSE00003919267
rs1470189708	9	3829438.0	3829438.0	1.0	T	9:3829438	9:3829438:C>T	ENSG00000107249	ENST00000683926	ENSE00003919267
rs779354091	9	3829472.0	3829472.0	1.0	C	9:3829472	9:3829472:T>C	ENSG00000107249	ENST00000683926	ENSE00003919267
rs1057524895	9	3828300.0	3828300.0	1.0	A	9:3828300	9:3828300:T>A	ENSG00000107249	ENST00000683926	ENSE00003916494
rs147357710	9	3828312.0	3828312.0	1.0	T	9:3828312	9:3828312:C>T	ENSG00000107249	ENST00000683926	ENSE00003916494
rs140101069	9	3828342.0	3828342.0	1.0	A	9:3828342	9:3828342:G>A	ENSG00000107249	ENST00000683926	ENSE00003916494
rs150310830	9	3828355.0	3828355.0	1.0	A	9:3828355	9:3828355:C>A	ENSG00000107249	ENST00000683926	ENSE00003916494
rs772126214	9	3828360.0	3828360.0	1.0	A	9:3828360	9:3828360:C>A	ENSG00000107249	ENST00000683926	ENSE00003916494
rs1407324725	9	3828361.0	3828361.0	1.0	A	9:3828361	9:3828361:G>A	ENSG00000107249	ENST00000683926	ENSE00003916494
rs76094493	9	3828379.0	3828379.0	1.0	A	9:3828379	9:3828379:G>A	ENSG00000107249	ENST00000683926	ENSE00003916494
rs1057524895	9	3828300.0	3828300.0	1.0	A	9:3828300	9:3828300:T>A	ENSG00000107249	ENST00000461870	ENSE00001833345
rs147357710	9	3828312.0	3828312.0	1.0	T	9:3828312	9:3828312:C>T	ENSG00000107249	ENST00000461870	ENSE00001833345
rs140101069	9	3828342.0	3828342.0	1.0	A	9:3828342	9:3828342:G>A	ENSG00000107249	ENST00000461870	ENSE00001833345
rs150310830	9	3828355.0	3828355.0	1.0	A	9:3828355	9:3828355:C>A	ENSG00000107249	ENST00000461870	ENSE00001833345
rs772126214	9	3828360.0	3828360.0	1.0	A	9:3828360	9:3828360:C>A	ENSG00000107249	ENST00000461870	ENSE00001833345
rs1407324725	9	3828361.0	3828361.0	1.0	A	9:3828361	9:3828361:G>A	ENSG00000107249	ENST00000461870	ENSE00001833345
rs76094493	9	3828379.0	3828379.0	1.0	A	9:3828379	9:3828379:G>A	ENSG00000107249	ENST00000461870	ENSE00001833345
rs773065162	9	3829398.0	3829398.0	1.0	T	9:3829398	9:3829398:C>T	ENSG00000107249	ENST00000682846	ENSE00003917834
rs144648063	9	3829428.0	3829428.0	1.0	T	9:3829428	9:3829428:C>T	ENSG00000107249	ENST00000682846	ENSE00003917834
rs1470189708	9	3829438.0	3829438.0	1.0	T	9:3829438	9:3829438:C>T	ENSG00000107249	ENST00000682846	ENSE00003917834
rs779354091	9	3829472.0	3829472.0	1.0	C	9:3829472	9:3829472:T>C	ENSG00000107249	ENST00000682846	ENSE00003917834
rs1057524895	9	3828300.0	3828300.0	1.0	A	9:3828300	9:3828300:T>A	ENSG00000107249	ENST00000682846	ENSE00003921642
rs147357710	9	3828312.0	3828312.0	1.0	T	9:3828312	9:3828312:C>T	ENSG00000107249	ENST00000682846	ENSE00003921642
rs140101069	9	3828342.0	3828342.0	1.0	A	9:3828342	9:3828342:G>A	ENSG00000107249	ENST00000682846	ENSE00003921642
rs150310830	9	3828355.0	3828355.0	1.0	A	9:3828355	9:3828355:C>A	ENSG00000107249	ENST00000682846	ENSE00003921642
rs772126214	9	3828360.0	3828360.0	1.0	A	9:3828360	9:3828360:C>A	ENSG00000107249	ENST00000682846	ENSE00003921642
rs1407324725	9	3828361.0	3828361.0	1.0	A	9:3828361	9:3828361:G>A	ENSG00000107249	ENST00000682846	ENSE00003921642
rs76094493	9	3828379.0	3828379.0	1.0	A	9:3828379	9:3828379:G>A	ENSG00000107249	ENST00000682846	ENSE00003921642
rs1057524895	9	3828300.0	3828300.0	1.0	A	9:3828300	9:3828300:T>A	ENSG00000107249	ENST00000645252	ENSE00003820385
rs147357710	9	3828312.0	3828312.0	1.0	T	9:3828312	9:3828312:C>T	ENSG00000107249	ENST00000645252	ENSE00003820385
rs140101069	9	3828342.0	3828342.0	1.0	A	9:3828342	9:3828342:G>A	ENSG00000107249	ENST00000645252	ENSE00003820385
rs150310830	9	3828355.0	3828355.0	1.0	A	9:3828355	9:3828355:C>A	ENSG00000107249	ENST00000645252	ENSE00003820385
rs772126214	9	3828360.0	3828360.0	1.0	A	9:3828360	9:3828360:C>A	ENSG00000107249	ENST00000645252	ENSE00003820385
rs1407324725	9	3828361.0	3828361.0	1.0	A	9:3828361	9:3828361:G>A	ENSG00000107249	ENST00000645252	ENSE00003820385
rs76094493	9	3828379.0	3828379.0	1.0	A	9:3828379	9:3828379:G>A	ENSG00000107249	ENST00000645252	ENSE00003820385
rs868197660	9	4117797.0	4117797.0	1.0	A	9:4117797	9:4117797:G>A	ENSG00000107249	ENST00000467497	ENSE00003582054
rs879255608	9	4117870.0	4117870.0	1.0	C	9:4117870	9:4117870:G>C	ENSG00000107249	ENST00000467497	ENSE00003582054
rs72687988	9	4117933.0	4117933.0	1.0	G	9:4117933	9:4117933:C>G	ENSG00000107249	ENST00000467497	ENSE00003582054
rs148199056	9	4117942.0	4117942.0	1.0	A	9:4117942	9:4117942:G>A	ENSG00000107249	ENST00000467497	ENSE00003582054
rs776030305	9	4117952.0	4117952.0	1.0	A	9:4117952	9:4117952:G>A	ENSG00000107249	ENST00000467497	ENSE00003582054
rs377094207	9	4118014.0	4118014.0	1.0	A	9:4118014	9:4118014:G>A	ENSG00000107249	ENST00000467497	ENSE00003582054
rs140981222	9	3856011.0	3856011.0	1.0	C	9:3856011	9:3856011:T>C	ENSG00000107249	ENST00000467497	ENSE00001814584
rs754312328	9	3856132.0	3856132.0	1.0	G	9:3856132	9:3856132:C>G	ENSG00000107249	ENST00000467497	ENSE00001814584
rs200694226	9	3856143.0	3856143.0	1.0	G	9:3856143	9:3856143:C>G	ENSG00000107249	ENST00000467497	ENSE00001814584
rs869320723	9	3856144.0	3856148.0	1.0	GGGGGG	9:3856144	9:3856144:GGGGG>GGGGGG	ENSG00000107249	ENST00000467497	ENSE00001814584
rs745671153	9	3856159.0	3856159.0	1.0	A	9:3856159	9:3856159:G>A	ENSG00000107249	ENST00000467497	ENSE00001814584
rs140981222	9	3856011.0	3856011.0	1.0	C	9:3856011	9:3856011:T>C	ENSG00000107249	ENST00000464391	ENSE00003920702
rs754312328	9	3856132.0	3856132.0	1.0	G	9:3856132	9:3856132:C>G	ENSG00000107249	ENST00000464391	ENSE00003920702
rs200694226	9	3856143.0	3856143.0	1.0	G	9:3856143	9:3856143:C>G	ENSG00000107249	ENST00000464391	ENSE00003920702
rs869320723	9	3856144.0	3856148.0	1.0	GGGGGG	9:3856144	9:3856144:GGGGG>GGGGGG	ENSG00000107249	ENST00000464391	ENSE00003920702
rs745671153	9	3856159.0	3856159.0	1.0	A	9:3856159	9:3856159:G>A	ENSG00000107249	ENST00000464391	ENSE00003920702
rs886063953	9	3898709.0	3898709.0	1.0	T	9:3898709	9:3898709:C>T	ENSG00000107249	ENST00000463680	ENSE00001853327
rs200705602	9	3898712.0	3898712.0	1.0	A	9:3898712	9:3898712:G>A	ENSG00000107249	ENST00000463680	ENSE00001853327
rs149840771	9	3898723.0	3898723.0	1.0	G	9:3898723	9:3898723:C>G	ENSG00000107249	ENST00000463680	ENSE00001853327
rs145867412	9	3898724.0	3898724.0	1.0	A	9:3898724	9:3898724:G>A	ENSG00000107249	ENST00000463680	ENSE00001853327
rs148816140	9	3898730.0	3898730.0	1.0	T	9:3898730	9:3898730:C>T	ENSG00000107249	ENST00000463680	ENSE00001853327
rs568262538	9	3898742.0	3898742.0	1.0	T	9:3898742	9:3898742:C>T	ENSG00000107249	ENST00000463680	ENSE00001853327
rs374929970	9	3898759.0	3898759.0	1.0	A	9:3898759	9:3898759:G>A	ENSG00000107249	ENST00000463680	ENSE00001853327
rs149983395	9	3898792.0	3898792.0	1.0	A	9:3898792	9:3898792:C>A	ENSG00000107249	ENST00000463680	ENSE00001853327
rs144720690	9	3898831.0	3898831.0	1.0	G	9:3898831	9:3898831:C>G	ENSG00000107249	ENST00000463680	ENSE00001853327
rs780390959	9	3937177.0	3937177.0	1.0	T	9:3937177	9:3937177:C>T	ENSG00000107249	ENST00000469833	ENSE00001826253
rs35154632	9	4118540.0	4118540.0	1.0	G	9:4118540	9:4118540:C>G	ENSG00000107249	ENST00000490709	ENSE00001878113
rs368943263	9	4118541.0	4118541.0	1.0	G	9:4118541	9:4118541:C>G	ENSG00000107249	ENST00000490709	ENSE00001878113
rs879255609	9	4118546.0	4118547.0	1.0	C	9:4118546	9:4118546:CC>C	ENSG00000107249	ENST00000490709	ENSE00001878113
rs148572278	9	4118585.0	4118585.0	1.0	C	9:4118585	9:4118585:G>C	ENSG00000107249	ENST00000490709	ENSE00001878113
rs1314066533	9	4118628.0	4118628.0	1.0	C	9:4118628	9:4118628:G>C	ENSG00000107249	ENST00000490709	ENSE00001878113
rs143051164	9	4118634.0	4118634.0	1.0	C	9:4118634	9:4118634:G>C	ENSG00000107249	ENST00000490709	ENSE00001878113
rs143192828	9	4118685.0	4118685.0	1.0	A	9:4118685	9:4118685:C>A	ENSG00000107249	ENST00000490709	ENSE00001878113
rs372326856	9	4118720.0	4118720.0	1.0	A	9:4118720	9:4118720:C>A	ENSG00000107249	ENST00000490709	ENSE00001878113
rs748030278	9	4118840.0	4118840.0	1.0	G	9:4118840	9:4118840:C>G	ENSG00000107249	ENST00000490709	ENSE00001878113
rs748030278	9	4118840.0	4118840.0	1.0	G	9:4118840	9:4118840:C>G	ENSG00000107249	ENST00000462164	ENSE00003513340
rs748030278	9	4118840.0	4118840.0	1.0	G	9:4118840	9:4118840:C>G	ENSG00000107249	ENST00000473846	ENSE00003527110
rs777378754	9	4286038.0	4286038.0	1.0	A	9:4286038	9:4286038:C>A	ENSG00000107249	ENST00000465708	ENSE00001839504
rs143425492	9	4286139.0	4286139.0	1.0	A	9:4286139	9:4286139:G>A	ENSG00000107249	ENST00000465708	ENSE00001839504
rs375931960	9	4286151.0	4286151.0	1.0	A	9:4286151	9:4286151:G>A	ENSG00000107249	ENST00000465708	ENSE00001839504
rs148168366	9	4286194.0	4286194.0	1.0	A	9:4286194	9:4286194:G>A	ENSG00000107249	ENST00000465708	ENSE00001839504
rs1827980738	9	4286221.0	4286221.0	1.0	T	9:4286221	9:4286221:C>T	ENSG00000107249	ENST00000465708	ENSE00001839504
rs199506457	9	4286301.0	4286301.0	1.0	A	9:4286301	9:4286301:G>A	ENSG00000107249	ENST00000465708	ENSE00001839504
rs199788224	9	4286320.0	4286320.0	1.0	T	9:4286320	9:4286320:C>T	ENSG00000107249	ENST00000465708	ENSE00001839504
rs375834888	9	4286331.0	4286331.0	1.0	G	9:4286331	9:4286331:C>G	ENSG00000107249	ENST00000465708	ENSE00001839504
rs753993867	9	4286332.0	4286332.0	1.0	A	9:4286332	9:4286332:G>A	ENSG00000107249	ENST00000465708	ENSE00001839504
rs114010705	9	4286337.0	4286337.0	1.0	A	9:4286337	9:4286337:G>A	ENSG00000107249	ENST00000465708	ENSE00001839504
rs113754532	9	4286344.0	4286344.0	1.0	C	9:4286344	9:4286344:T>C	ENSG00000107249	ENST00000465708	ENSE00001839504
rs765421766	9	4286385.0	4286385.0	1.0	A	9:4286385	9:4286385:G>A	ENSG00000107249	ENST00000465708	ENSE00001839504
rs773069755	9	4286395.0	4286395.0	1.0	A	9:4286395	9:4286395:G>A	ENSG00000107249	ENST00000465708	ENSE00001839504
rs201804281	9	4286402.0	4286402.0	1.0	A	9:4286402	9:4286402:C>A	ENSG00000107249	ENST00000465708	ENSE00001839504
rs138165486	4	6277475.0	6277475.0	1.0	T	4:6277475	4:6277475:C>T	ENSG00000109501	ENST00000503569	ENSE00002067768
rs1057524887	4	6277627.0	6277627.0	1.0	A	4:6277627	4:6277627:G>A	ENSG00000109501	ENST00000503569	ENSE00002067768
rs200135768	4	6277682.0	6277682.0	1.0	A	4:6277682	4:6277682:G>A	ENSG00000109501	ENST00000503569	ENSE00002067768
rs112871383	4	6288996.0	6288996.0	1.0	A	4:6288996	4:6288996:C>A	ENSG00000109501	ENST00000503569	ENSE00000701011
rs141225426	4	6289021.0	6289021.0	1.0	G	4:6289021	4:6289021:C>G	ENSG00000109501	ENST00000503569	ENSE00000701011
rs71524349	4	6289024.0	6289024.0	1.0	C	4:6289024	4:6289024:A>C	ENSG00000109501	ENST00000503569	ENSE00000701011
rs147724970	4	6289071.0	6289071.0	1.0	A	4:6289071	4:6289071:G>A	ENSG00000109501	ENST00000503569	ENSE00000701011
rs113651985	4	6289120.0	6289120.0	1.0	T	4:6289120	4:6289120:C>T	ENSG00000109501	ENST00000503569	ENSE00000701011
rs41264699	4	6291313.0	6291313.0	1.0	C	4:6291313	4:6291313:A>C	ENSG00000109501	ENST00000503569	ENSE00003648875
rs1005714777	4	6291314.0	6291314.0	1.0	G	4:6291314	4:6291314:A>G	ENSG00000109501	ENST00000503569	ENSE00003648875
rs141233896	4	6291932.0	6291932.0	1.0	G	4:6291932	4:6291932:C>G	ENSG00000109501	ENST00000503569	ENSE00003689853
rs1057524889	4	6291952.0	6291952.0	1.0	A	4:6291952	4:6291952:C>A	ENSG00000109501	ENST00000503569	ENSE00003689853
rs147147660	4	6295056.0	6295056.0	1.0	T	4:6295056	4:6295056:C>T	ENSG00000109501	ENST00000503569	ENSE00003635899
rs146114074	4	6300712.0	6300712.0	1.0	C	4:6300712	4:6300712:T>C	ENSG00000109501	ENST00000503569	ENSE00002061224
rs71537678	4	6300774.0	6300774.0	1.0	A	4:6300774	4:6300774:C>A	ENSG00000109501	ENST00000503569	ENSE00002061224
rs181988441	4	6300847.0	6300847.0	1.0	G	4:6300847	4:6300847:A>G	ENSG00000109501	ENST00000503569	ENSE00002061224
rs876657735	4	6300854.0	6300857.0	1.0	C	4:6300854	4:6300854:CTTC>C	ENSG00000109501	ENST00000503569	ENSE00002061224
rs142671083	4	6300919.0	6300919.0	1.0	A	4:6300919	4:6300919:G>A	ENSG00000109501	ENST00000503569	ENSE00002061224
rs772554352	4	6300930.0	6300930.0	1.0	A	4:6300930	4:6300930:G>A	ENSG00000109501	ENST00000503569	ENSE00002061224
rs71524353	4	6300948.0	6300948.0	1.0	A	4:6300948	4:6300948:G>A	ENSG00000109501	ENST00000503569	ENSE00002061224
rs150368988	4	6301060.0	6301060.0	1.0	T	4:6301060	4:6301060:C>T	ENSG00000109501	ENST00000503569	ENSE00002061224
rs35218685	4	6301072.0	6301072.0	1.0	A	4:6301072	4:6301072:G>A	ENSG00000109501	ENST00000503569	ENSE00002061224
rs35031397	4	6301089.0	6301089.0	1.0	G	4:6301089	4:6301089:C>G	ENSG00000109501	ENST00000503569	ENSE00002061224
rs141585847	4	6301111.0	6301111.0	1.0	G	4:6301111	4:6301111:T>G	ENSG00000109501	ENST00000503569	ENSE00002061224
rs113446173	4	6301166.0	6301166.0	1.0	T	4:6301166	4:6301166:G>T	ENSG00000109501	ENST00000503569	ENSE00002061224
rs114152068	4	6301290.0	6301290.0	1.0	T	4:6301290	4:6301290:C>T	ENSG00000109501	ENST00000503569	ENSE00002061224
rs138232538	4	6301349.0	6301349.0	1.0	A	4:6301349	4:6301349:G>A	ENSG00000109501	ENST00000503569	ENSE00002061224
rs146132083	4	6301392.0	6301392.0	1.0	G	4:6301392	4:6301392:C>G	ENSG00000109501	ENST00000503569	ENSE00002061224
rs199910987	4	6301405.0	6301405.0	1.0	A	4:6301405	4:6301405:G>A	ENSG00000109501	ENST00000503569	ENSE00002061224
rs55814513	4	6301470.0	6301470.0	1.0	A	4:6301470	4:6301470:G>A	ENSG00000109501	ENST00000503569	ENSE00002061224
rs1805069	4	6301521.0	6301521.0	1.0	A	4:6301521	4:6301521:G>A	ENSG00000109501	ENST00000503569	ENSE00002061224
rs71539657	4	6301555.0	6301555.0	1.0	A	4:6301555	4:6301555:G>A	ENSG00000109501	ENST00000503569	ENSE00002061224
rs2230720	4	6301600.0	6301600.0	1.0	T	4:6301600	4:6301600:C>T	ENSG00000109501	ENST00000503569	ENSE00002061224
rs373862003	4	6301615.0	6301615.0	1.0	G	4:6301615	4:6301615:C>G	ENSG00000109501	ENST00000503569	ENSE00002061224
rs758746685	4	6301663.0	6301663.0	1.0	A	4:6301663	4:6301663:T>A	ENSG00000109501	ENST00000503569	ENSE00002061224
rs146670741	4	6301681.0	6301681.0	1.0	A	4:6301681	4:6301681:G>A	ENSG00000109501	ENST00000503569	ENSE00002061224
rs1057524890	4	6301691.0	6301691.0	1.0	T	4:6301691	4:6301691:G>T	ENSG00000109501	ENST00000503569	ENSE00002061224
rs71530907	4	6301807.0	6301807.0	1.0	T	4:6301807	4:6301807:C>T	ENSG00000109501	ENST00000503569	ENSE00002061224
rs144840779	4	6301834.0	6301834.0	1.0	C	4:6301834	4:6301834:A>C	ENSG00000109501	ENST00000503569	ENSE00002061224
rs112967046	4	6301848.0	6301848.0	1.0	T	4:6301848	4:6301848:C>T	ENSG00000109501	ENST00000503569	ENSE00002061224
rs200099217	4	6301917.0	6301917.0	1.0	T	4:6301917	4:6301917:C>T	ENSG00000109501	ENST00000503569	ENSE00002061224
rs1805070	4	6301953.0	6301953.0	1.0	C	4:6301953	4:6301953:A>C	ENSG00000109501	ENST00000503569	ENSE00002061224
rs28937890	4	6301966.0	6301966.0	1.0	T	4:6301966	4:6301966:C>T	ENSG00000109501	ENST00000503569	ENSE00002061224
rs71526458	4	6301989.0	6301989.0	1.0	T	4:6301989	4:6301989:C>T	ENSG00000109501	ENST00000503569	ENSE00002061224
rs139185707	4	6302028.0	6302028.0	1.0	A	4:6302028	4:6302028:G>A	ENSG00000109501	ENST00000503569	ENSE00002061224
rs56002719	4	6302122.0	6302122.0	1.0	T	4:6302122	4:6302122:A>T	ENSG00000109501	ENST00000503569	ENSE00002061224
rs141328044	4	6302130.0	6302130.0	1.0	A	4:6302130	4:6302130:G>A	ENSG00000109501	ENST00000503569	ENSE00002061224
rs71578980	4	6302151.0	6302151.0	1.0	A	4:6302151	4:6302151:G>A	ENSG00000109501	ENST00000503569	ENSE00002061224
rs373310972	4	6302180.0	6302180.0	1.0	A	4:6302180	4:6302180:G>A	ENSG00000109501	ENST00000503569	ENSE00002061224
rs35932623	4	6302247.0	6302247.0	1.0	T	4:6302247	4:6302247:C>T	ENSG00000109501	ENST00000503569	ENSE00002061224
rs141833472	4	6302358.0	6302358.0	1.0	C	4:6302358	4:6302358:T>C	ENSG00000109501	ENST00000503569	ENSE00002061224
rs573202595	4	6302365.0	6302365.0	1.0	A	4:6302365	4:6302365:C>A	ENSG00000109501	ENST00000503569	ENSE00002061224
rs3821945	4	6302391.0	6302391.0	1.0	A	4:6302391	4:6302391:G>A	ENSG00000109501	ENST00000503569	ENSE00002061224
rs71532874	4	6302406.0	6302406.0	1.0	A	4:6302406	4:6302406:G>A	ENSG00000109501	ENST00000503569	ENSE00002061224
rs147147660	4	6295056.0	6295056.0	1.0	T	4:6295056	4:6295056:C>T	ENSG00000109501	ENST00000673991	ENSE00002027543
rs146114074	4	6300712.0	6300712.0	1.0	C	4:6300712	4:6300712:T>C	ENSG00000109501	ENST00000673991	ENSE00003896402
rs71537678	4	6300774.0	6300774.0	1.0	A	4:6300774	4:6300774:C>A	ENSG00000109501	ENST00000673991	ENSE00003896402
rs181988441	4	6300847.0	6300847.0	1.0	G	4:6300847	4:6300847:A>G	ENSG00000109501	ENST00000673991	ENSE00003896402
rs876657735	4	6300854.0	6300857.0	1.0	C	4:6300854	4:6300854:CTTC>C	ENSG00000109501	ENST00000673991	ENSE00003896402
rs142671083	4	6300919.0	6300919.0	1.0	A	4:6300919	4:6300919:G>A	ENSG00000109501	ENST00000673991	ENSE00003896402
rs772554352	4	6300930.0	6300930.0	1.0	A	4:6300930	4:6300930:G>A	ENSG00000109501	ENST00000673991	ENSE00003896402
rs71524353	4	6300948.0	6300948.0	1.0	A	4:6300948	4:6300948:G>A	ENSG00000109501	ENST00000673991	ENSE00003896402
rs150368988	4	6301060.0	6301060.0	1.0	T	4:6301060	4:6301060:C>T	ENSG00000109501	ENST00000673991	ENSE00003896402
rs35218685	4	6301072.0	6301072.0	1.0	A	4:6301072	4:6301072:G>A	ENSG00000109501	ENST00000673991	ENSE00003896402
rs35031397	4	6301089.0	6301089.0	1.0	G	4:6301089	4:6301089:C>G	ENSG00000109501	ENST00000673991	ENSE00003896402
rs141585847	4	6301111.0	6301111.0	1.0	G	4:6301111	4:6301111:T>G	ENSG00000109501	ENST00000673991	ENSE00003896402
rs113446173	4	6301166.0	6301166.0	1.0	T	4:6301166	4:6301166:G>T	ENSG00000109501	ENST00000673991	ENSE00003896402
rs114152068	4	6301290.0	6301290.0	1.0	T	4:6301290	4:6301290:C>T	ENSG00000109501	ENST00000673991	ENSE00003896402
rs138232538	4	6301349.0	6301349.0	1.0	A	4:6301349	4:6301349:G>A	ENSG00000109501	ENST00000673991	ENSE00003896402
rs146132083	4	6301392.0	6301392.0	1.0	G	4:6301392	4:6301392:C>G	ENSG00000109501	ENST00000673991	ENSE00003896402
rs199910987	4	6301405.0	6301405.0	1.0	A	4:6301405	4:6301405:G>A	ENSG00000109501	ENST00000673991	ENSE00003896402
rs55814513	4	6301470.0	6301470.0	1.0	A	4:6301470	4:6301470:G>A	ENSG00000109501	ENST00000673991	ENSE00003896402
rs1805069	4	6301521.0	6301521.0	1.0	A	4:6301521	4:6301521:G>A	ENSG00000109501	ENST00000673991	ENSE00003896402
rs71539657	4	6301555.0	6301555.0	1.0	A	4:6301555	4:6301555:G>A	ENSG00000109501	ENST00000673991	ENSE00003896402
rs2230720	4	6301600.0	6301600.0	1.0	T	4:6301600	4:6301600:C>T	ENSG00000109501	ENST00000673991	ENSE00003896402
rs373862003	4	6301615.0	6301615.0	1.0	G	4:6301615	4:6301615:C>G	ENSG00000109501	ENST00000673991	ENSE00003896402
rs758746685	4	6301663.0	6301663.0	1.0	A	4:6301663	4:6301663:T>A	ENSG00000109501	ENST00000673991	ENSE00003896402
rs146670741	4	6301681.0	6301681.0	1.0	A	4:6301681	4:6301681:G>A	ENSG00000109501	ENST00000673991	ENSE00003896402
rs1057524890	4	6301691.0	6301691.0	1.0	T	4:6301691	4:6301691:G>T	ENSG00000109501	ENST00000673991	ENSE00003896402
rs71530907	4	6301807.0	6301807.0	1.0	T	4:6301807	4:6301807:C>T	ENSG00000109501	ENST00000673991	ENSE00003896402
rs144840779	4	6301834.0	6301834.0	1.0	C	4:6301834	4:6301834:A>C	ENSG00000109501	ENST00000673991	ENSE00003896402
rs112967046	4	6301848.0	6301848.0	1.0	T	4:6301848	4:6301848:C>T	ENSG00000109501	ENST00000673991	ENSE00003896402
rs200099217	4	6301917.0	6301917.0	1.0	T	4:6301917	4:6301917:C>T	ENSG00000109501	ENST00000673991	ENSE00003896402
rs1805070	4	6301953.0	6301953.0	1.0	C	4:6301953	4:6301953:A>C	ENSG00000109501	ENST00000673991	ENSE00003896402
rs28937890	4	6301966.0	6301966.0	1.0	T	4:6301966	4:6301966:C>T	ENSG00000109501	ENST00000673991	ENSE00003896402
rs71526458	4	6301989.0	6301989.0	1.0	T	4:6301989	4:6301989:C>T	ENSG00000109501	ENST00000673991	ENSE00003896402
rs139185707	4	6302028.0	6302028.0	1.0	A	4:6302028	4:6302028:G>A	ENSG00000109501	ENST00000673991	ENSE00003896402
rs56002719	4	6302122.0	6302122.0	1.0	T	4:6302122	4:6302122:A>T	ENSG00000109501	ENST00000673991	ENSE00003896402
rs141328044	4	6302130.0	6302130.0	1.0	A	4:6302130	4:6302130:G>A	ENSG00000109501	ENST00000673991	ENSE00003896402
rs71578980	4	6302151.0	6302151.0	1.0	A	4:6302151	4:6302151:G>A	ENSG00000109501	ENST00000673991	ENSE00003896402
rs373310972	4	6302180.0	6302180.0	1.0	A	4:6302180	4:6302180:G>A	ENSG00000109501	ENST00000673991	ENSE00003896402
rs35932623	4	6302247.0	6302247.0	1.0	T	4:6302247	4:6302247:C>T	ENSG00000109501	ENST00000673991	ENSE00003896402
rs141833472	4	6302358.0	6302358.0	1.0	C	4:6302358	4:6302358:T>C	ENSG00000109501	ENST00000673991	ENSE00003896402
rs573202595	4	6302365.0	6302365.0	1.0	A	4:6302365	4:6302365:C>A	ENSG00000109501	ENST00000673991	ENSE00003896402
rs3821945	4	6302391.0	6302391.0	1.0	A	4:6302391	4:6302391:G>A	ENSG00000109501	ENST00000673991	ENSE00003896402
rs71532874	4	6302406.0	6302406.0	1.0	A	4:6302406	4:6302406:G>A	ENSG00000109501	ENST00000673991	ENSE00003896402
rs138165486	4	6277475.0	6277475.0	1.0	T	4:6277475	4:6277475:C>T	ENSG00000109501	ENST00000506588	ENSE00003468207
rs1057524887	4	6277627.0	6277627.0	1.0	A	4:6277627	4:6277627:G>A	ENSG00000109501	ENST00000506588	ENSE00003468207
rs200135768	4	6277682.0	6277682.0	1.0	A	4:6277682	4:6277682:G>A	ENSG00000109501	ENST00000506588	ENSE00003468207
rs138165486	4	6277475.0	6277475.0	1.0	T	4:6277475	4:6277475:C>T	ENSG00000109501	ENST00000682275	ENSE00003467547
rs1057524887	4	6277627.0	6277627.0	1.0	A	4:6277627	4:6277627:G>A	ENSG00000109501	ENST00000682275	ENSE00003467547
rs200135768	4	6277682.0	6277682.0	1.0	A	4:6277682	4:6277682:G>A	ENSG00000109501	ENST00000682275	ENSE00003467547
rs146114074	4	6300712.0	6300712.0	1.0	C	4:6300712	4:6300712:T>C	ENSG00000109501	ENST00000682275	ENSE00003920217
rs71537678	4	6300774.0	6300774.0	1.0	A	4:6300774	4:6300774:C>A	ENSG00000109501	ENST00000682275	ENSE00003920217
rs181988441	4	6300847.0	6300847.0	1.0	G	4:6300847	4:6300847:A>G	ENSG00000109501	ENST00000682275	ENSE00003920217
rs876657735	4	6300854.0	6300857.0	1.0	C	4:6300854	4:6300854:CTTC>C	ENSG00000109501	ENST00000682275	ENSE00003920217
rs142671083	4	6300919.0	6300919.0	1.0	A	4:6300919	4:6300919:G>A	ENSG00000109501	ENST00000682275	ENSE00003920217
rs772554352	4	6300930.0	6300930.0	1.0	A	4:6300930	4:6300930:G>A	ENSG00000109501	ENST00000682275	ENSE00003920217
rs71524353	4	6300948.0	6300948.0	1.0	A	4:6300948	4:6300948:G>A	ENSG00000109501	ENST00000682275	ENSE00003920217
rs150368988	4	6301060.0	6301060.0	1.0	T	4:6301060	4:6301060:C>T	ENSG00000109501	ENST00000682275	ENSE00003920217
rs35218685	4	6301072.0	6301072.0	1.0	A	4:6301072	4:6301072:G>A	ENSG00000109501	ENST00000682275	ENSE00003920217
rs35031397	4	6301089.0	6301089.0	1.0	G	4:6301089	4:6301089:C>G	ENSG00000109501	ENST00000682275	ENSE00003920217
rs141585847	4	6301111.0	6301111.0	1.0	G	4:6301111	4:6301111:T>G	ENSG00000109501	ENST00000682275	ENSE00003920217
rs113446173	4	6301166.0	6301166.0	1.0	T	4:6301166	4:6301166:G>T	ENSG00000109501	ENST00000682275	ENSE00003920217
rs114152068	4	6301290.0	6301290.0	1.0	T	4:6301290	4:6301290:C>T	ENSG00000109501	ENST00000682275	ENSE00003920217
rs138232538	4	6301349.0	6301349.0	1.0	A	4:6301349	4:6301349:G>A	ENSG00000109501	ENST00000682275	ENSE00003920217
rs146132083	4	6301392.0	6301392.0	1.0	G	4:6301392	4:6301392:C>G	ENSG00000109501	ENST00000682275	ENSE00003920217
rs199910987	4	6301405.0	6301405.0	1.0	A	4:6301405	4:6301405:G>A	ENSG00000109501	ENST00000682275	ENSE00003920217
rs55814513	4	6301470.0	6301470.0	1.0	A	4:6301470	4:6301470:G>A	ENSG00000109501	ENST00000682275	ENSE00003920217
rs1805069	4	6301521.0	6301521.0	1.0	A	4:6301521	4:6301521:G>A	ENSG00000109501	ENST00000682275	ENSE00003920217
rs71539657	4	6301555.0	6301555.0	1.0	A	4:6301555	4:6301555:G>A	ENSG00000109501	ENST00000682275	ENSE00003920217
rs2230720	4	6301600.0	6301600.0	1.0	T	4:6301600	4:6301600:C>T	ENSG00000109501	ENST00000682275	ENSE00003920217
rs373862003	4	6301615.0	6301615.0	1.0	G	4:6301615	4:6301615:C>G	ENSG00000109501	ENST00000682275	ENSE00003920217
rs758746685	4	6301663.0	6301663.0	1.0	A	4:6301663	4:6301663:T>A	ENSG00000109501	ENST00000682275	ENSE00003920217
rs146670741	4	6301681.0	6301681.0	1.0	A	4:6301681	4:6301681:G>A	ENSG00000109501	ENST00000682275	ENSE00003920217
rs1057524890	4	6301691.0	6301691.0	1.0	T	4:6301691	4:6301691:G>T	ENSG00000109501	ENST00000682275	ENSE00003920217
rs71530907	4	6301807.0	6301807.0	1.0	T	4:6301807	4:6301807:C>T	ENSG00000109501	ENST00000682275	ENSE00003920217
rs144840779	4	6301834.0	6301834.0	1.0	C	4:6301834	4:6301834:A>C	ENSG00000109501	ENST00000682275	ENSE00003920217
rs112967046	4	6301848.0	6301848.0	1.0	T	4:6301848	4:6301848:C>T	ENSG00000109501	ENST00000682275	ENSE00003920217
rs200099217	4	6301917.0	6301917.0	1.0	T	4:6301917	4:6301917:C>T	ENSG00000109501	ENST00000682275	ENSE00003920217
rs1805070	4	6301953.0	6301953.0	1.0	C	4:6301953	4:6301953:A>C	ENSG00000109501	ENST00000682275	ENSE00003920217
rs28937890	4	6301966.0	6301966.0	1.0	T	4:6301966	4:6301966:C>T	ENSG00000109501	ENST00000682275	ENSE00003920217
rs71526458	4	6301989.0	6301989.0	1.0	T	4:6301989	4:6301989:C>T	ENSG00000109501	ENST00000682275	ENSE00003920217
rs139185707	4	6302028.0	6302028.0	1.0	A	4:6302028	4:6302028:G>A	ENSG00000109501	ENST00000682275	ENSE00003920217
rs56002719	4	6302122.0	6302122.0	1.0	T	4:6302122	4:6302122:A>T	ENSG00000109501	ENST00000682275	ENSE00003920217
rs141328044	4	6302130.0	6302130.0	1.0	A	4:6302130	4:6302130:G>A	ENSG00000109501	ENST00000682275	ENSE00003920217
rs71578980	4	6302151.0	6302151.0	1.0	A	4:6302151	4:6302151:G>A	ENSG00000109501	ENST00000682275	ENSE00003920217
rs373310972	4	6302180.0	6302180.0	1.0	A	4:6302180	4:6302180:G>A	ENSG00000109501	ENST00000682275	ENSE00003920217
rs35932623	4	6302247.0	6302247.0	1.0	T	4:6302247	4:6302247:C>T	ENSG00000109501	ENST00000682275	ENSE00003920217
rs141833472	4	6302358.0	6302358.0	1.0	C	4:6302358	4:6302358:T>C	ENSG00000109501	ENST00000682275	ENSE00003920217
rs573202595	4	6302365.0	6302365.0	1.0	A	4:6302365	4:6302365:C>A	ENSG00000109501	ENST00000682275	ENSE00003920217
rs3821945	4	6302391.0	6302391.0	1.0	A	4:6302391	4:6302391:G>A	ENSG00000109501	ENST00000682275	ENSE00003920217
rs71532874	4	6302406.0	6302406.0	1.0	A	4:6302406	4:6302406:G>A	ENSG00000109501	ENST00000682275	ENSE00003920217
rs146114074	4	6300712.0	6300712.0	1.0	C	4:6300712	4:6300712:T>C	ENSG00000109501	ENST00000226760	ENSE00003474648
rs71537678	4	6300774.0	6300774.0	1.0	A	4:6300774	4:6300774:C>A	ENSG00000109501	ENST00000226760	ENSE00003474648
rs181988441	4	6300847.0	6300847.0	1.0	G	4:6300847	4:6300847:A>G	ENSG00000109501	ENST00000226760	ENSE00003474648
rs876657735	4	6300854.0	6300857.0	1.0	C	4:6300854	4:6300854:CTTC>C	ENSG00000109501	ENST00000226760	ENSE00003474648
rs142671083	4	6300919.0	6300919.0	1.0	A	4:6300919	4:6300919:G>A	ENSG00000109501	ENST00000226760	ENSE00003474648
rs772554352	4	6300930.0	6300930.0	1.0	A	4:6300930	4:6300930:G>A	ENSG00000109501	ENST00000226760	ENSE00003474648
rs71524353	4	6300948.0	6300948.0	1.0	A	4:6300948	4:6300948:G>A	ENSG00000109501	ENST00000226760	ENSE00003474648
rs150368988	4	6301060.0	6301060.0	1.0	T	4:6301060	4:6301060:C>T	ENSG00000109501	ENST00000226760	ENSE00003474648
rs35218685	4	6301072.0	6301072.0	1.0	A	4:6301072	4:6301072:G>A	ENSG00000109501	ENST00000226760	ENSE00003474648
rs35031397	4	6301089.0	6301089.0	1.0	G	4:6301089	4:6301089:C>G	ENSG00000109501	ENST00000226760	ENSE00003474648
rs141585847	4	6301111.0	6301111.0	1.0	G	4:6301111	4:6301111:T>G	ENSG00000109501	ENST00000226760	ENSE00003474648
rs113446173	4	6301166.0	6301166.0	1.0	T	4:6301166	4:6301166:G>T	ENSG00000109501	ENST00000226760	ENSE00003474648
rs114152068	4	6301290.0	6301290.0	1.0	T	4:6301290	4:6301290:C>T	ENSG00000109501	ENST00000226760	ENSE00003474648
rs138232538	4	6301349.0	6301349.0	1.0	A	4:6301349	4:6301349:G>A	ENSG00000109501	ENST00000226760	ENSE00003474648
rs146132083	4	6301392.0	6301392.0	1.0	G	4:6301392	4:6301392:C>G	ENSG00000109501	ENST00000226760	ENSE00003474648
rs199910987	4	6301405.0	6301405.0	1.0	A	4:6301405	4:6301405:G>A	ENSG00000109501	ENST00000226760	ENSE00003474648
rs55814513	4	6301470.0	6301470.0	1.0	A	4:6301470	4:6301470:G>A	ENSG00000109501	ENST00000226760	ENSE00003474648
rs1805069	4	6301521.0	6301521.0	1.0	A	4:6301521	4:6301521:G>A	ENSG00000109501	ENST00000226760	ENSE00003474648
rs71539657	4	6301555.0	6301555.0	1.0	A	4:6301555	4:6301555:G>A	ENSG00000109501	ENST00000226760	ENSE00003474648
rs2230720	4	6301600.0	6301600.0	1.0	T	4:6301600	4:6301600:C>T	ENSG00000109501	ENST00000226760	ENSE00003474648
rs373862003	4	6301615.0	6301615.0	1.0	G	4:6301615	4:6301615:C>G	ENSG00000109501	ENST00000226760	ENSE00003474648
rs758746685	4	6301663.0	6301663.0	1.0	A	4:6301663	4:6301663:T>A	ENSG00000109501	ENST00000226760	ENSE00003474648
rs146670741	4	6301681.0	6301681.0	1.0	A	4:6301681	4:6301681:G>A	ENSG00000109501	ENST00000226760	ENSE00003474648
rs1057524890	4	6301691.0	6301691.0	1.0	T	4:6301691	4:6301691:G>T	ENSG00000109501	ENST00000226760	ENSE00003474648
rs71530907	4	6301807.0	6301807.0	1.0	T	4:6301807	4:6301807:C>T	ENSG00000109501	ENST00000226760	ENSE00003474648
rs144840779	4	6301834.0	6301834.0	1.0	C	4:6301834	4:6301834:A>C	ENSG00000109501	ENST00000226760	ENSE00003474648
rs112967046	4	6301848.0	6301848.0	1.0	T	4:6301848	4:6301848:C>T	ENSG00000109501	ENST00000226760	ENSE00003474648
rs200099217	4	6301917.0	6301917.0	1.0	T	4:6301917	4:6301917:C>T	ENSG00000109501	ENST00000226760	ENSE00003474648
rs1805070	4	6301953.0	6301953.0	1.0	C	4:6301953	4:6301953:A>C	ENSG00000109501	ENST00000226760	ENSE00003474648
rs28937890	4	6301966.0	6301966.0	1.0	T	4:6301966	4:6301966:C>T	ENSG00000109501	ENST00000226760	ENSE00003474648
rs71526458	4	6301989.0	6301989.0	1.0	T	4:6301989	4:6301989:C>T	ENSG00000109501	ENST00000226760	ENSE00003474648
rs139185707	4	6302028.0	6302028.0	1.0	A	4:6302028	4:6302028:G>A	ENSG00000109501	ENST00000226760	ENSE00003474648
rs56002719	4	6302122.0	6302122.0	1.0	T	4:6302122	4:6302122:A>T	ENSG00000109501	ENST00000226760	ENSE00003474648
rs141328044	4	6302130.0	6302130.0	1.0	A	4:6302130	4:6302130:G>A	ENSG00000109501	ENST00000226760	ENSE00003474648
rs71578980	4	6302151.0	6302151.0	1.0	A	4:6302151	4:6302151:G>A	ENSG00000109501	ENST00000226760	ENSE00003474648
rs373310972	4	6302180.0	6302180.0	1.0	A	4:6302180	4:6302180:G>A	ENSG00000109501	ENST00000226760	ENSE00003474648
rs35932623	4	6302247.0	6302247.0	1.0	T	4:6302247	4:6302247:C>T	ENSG00000109501	ENST00000226760	ENSE00003474648
rs141833472	4	6302358.0	6302358.0	1.0	C	4:6302358	4:6302358:T>C	ENSG00000109501	ENST00000226760	ENSE00003474648
rs573202595	4	6302365.0	6302365.0	1.0	A	4:6302365	4:6302365:C>A	ENSG00000109501	ENST00000226760	ENSE00003474648
rs3821945	4	6302391.0	6302391.0	1.0	A	4:6302391	4:6302391:G>A	ENSG00000109501	ENST00000226760	ENSE00003474648
rs71532874	4	6302406.0	6302406.0	1.0	A	4:6302406	4:6302406:G>A	ENSG00000109501	ENST00000226760	ENSE00003474648
rs146114074	4	6300712.0	6300712.0	1.0	C	4:6300712	4:6300712:T>C	ENSG00000109501	ENST00000506362	ENSE00002042563
rs71537678	4	6300774.0	6300774.0	1.0	A	4:6300774	4:6300774:C>A	ENSG00000109501	ENST00000506362	ENSE00002042563
rs181988441	4	6300847.0	6300847.0	1.0	G	4:6300847	4:6300847:A>G	ENSG00000109501	ENST00000506362	ENSE00002042563
rs876657735	4	6300854.0	6300857.0	1.0	C	4:6300854	4:6300854:CTTC>C	ENSG00000109501	ENST00000506362	ENSE00002042563
rs142671083	4	6300919.0	6300919.0	1.0	A	4:6300919	4:6300919:G>A	ENSG00000109501	ENST00000506362	ENSE00002042563
rs772554352	4	6300930.0	6300930.0	1.0	A	4:6300930	4:6300930:G>A	ENSG00000109501	ENST00000506362	ENSE00002042563
rs71524353	4	6300948.0	6300948.0	1.0	A	4:6300948	4:6300948:G>A	ENSG00000109501	ENST00000506362	ENSE00002042563
rs150368988	4	6301060.0	6301060.0	1.0	T	4:6301060	4:6301060:C>T	ENSG00000109501	ENST00000506362	ENSE00002042563
rs35218685	4	6301072.0	6301072.0	1.0	A	4:6301072	4:6301072:G>A	ENSG00000109501	ENST00000506362	ENSE00002042563
rs35031397	4	6301089.0	6301089.0	1.0	G	4:6301089	4:6301089:C>G	ENSG00000109501	ENST00000506362	ENSE00002042563
rs141585847	4	6301111.0	6301111.0	1.0	G	4:6301111	4:6301111:T>G	ENSG00000109501	ENST00000506362	ENSE00002042563
rs113446173	4	6301166.0	6301166.0	1.0	T	4:6301166	4:6301166:G>T	ENSG00000109501	ENST00000506362	ENSE00002042563
rs114152068	4	6301290.0	6301290.0	1.0	T	4:6301290	4:6301290:C>T	ENSG00000109501	ENST00000506362	ENSE00002042563
rs138232538	4	6301349.0	6301349.0	1.0	A	4:6301349	4:6301349:G>A	ENSG00000109501	ENST00000506362	ENSE00002042563
rs146132083	4	6301392.0	6301392.0	1.0	G	4:6301392	4:6301392:C>G	ENSG00000109501	ENST00000506362	ENSE00002042563
rs199910987	4	6301405.0	6301405.0	1.0	A	4:6301405	4:6301405:G>A	ENSG00000109501	ENST00000506362	ENSE00002042563
rs55814513	4	6301470.0	6301470.0	1.0	A	4:6301470	4:6301470:G>A	ENSG00000109501	ENST00000506362	ENSE00002042563
rs1805069	4	6301521.0	6301521.0	1.0	A	4:6301521	4:6301521:G>A	ENSG00000109501	ENST00000506362	ENSE00002042563
rs71539657	4	6301555.0	6301555.0	1.0	A	4:6301555	4:6301555:G>A	ENSG00000109501	ENST00000506362	ENSE00002042563
rs2230720	4	6301600.0	6301600.0	1.0	T	4:6301600	4:6301600:C>T	ENSG00000109501	ENST00000506362	ENSE00002042563
rs373862003	4	6301615.0	6301615.0	1.0	G	4:6301615	4:6301615:C>G	ENSG00000109501	ENST00000506362	ENSE00002042563
rs758746685	4	6301663.0	6301663.0	1.0	A	4:6301663	4:6301663:T>A	ENSG00000109501	ENST00000506362	ENSE00002042563
rs146670741	4	6301681.0	6301681.0	1.0	A	4:6301681	4:6301681:G>A	ENSG00000109501	ENST00000506362	ENSE00002042563
rs1057524890	4	6301691.0	6301691.0	1.0	T	4:6301691	4:6301691:G>T	ENSG00000109501	ENST00000506362	ENSE00002042563
rs71530907	4	6301807.0	6301807.0	1.0	T	4:6301807	4:6301807:C>T	ENSG00000109501	ENST00000506362	ENSE00002042563
rs144840779	4	6301834.0	6301834.0	1.0	C	4:6301834	4:6301834:A>C	ENSG00000109501	ENST00000506362	ENSE00002042563
rs112967046	4	6301848.0	6301848.0	1.0	T	4:6301848	4:6301848:C>T	ENSG00000109501	ENST00000506362	ENSE00002042563
rs200099217	4	6301917.0	6301917.0	1.0	T	4:6301917	4:6301917:C>T	ENSG00000109501	ENST00000506362	ENSE00002042563
rs1805070	4	6301953.0	6301953.0	1.0	C	4:6301953	4:6301953:A>C	ENSG00000109501	ENST00000506362	ENSE00002042563
rs28937890	4	6301966.0	6301966.0	1.0	T	4:6301966	4:6301966:C>T	ENSG00000109501	ENST00000506362	ENSE00002042563
rs71526458	4	6301989.0	6301989.0	1.0	T	4:6301989	4:6301989:C>T	ENSG00000109501	ENST00000506362	ENSE00002042563
rs139185707	4	6302028.0	6302028.0	1.0	A	4:6302028	4:6302028:G>A	ENSG00000109501	ENST00000506362	ENSE00002042563
rs56002719	4	6302122.0	6302122.0	1.0	T	4:6302122	4:6302122:A>T	ENSG00000109501	ENST00000506362	ENSE00002042563
rs141328044	4	6302130.0	6302130.0	1.0	A	4:6302130	4:6302130:G>A	ENSG00000109501	ENST00000506362	ENSE00002042563
rs71578980	4	6302151.0	6302151.0	1.0	A	4:6302151	4:6302151:G>A	ENSG00000109501	ENST00000506362	ENSE00002042563
rs373310972	4	6302180.0	6302180.0	1.0	A	4:6302180	4:6302180:G>A	ENSG00000109501	ENST00000506362	ENSE00002042563
rs35932623	4	6302247.0	6302247.0	1.0	T	4:6302247	4:6302247:C>T	ENSG00000109501	ENST00000506362	ENSE00002042563
rs141833472	4	6302358.0	6302358.0	1.0	C	4:6302358	4:6302358:T>C	ENSG00000109501	ENST00000506362	ENSE00002042563
rs573202595	4	6302365.0	6302365.0	1.0	A	4:6302365	4:6302365:C>A	ENSG00000109501	ENST00000506362	ENSE00002042563
rs3821945	4	6302391.0	6302391.0	1.0	A	4:6302391	4:6302391:G>A	ENSG00000109501	ENST00000506362	ENSE00002042563
rs71532874	4	6302406.0	6302406.0	1.0	A	4:6302406	4:6302406:G>A	ENSG00000109501	ENST00000506362	ENSE00002042563
rs138165486	4	6277475.0	6277475.0	1.0	T	4:6277475	4:6277475:C>T	ENSG00000109501	ENST00000684087	ENSE00003922363
rs1057524887	4	6277627.0	6277627.0	1.0	A	4:6277627	4:6277627:G>A	ENSG00000109501	ENST00000684087	ENSE00003922363
rs200135768	4	6277682.0	6277682.0	1.0	A	4:6277682	4:6277682:G>A	ENSG00000109501	ENST00000684087	ENSE00003922363
rs146114074	4	6300712.0	6300712.0	1.0	C	4:6300712	4:6300712:T>C	ENSG00000109501	ENST00000684087	ENSE00003917117
rs71537678	4	6300774.0	6300774.0	1.0	A	4:6300774	4:6300774:C>A	ENSG00000109501	ENST00000684087	ENSE00003917117
rs181988441	4	6300847.0	6300847.0	1.0	G	4:6300847	4:6300847:A>G	ENSG00000109501	ENST00000684087	ENSE00003917117
rs876657735	4	6300854.0	6300857.0	1.0	C	4:6300854	4:6300854:CTTC>C	ENSG00000109501	ENST00000684087	ENSE00003917117
rs142671083	4	6300919.0	6300919.0	1.0	A	4:6300919	4:6300919:G>A	ENSG00000109501	ENST00000684087	ENSE00003917117
rs772554352	4	6300930.0	6300930.0	1.0	A	4:6300930	4:6300930:G>A	ENSG00000109501	ENST00000684087	ENSE00003917117
rs71524353	4	6300948.0	6300948.0	1.0	A	4:6300948	4:6300948:G>A	ENSG00000109501	ENST00000684087	ENSE00003917117
rs150368988	4	6301060.0	6301060.0	1.0	T	4:6301060	4:6301060:C>T	ENSG00000109501	ENST00000684087	ENSE00003917117
rs35218685	4	6301072.0	6301072.0	1.0	A	4:6301072	4:6301072:G>A	ENSG00000109501	ENST00000684087	ENSE00003917117
rs35031397	4	6301089.0	6301089.0	1.0	G	4:6301089	4:6301089:C>G	ENSG00000109501	ENST00000684087	ENSE00003917117
rs141585847	4	6301111.0	6301111.0	1.0	G	4:6301111	4:6301111:T>G	ENSG00000109501	ENST00000684087	ENSE00003917117
rs113446173	4	6301166.0	6301166.0	1.0	T	4:6301166	4:6301166:G>T	ENSG00000109501	ENST00000684087	ENSE00003917117
rs114152068	4	6301290.0	6301290.0	1.0	T	4:6301290	4:6301290:C>T	ENSG00000109501	ENST00000684087	ENSE00003917117
rs138232538	4	6301349.0	6301349.0	1.0	A	4:6301349	4:6301349:G>A	ENSG00000109501	ENST00000684087	ENSE00003917117
rs146132083	4	6301392.0	6301392.0	1.0	G	4:6301392	4:6301392:C>G	ENSG00000109501	ENST00000684087	ENSE00003917117
rs199910987	4	6301405.0	6301405.0	1.0	A	4:6301405	4:6301405:G>A	ENSG00000109501	ENST00000684087	ENSE00003917117
rs55814513	4	6301470.0	6301470.0	1.0	A	4:6301470	4:6301470:G>A	ENSG00000109501	ENST00000684087	ENSE00003917117
rs1805069	4	6301521.0	6301521.0	1.0	A	4:6301521	4:6301521:G>A	ENSG00000109501	ENST00000684087	ENSE00003917117
rs71539657	4	6301555.0	6301555.0	1.0	A	4:6301555	4:6301555:G>A	ENSG00000109501	ENST00000684087	ENSE00003917117
rs2230720	4	6301600.0	6301600.0	1.0	T	4:6301600	4:6301600:C>T	ENSG00000109501	ENST00000684087	ENSE00003917117
rs373862003	4	6301615.0	6301615.0	1.0	G	4:6301615	4:6301615:C>G	ENSG00000109501	ENST00000684087	ENSE00003917117
rs758746685	4	6301663.0	6301663.0	1.0	A	4:6301663	4:6301663:T>A	ENSG00000109501	ENST00000684087	ENSE00003917117
rs146670741	4	6301681.0	6301681.0	1.0	A	4:6301681	4:6301681:G>A	ENSG00000109501	ENST00000684087	ENSE00003917117
rs1057524890	4	6301691.0	6301691.0	1.0	T	4:6301691	4:6301691:G>T	ENSG00000109501	ENST00000684087	ENSE00003917117
rs71530907	4	6301807.0	6301807.0	1.0	T	4:6301807	4:6301807:C>T	ENSG00000109501	ENST00000684087	ENSE00003917117
rs144840779	4	6301834.0	6301834.0	1.0	C	4:6301834	4:6301834:A>C	ENSG00000109501	ENST00000684087	ENSE00003917117
rs112967046	4	6301848.0	6301848.0	1.0	T	4:6301848	4:6301848:C>T	ENSG00000109501	ENST00000684087	ENSE00003917117
rs200099217	4	6301917.0	6301917.0	1.0	T	4:6301917	4:6301917:C>T	ENSG00000109501	ENST00000684087	ENSE00003917117
rs1805070	4	6301953.0	6301953.0	1.0	C	4:6301953	4:6301953:A>C	ENSG00000109501	ENST00000684087	ENSE00003917117
rs28937890	4	6301966.0	6301966.0	1.0	T	4:6301966	4:6301966:C>T	ENSG00000109501	ENST00000684087	ENSE00003917117
rs71526458	4	6301989.0	6301989.0	1.0	T	4:6301989	4:6301989:C>T	ENSG00000109501	ENST00000684087	ENSE00003917117
rs139185707	4	6302028.0	6302028.0	1.0	A	4:6302028	4:6302028:G>A	ENSG00000109501	ENST00000684087	ENSE00003917117
rs56002719	4	6302122.0	6302122.0	1.0	T	4:6302122	4:6302122:A>T	ENSG00000109501	ENST00000684087	ENSE00003917117
rs141328044	4	6302130.0	6302130.0	1.0	A	4:6302130	4:6302130:G>A	ENSG00000109501	ENST00000684087	ENSE00003917117
rs71578980	4	6302151.0	6302151.0	1.0	A	4:6302151	4:6302151:G>A	ENSG00000109501	ENST00000684087	ENSE00003917117
rs373310972	4	6302180.0	6302180.0	1.0	A	4:6302180	4:6302180:G>A	ENSG00000109501	ENST00000684087	ENSE00003917117
rs35932623	4	6302247.0	6302247.0	1.0	T	4:6302247	4:6302247:C>T	ENSG00000109501	ENST00000684087	ENSE00003917117
rs141833472	4	6302358.0	6302358.0	1.0	C	4:6302358	4:6302358:T>C	ENSG00000109501	ENST00000684087	ENSE00003917117
rs573202595	4	6302365.0	6302365.0	1.0	A	4:6302365	4:6302365:C>A	ENSG00000109501	ENST00000684087	ENSE00003917117
rs3821945	4	6302391.0	6302391.0	1.0	A	4:6302391	4:6302391:G>A	ENSG00000109501	ENST00000684087	ENSE00003917117
rs71532874	4	6302406.0	6302406.0	1.0	A	4:6302406	4:6302406:G>A	ENSG00000109501	ENST00000684087	ENSE00003917117
rs138165486	4	6277475.0	6277475.0	1.0	T	4:6277475	4:6277475:C>T	ENSG00000109501	ENST00000674051	ENSE00003897188
rs200135768	4	6277682.0	6277682.0	1.0	A	4:6277682	4:6277682:G>A	ENSG00000109501	ENST00000674051	ENSE00003897892
rs112871383	4	6288996.0	6288996.0	1.0	A	4:6288996	4:6288996:C>A	ENSG00000109501	ENST00000684054	ENSE00003917106
rs141225426	4	6289021.0	6289021.0	1.0	G	4:6289021	4:6289021:C>G	ENSG00000109501	ENST00000684054	ENSE00003917106
rs71524349	4	6289024.0	6289024.0	1.0	C	4:6289024	4:6289024:A>C	ENSG00000109501	ENST00000684054	ENSE00003917106
rs147724970	4	6289071.0	6289071.0	1.0	A	4:6289071	4:6289071:G>A	ENSG00000109501	ENST00000684054	ENSE00003917106
rs113651985	4	6289120.0	6289120.0	1.0	T	4:6289120	4:6289120:C>T	ENSG00000109501	ENST00000684054	ENSE00003917106
rs41264699	4	6291313.0	6291313.0	1.0	C	4:6291313	4:6291313:A>C	ENSG00000109501	ENST00000684700	ENSE00003919838
rs1005714777	4	6291314.0	6291314.0	1.0	G	4:6291314	4:6291314:A>G	ENSG00000109501	ENST00000684700	ENSE00003919838
rs138165486	4	6277475.0	6277475.0	1.0	T	4:6277475	4:6277475:C>T	ENSG00000109501	ENST00000683395	ENSE00003920902
rs1057524887	4	6277627.0	6277627.0	1.0	A	4:6277627	4:6277627:G>A	ENSG00000109501	ENST00000683395	ENSE00003920902
rs200135768	4	6277682.0	6277682.0	1.0	A	4:6277682	4:6277682:G>A	ENSG00000109501	ENST00000683395	ENSE00003920902
rs41264699	4	6291313.0	6291313.0	1.0	C	4:6291313	4:6291313:A>C	ENSG00000109501	ENST00000683395	ENSE00003921588
rs1005714777	4	6291314.0	6291314.0	1.0	G	4:6291314	4:6291314:A>G	ENSG00000109501	ENST00000683395	ENSE00003921588
rs141233896	4	6291932.0	6291932.0	1.0	G	4:6291932	4:6291932:C>G	ENSG00000109501	ENST00000683395	ENSE00003919653
rs1057524889	4	6291952.0	6291952.0	1.0	A	4:6291952	4:6291952:C>A	ENSG00000109501	ENST00000683395	ENSE00003919653
rs147147660	4	6295056.0	6295056.0	1.0	T	4:6295056	4:6295056:C>T	ENSG00000109501	ENST00000683395	ENSE00003921212
rs146114074	4	6300712.0	6300712.0	1.0	C	4:6300712	4:6300712:T>C	ENSG00000109501	ENST00000683395	ENSE00003917763
rs71537678	4	6300774.0	6300774.0	1.0	A	4:6300774	4:6300774:C>A	ENSG00000109501	ENST00000683395	ENSE00003917763
rs181988441	4	6300847.0	6300847.0	1.0	G	4:6300847	4:6300847:A>G	ENSG00000109501	ENST00000683395	ENSE00003917763
rs876657735	4	6300854.0	6300857.0	1.0	C	4:6300854	4:6300854:CTTC>C	ENSG00000109501	ENST00000683395	ENSE00003917763
rs142671083	4	6300919.0	6300919.0	1.0	A	4:6300919	4:6300919:G>A	ENSG00000109501	ENST00000683395	ENSE00003917763
rs772554352	4	6300930.0	6300930.0	1.0	A	4:6300930	4:6300930:G>A	ENSG00000109501	ENST00000683395	ENSE00003917763
rs71524353	4	6300948.0	6300948.0	1.0	A	4:6300948	4:6300948:G>A	ENSG00000109501	ENST00000683395	ENSE00003917763
rs150368988	4	6301060.0	6301060.0	1.0	T	4:6301060	4:6301060:C>T	ENSG00000109501	ENST00000683395	ENSE00003917763
rs35218685	4	6301072.0	6301072.0	1.0	A	4:6301072	4:6301072:G>A	ENSG00000109501	ENST00000683395	ENSE00003917763
rs35031397	4	6301089.0	6301089.0	1.0	G	4:6301089	4:6301089:C>G	ENSG00000109501	ENST00000683395	ENSE00003917763
rs141585847	4	6301111.0	6301111.0	1.0	G	4:6301111	4:6301111:T>G	ENSG00000109501	ENST00000683395	ENSE00003917763
rs113446173	4	6301166.0	6301166.0	1.0	T	4:6301166	4:6301166:G>T	ENSG00000109501	ENST00000683395	ENSE00003917763
rs114152068	4	6301290.0	6301290.0	1.0	T	4:6301290	4:6301290:C>T	ENSG00000109501	ENST00000683395	ENSE00003917763
rs138232538	4	6301349.0	6301349.0	1.0	A	4:6301349	4:6301349:G>A	ENSG00000109501	ENST00000683395	ENSE00003917763
rs146132083	4	6301392.0	6301392.0	1.0	G	4:6301392	4:6301392:C>G	ENSG00000109501	ENST00000683395	ENSE00003917763
rs199910987	4	6301405.0	6301405.0	1.0	A	4:6301405	4:6301405:G>A	ENSG00000109501	ENST00000683395	ENSE00003917763
rs55814513	4	6301470.0	6301470.0	1.0	A	4:6301470	4:6301470:G>A	ENSG00000109501	ENST00000683395	ENSE00003917763
rs1805069	4	6301521.0	6301521.0	1.0	A	4:6301521	4:6301521:G>A	ENSG00000109501	ENST00000683395	ENSE00003917763
rs71539657	4	6301555.0	6301555.0	1.0	A	4:6301555	4:6301555:G>A	ENSG00000109501	ENST00000683395	ENSE00003917763
rs2230720	4	6301600.0	6301600.0	1.0	T	4:6301600	4:6301600:C>T	ENSG00000109501	ENST00000683395	ENSE00003917763
rs373862003	4	6301615.0	6301615.0	1.0	G	4:6301615	4:6301615:C>G	ENSG00000109501	ENST00000683395	ENSE00003917763
rs758746685	4	6301663.0	6301663.0	1.0	A	4:6301663	4:6301663:T>A	ENSG00000109501	ENST00000683395	ENSE00003917763
rs146670741	4	6301681.0	6301681.0	1.0	A	4:6301681	4:6301681:G>A	ENSG00000109501	ENST00000683395	ENSE00003917763
rs1057524890	4	6301691.0	6301691.0	1.0	T	4:6301691	4:6301691:G>T	ENSG00000109501	ENST00000683395	ENSE00003917763
rs71530907	4	6301807.0	6301807.0	1.0	T	4:6301807	4:6301807:C>T	ENSG00000109501	ENST00000683395	ENSE00003917763
rs144840779	4	6301834.0	6301834.0	1.0	C	4:6301834	4:6301834:A>C	ENSG00000109501	ENST00000683395	ENSE00003917763
rs112967046	4	6301848.0	6301848.0	1.0	T	4:6301848	4:6301848:C>T	ENSG00000109501	ENST00000683395	ENSE00003917763
rs200099217	4	6301917.0	6301917.0	1.0	T	4:6301917	4:6301917:C>T	ENSG00000109501	ENST00000683395	ENSE00003917763
rs1805070	4	6301953.0	6301953.0	1.0	C	4:6301953	4:6301953:A>C	ENSG00000109501	ENST00000683395	ENSE00003917763
rs28937890	4	6301966.0	6301966.0	1.0	T	4:6301966	4:6301966:C>T	ENSG00000109501	ENST00000683395	ENSE00003917763
rs71526458	4	6301989.0	6301989.0	1.0	T	4:6301989	4:6301989:C>T	ENSG00000109501	ENST00000683395	ENSE00003917763
rs139185707	4	6302028.0	6302028.0	1.0	A	4:6302028	4:6302028:G>A	ENSG00000109501	ENST00000683395	ENSE00003917763
rs56002719	4	6302122.0	6302122.0	1.0	T	4:6302122	4:6302122:A>T	ENSG00000109501	ENST00000683395	ENSE00003917763
rs141328044	4	6302130.0	6302130.0	1.0	A	4:6302130	4:6302130:G>A	ENSG00000109501	ENST00000683395	ENSE00003917763
rs71578980	4	6302151.0	6302151.0	1.0	A	4:6302151	4:6302151:G>A	ENSG00000109501	ENST00000683395	ENSE00003917763
rs373310972	4	6302180.0	6302180.0	1.0	A	4:6302180	4:6302180:G>A	ENSG00000109501	ENST00000683395	ENSE00003917763
rs35932623	4	6302247.0	6302247.0	1.0	T	4:6302247	4:6302247:C>T	ENSG00000109501	ENST00000683395	ENSE00003917763
rs141833472	4	6302358.0	6302358.0	1.0	C	4:6302358	4:6302358:T>C	ENSG00000109501	ENST00000683395	ENSE00003917763
rs573202595	4	6302365.0	6302365.0	1.0	A	4:6302365	4:6302365:C>A	ENSG00000109501	ENST00000683395	ENSE00003917763
rs3821945	4	6302391.0	6302391.0	1.0	A	4:6302391	4:6302391:G>A	ENSG00000109501	ENST00000683395	ENSE00003917763
rs71532874	4	6302406.0	6302406.0	1.0	A	4:6302406	4:6302406:G>A	ENSG00000109501	ENST00000683395	ENSE00003917763
rs200135768	4	6277682.0	6277682.0	1.0	A	4:6277682	4:6277682:G>A	ENSG00000109501	ENST00000673642	ENSE00003897053
rs181988441	4	6300847.0	6300847.0	1.0	G	4:6300847	4:6300847:A>G	ENSG00000109501	ENST00000673642	ENSE00003896918
rs876657735	4	6300854.0	6300857.0	1.0	C	4:6300854	4:6300854:CTTC>C	ENSG00000109501	ENST00000673642	ENSE00003896918
rs142671083	4	6300919.0	6300919.0	1.0	A	4:6300919	4:6300919:G>A	ENSG00000109501	ENST00000673642	ENSE00003896918
rs772554352	4	6300930.0	6300930.0	1.0	A	4:6300930	4:6300930:G>A	ENSG00000109501	ENST00000673642	ENSE00003896918
rs71524353	4	6300948.0	6300948.0	1.0	A	4:6300948	4:6300948:G>A	ENSG00000109501	ENST00000673642	ENSE00003896918
rs150368988	4	6301060.0	6301060.0	1.0	T	4:6301060	4:6301060:C>T	ENSG00000109501	ENST00000673642	ENSE00003896918
rs35218685	4	6301072.0	6301072.0	1.0	A	4:6301072	4:6301072:G>A	ENSG00000109501	ENST00000673642	ENSE00003896918
rs35031397	4	6301089.0	6301089.0	1.0	G	4:6301089	4:6301089:C>G	ENSG00000109501	ENST00000673642	ENSE00003896918
rs141585847	4	6301111.0	6301111.0	1.0	G	4:6301111	4:6301111:T>G	ENSG00000109501	ENST00000673642	ENSE00003896918
rs113446173	4	6301166.0	6301166.0	1.0	T	4:6301166	4:6301166:G>T	ENSG00000109501	ENST00000673642	ENSE00003896918
rs114152068	4	6301290.0	6301290.0	1.0	T	4:6301290	4:6301290:C>T	ENSG00000109501	ENST00000673642	ENSE00003896918
rs138232538	4	6301349.0	6301349.0	1.0	A	4:6301349	4:6301349:G>A	ENSG00000109501	ENST00000673642	ENSE00003896918
rs146132083	4	6301392.0	6301392.0	1.0	G	4:6301392	4:6301392:C>G	ENSG00000109501	ENST00000673642	ENSE00003896918
rs199910987	4	6301405.0	6301405.0	1.0	A	4:6301405	4:6301405:G>A	ENSG00000109501	ENST00000673642	ENSE00003896918
rs55814513	4	6301470.0	6301470.0	1.0	A	4:6301470	4:6301470:G>A	ENSG00000109501	ENST00000673642	ENSE00003896918
rs1805069	4	6301521.0	6301521.0	1.0	A	4:6301521	4:6301521:G>A	ENSG00000109501	ENST00000673642	ENSE00003896918
rs71539657	4	6301555.0	6301555.0	1.0	A	4:6301555	4:6301555:G>A	ENSG00000109501	ENST00000673642	ENSE00003896918
rs2230720	4	6301600.0	6301600.0	1.0	T	4:6301600	4:6301600:C>T	ENSG00000109501	ENST00000673642	ENSE00003896918
rs373862003	4	6301615.0	6301615.0	1.0	G	4:6301615	4:6301615:C>G	ENSG00000109501	ENST00000673642	ENSE00003896918
rs758746685	4	6301663.0	6301663.0	1.0	A	4:6301663	4:6301663:T>A	ENSG00000109501	ENST00000673642	ENSE00003896918
rs146670741	4	6301681.0	6301681.0	1.0	A	4:6301681	4:6301681:G>A	ENSG00000109501	ENST00000673642	ENSE00003896918
rs1057524890	4	6301691.0	6301691.0	1.0	T	4:6301691	4:6301691:G>T	ENSG00000109501	ENST00000673642	ENSE00003896918
rs71530907	4	6301807.0	6301807.0	1.0	T	4:6301807	4:6301807:C>T	ENSG00000109501	ENST00000673642	ENSE00003896918
rs144840779	4	6301834.0	6301834.0	1.0	C	4:6301834	4:6301834:A>C	ENSG00000109501	ENST00000673642	ENSE00003896918
rs112967046	4	6301848.0	6301848.0	1.0	T	4:6301848	4:6301848:C>T	ENSG00000109501	ENST00000673642	ENSE00003896918
rs200099217	4	6301917.0	6301917.0	1.0	T	4:6301917	4:6301917:C>T	ENSG00000109501	ENST00000673642	ENSE00003896918
rs1805070	4	6301953.0	6301953.0	1.0	C	4:6301953	4:6301953:A>C	ENSG00000109501	ENST00000673642	ENSE00003896918
rs28937890	4	6301966.0	6301966.0	1.0	T	4:6301966	4:6301966:C>T	ENSG00000109501	ENST00000673642	ENSE00003896918
rs71526458	4	6301989.0	6301989.0	1.0	T	4:6301989	4:6301989:C>T	ENSG00000109501	ENST00000673642	ENSE00003896918
rs139185707	4	6302028.0	6302028.0	1.0	A	4:6302028	4:6302028:G>A	ENSG00000109501	ENST00000673642	ENSE00003896918
rs56002719	4	6302122.0	6302122.0	1.0	T	4:6302122	4:6302122:A>T	ENSG00000109501	ENST00000673642	ENSE00003896918
rs141328044	4	6302130.0	6302130.0	1.0	A	4:6302130	4:6302130:G>A	ENSG00000109501	ENST00000673642	ENSE00003896918
rs112871383	4	6288996.0	6288996.0	1.0	A	4:6288996	4:6288996:C>A	ENSG00000109501	ENST00000507765	ENSE00002080177
rs141225426	4	6289021.0	6289021.0	1.0	G	4:6289021	4:6289021:C>G	ENSG00000109501	ENST00000507765	ENSE00002080177
rs71524349	4	6289024.0	6289024.0	1.0	C	4:6289024	4:6289024:A>C	ENSG00000109501	ENST00000507765	ENSE00002080177
rs147724970	4	6289071.0	6289071.0	1.0	A	4:6289071	4:6289071:G>A	ENSG00000109501	ENST00000507765	ENSE00002080177
rs113651985	4	6289120.0	6289120.0	1.0	T	4:6289120	4:6289120:C>T	ENSG00000109501	ENST00000507765	ENSE00002080177
rs41264699	4	6291313.0	6291313.0	1.0	C	4:6291313	4:6291313:A>C	ENSG00000109501	ENST00000507765	ENSE00003532368
rs1005714777	4	6291314.0	6291314.0	1.0	G	4:6291314	4:6291314:A>G	ENSG00000109501	ENST00000507765	ENSE00003532368
rs141233896	4	6291932.0	6291932.0	1.0	G	4:6291932	4:6291932:C>G	ENSG00000109501	ENST00000507765	ENSE00003489483
rs1057524889	4	6291952.0	6291952.0	1.0	A	4:6291952	4:6291952:C>A	ENSG00000109501	ENST00000507765	ENSE00003489483
rs147147660	4	6295056.0	6295056.0	1.0	T	4:6295056	4:6295056:C>T	ENSG00000109501	ENST00000507765	ENSE00003524041
rs146114074	4	6300712.0	6300712.0	1.0	C	4:6300712	4:6300712:T>C	ENSG00000109501	ENST00000507765	ENSE00003685185
rs71537678	4	6300774.0	6300774.0	1.0	A	4:6300774	4:6300774:C>A	ENSG00000109501	ENST00000507765	ENSE00003685185
rs181988441	4	6300847.0	6300847.0	1.0	G	4:6300847	4:6300847:A>G	ENSG00000109501	ENST00000507765	ENSE00003685185
rs876657735	4	6300854.0	6300857.0	1.0	C	4:6300854	4:6300854:CTTC>C	ENSG00000109501	ENST00000507765	ENSE00003685185
rs142671083	4	6300919.0	6300919.0	1.0	A	4:6300919	4:6300919:G>A	ENSG00000109501	ENST00000507765	ENSE00003685185
rs772554352	4	6300930.0	6300930.0	1.0	A	4:6300930	4:6300930:G>A	ENSG00000109501	ENST00000507765	ENSE00003685185
rs71524353	4	6300948.0	6300948.0	1.0	A	4:6300948	4:6300948:G>A	ENSG00000109501	ENST00000507765	ENSE00003685185
rs150368988	4	6301060.0	6301060.0	1.0	T	4:6301060	4:6301060:C>T	ENSG00000109501	ENST00000507765	ENSE00003685185
rs35218685	4	6301072.0	6301072.0	1.0	A	4:6301072	4:6301072:G>A	ENSG00000109501	ENST00000507765	ENSE00003685185
rs35031397	4	6301089.0	6301089.0	1.0	G	4:6301089	4:6301089:C>G	ENSG00000109501	ENST00000507765	ENSE00003685185
rs141585847	4	6301111.0	6301111.0	1.0	G	4:6301111	4:6301111:T>G	ENSG00000109501	ENST00000507765	ENSE00003685185
rs113446173	4	6301166.0	6301166.0	1.0	T	4:6301166	4:6301166:G>T	ENSG00000109501	ENST00000507765	ENSE00003685185
rs114152068	4	6301290.0	6301290.0	1.0	T	4:6301290	4:6301290:C>T	ENSG00000109501	ENST00000507765	ENSE00003685185
rs138232538	4	6301349.0	6301349.0	1.0	A	4:6301349	4:6301349:G>A	ENSG00000109501	ENST00000507765	ENSE00003685185
rs146132083	4	6301392.0	6301392.0	1.0	G	4:6301392	4:6301392:C>G	ENSG00000109501	ENST00000507765	ENSE00003685185
rs199910987	4	6301405.0	6301405.0	1.0	A	4:6301405	4:6301405:G>A	ENSG00000109501	ENST00000507765	ENSE00003685185
rs55814513	4	6301470.0	6301470.0	1.0	A	4:6301470	4:6301470:G>A	ENSG00000109501	ENST00000507765	ENSE00003685185
rs1805069	4	6301521.0	6301521.0	1.0	A	4:6301521	4:6301521:G>A	ENSG00000109501	ENST00000507765	ENSE00003685185
rs71539657	4	6301555.0	6301555.0	1.0	A	4:6301555	4:6301555:G>A	ENSG00000109501	ENST00000507765	ENSE00003685185
rs2230720	4	6301600.0	6301600.0	1.0	T	4:6301600	4:6301600:C>T	ENSG00000109501	ENST00000507765	ENSE00003685185
rs373862003	4	6301615.0	6301615.0	1.0	G	4:6301615	4:6301615:C>G	ENSG00000109501	ENST00000507765	ENSE00003685185
rs758746685	4	6301663.0	6301663.0	1.0	A	4:6301663	4:6301663:T>A	ENSG00000109501	ENST00000507765	ENSE00003685185
rs146670741	4	6301681.0	6301681.0	1.0	A	4:6301681	4:6301681:G>A	ENSG00000109501	ENST00000507765	ENSE00003685185
rs1057524890	4	6301691.0	6301691.0	1.0	T	4:6301691	4:6301691:G>T	ENSG00000109501	ENST00000507765	ENSE00003685185
rs71530907	4	6301807.0	6301807.0	1.0	T	4:6301807	4:6301807:C>T	ENSG00000109501	ENST00000507765	ENSE00003685185
rs144840779	4	6301834.0	6301834.0	1.0	C	4:6301834	4:6301834:A>C	ENSG00000109501	ENST00000507765	ENSE00003685185
rs112967046	4	6301848.0	6301848.0	1.0	T	4:6301848	4:6301848:C>T	ENSG00000109501	ENST00000507765	ENSE00003685185
rs200099217	4	6301917.0	6301917.0	1.0	T	4:6301917	4:6301917:C>T	ENSG00000109501	ENST00000507765	ENSE00003685185
rs1805070	4	6301953.0	6301953.0	1.0	C	4:6301953	4:6301953:A>C	ENSG00000109501	ENST00000507765	ENSE00003685185
rs28937890	4	6301966.0	6301966.0	1.0	T	4:6301966	4:6301966:C>T	ENSG00000109501	ENST00000507765	ENSE00003685185
rs71526458	4	6301989.0	6301989.0	1.0	T	4:6301989	4:6301989:C>T	ENSG00000109501	ENST00000507765	ENSE00003685185
rs139185707	4	6302028.0	6302028.0	1.0	A	4:6302028	4:6302028:G>A	ENSG00000109501	ENST00000507765	ENSE00003685185
rs56002719	4	6302122.0	6302122.0	1.0	T	4:6302122	4:6302122:A>T	ENSG00000109501	ENST00000507765	ENSE00003685185
rs141328044	4	6302130.0	6302130.0	1.0	A	4:6302130	4:6302130:G>A	ENSG00000109501	ENST00000507765	ENSE00003685185
rs71578980	4	6302151.0	6302151.0	1.0	A	4:6302151	4:6302151:G>A	ENSG00000109501	ENST00000507765	ENSE00003685185
rs373310972	4	6302180.0	6302180.0	1.0	A	4:6302180	4:6302180:G>A	ENSG00000109501	ENST00000507765	ENSE00003685185
rs35932623	4	6302247.0	6302247.0	1.0	T	4:6302247	4:6302247:C>T	ENSG00000109501	ENST00000507765	ENSE00003685185
rs141833472	4	6302358.0	6302358.0	1.0	C	4:6302358	4:6302358:T>C	ENSG00000109501	ENST00000507765	ENSE00003685185
rs573202595	4	6302365.0	6302365.0	1.0	A	4:6302365	4:6302365:C>A	ENSG00000109501	ENST00000507765	ENSE00003685185
rs3821945	4	6302391.0	6302391.0	1.0	A	4:6302391	4:6302391:G>A	ENSG00000109501	ENST00000507765	ENSE00003685185
rs71532874	4	6302406.0	6302406.0	1.0	A	4:6302406	4:6302406:G>A	ENSG00000109501	ENST00000507765	ENSE00003685185
rs147147660	4	6295056.0	6295056.0	1.0	T	4:6295056	4:6295056:C>T	ENSG00000109501	ENST00000513395	ENSE00002078896
rs146114074	4	6300712.0	6300712.0	1.0	C	4:6300712	4:6300712:T>C	ENSG00000109501	ENST00000513395	ENSE00002069715
rs71537678	4	6300774.0	6300774.0	1.0	A	4:6300774	4:6300774:C>A	ENSG00000109501	ENST00000513395	ENSE00002069715
rs5918	17	47283364.0	47283364.0	1.0	C	17:47283364	17:47283364:T>C	ENSG00000259207	ENST00000696963	ENSE00003637493
rs770374710	15	23645747.0	23645753.0	1.0	GGGGGG	15:23645747	15:23645747:GGGGGGG>GGGGGG	ENSG00000254585	ENST00000650528	ENSE00003833977
rs779387337	12	120978763.0	120978763.0	1.0	A	12:120978763	12:120978763:C>A	ENSG00000135100	ENST00000257555	ENSE00001893688
rs193922592	12	120978769.0	120978769.0	1.0	G	12:120978769	12:120978769:A>G	ENSG00000135100	ENST00000257555	ENSE00001893688
rs1555260207	12	120978771.0	120978772.0	1.0	G	12:120978771	12:120978771:GG>G	ENSG00000135100	ENST00000257555	ENSE00001893688
rs1566092307	12	120978787.0	120978787.0	1.0	T	12:120978787	12:120978787:C>T	ENSG00000135100	ENST00000257555	ENSE00001893688
rs1876081310	12	120978794.0	120978794.0	1.0	G	12:120978794	12:120978794:A>G	ENSG00000135100	ENST00000257555	ENSE00001893688
rs774637975	12	120978797.0	120978797.0	1.0	T	12:120978797	12:120978797:C>T	ENSG00000135100	ENST00000257555	ENSE00001893688
rs1480672278	12	120978818.0	120978818.0	1.0	A	12:120978818	12:120978818:T>A	ENSG00000135100	ENST00000257555	ENSE00001893688
rs1876084046	12	120978820.0	120978820.0	1.0	T	12:120978820	12:120978820:G>T	ENSG00000135100	ENST00000257555	ENSE00001893688
rs1064793150	12	120978823.0	120978823.0	1.0	G	12:120978823	12:120978823:T>G	ENSG00000135100	ENST00000257555	ENSE00001893688
rs1876084584	12	120978824.0	120978824.0	1.0	T	12:120978824	12:120978824:C>T	ENSG00000135100	ENST00000257555	ENSE00001893688
rs1249563793	12	120978826.0	120978826.0	1.0	A	12:120978826	12:120978826:G>A	ENSG00000135100	ENST00000257555	ENSE00001893688
rs587778394	12	120978841.0	120978841.0	1.0	A	12:120978841	12:120978841:G>A	ENSG00000135100	ENST00000257555	ENSE00001893688
rs1169288	12	120978847.0	120978847.0	1.0	C	12:120978847	12:120978847:A>C	ENSG00000135100	ENST00000257555	ENSE00001893688
rs1876087643	12	120978853.0	120978853.0	1.0	C	12:120978853	12:120978853:G>C	ENSG00000135100	ENST00000257555	ENSE00001893688
rs137853247	12	120978860.0	120978860.0	1.0	A	12:120978860	12:120978860:G>A	ENSG00000135100	ENST00000257555	ENSE00001893688
rs193922578	12	120978894.0	120978898.0	1.0	CCCC	12:120978894	12:120978894:CCCCC>CCCC	ENSG00000135100	ENST00000257555	ENSE00001893688
rs1566092470	12	120978906.0	120978910.0	1.0	GGGG	12:120978906	12:120978906:GGGGG>GGGG	ENSG00000135100	ENST00000257555	ENSE00001893688
rs373180062	12	120978907.0	120978907.0	1.0	A	12:120978907	12:120978907:G>A	ENSG00000135100	ENST00000257555	ENSE00001893688
rs772222326	12	120978910.0	120978910.0	1.0	A	12:120978910	12:120978910:G>A	ENSG00000135100	ENST00000257555	ENSE00001893688
rs776710848	12	120978920.0	120978920.0	1.0	A	12:120978920	12:120978920:G>A	ENSG00000135100	ENST00000257555	ENSE00001893688
rs587778393	12	120978923.0	120978924.0	1.0	CT	12:120978923	12:120978923:GC>CT	ENSG00000135100	ENST00000257555	ENSE00001893688
rs766956862	12	120978928.0	120978928.0	1.0	G	12:120978928	12:120978928:C>G	ENSG00000135100	ENST00000257555	ENSE00001893688
rs193922588	12	120978937.0	120978937.0	1.0	-	12:120978937	12:120978937:C>-	ENSG00000135100	ENST00000257555	ENSE00001893688
rs377129682	12	120978953.0	120978953.0	1.0	G	12:120978953	12:120978953:A>G	ENSG00000135100	ENST00000257555	ENSE00001893688
rs148961412	12	120978984.0	120978984.0	1.0	G	12:120978984	12:120978984:C>G	ENSG00000135100	ENST00000257555	ENSE00001893688
rs202180554	12	120978993.0	120978993.0	1.0	A	12:120978993	12:120978993:C>A	ENSG00000135100	ENST00000257555	ENSE00001893688
rs193922593	12	120979049.0	120979049.0	1.0	T	12:120979049	12:120979049:C>T	ENSG00000135100	ENST00000257555	ENSE00001893688
rs1800574	12	120979061.0	120979061.0	1.0	T	12:120979061	12:120979061:C>T	ENSG00000135100	ENST00000257555	ENSE00001893688
rs193922594	12	120979080.0	120979081.0	1.0	GGG	12:120979080	12:120979080:GG>GGG	ENSG00000135100	ENST00000257555	ENSE00001893688
rs137853243	12	120988841.0	120988841.0	1.0	T	12:120988841	12:120988841:C>T	ENSG00000135100	ENST00000257555	ENSE00003700642
rs774996577	12	120988846.0	120988846.0	1.0	T	12:120988846	12:120988846:C>T	ENSG00000135100	ENST00000257555	ENSE00003700642
rs139016696	12	120988847.0	120988847.0	1.0	A	12:120988847	12:120988847:G>A	ENSG00000135100	ENST00000257555	ENSE00003700642
rs1876667856	12	120988849.0	120988849.0	1.0	T	12:120988849	12:120988849:G>T	ENSG00000135100	ENST00000257555	ENSE00003700642
rs137853237	12	120988871.0	120988871.0	1.0	G	12:120988871	12:120988871:A>G	ENSG00000135100	ENST00000257555	ENSE00003700642
rs1876669134	12	120988873.0	120988873.0	1.0	G	12:120988873	12:120988873:C>G	ENSG00000135100	ENST00000257555	ENSE00003700642
rs193922596	12	120988875.0	120988883.0	1.0	GCAGCAGCAGCA	12:120988875	12:120988875:GCAGCAGCA>GCAGCAGCAGCA	ENSG00000135100	ENST00000257555	ENSE00003700642
rs137853244	12	120988897.0	120988897.0	1.0	T	12:120988897	12:120988897:C>T	ENSG00000135100	ENST00000257555	ENSE00003700642
rs753998395	12	120988898.0	120988898.0	1.0	A	12:120988898	12:120988898:G>A	ENSG00000135100	ENST00000257555	ENSE00003700642
rs1555211426	12	120988940.0	120988940.0	1.0	T	12:120988940	12:120988940:C>T	ENSG00000135100	ENST00000257555	ENSE00003700642
rs193922597	12	120988947.0	120988947.0	1.0	A	12:120988947	12:120988947:C>A	ENSG00000135100	ENST00000257555	ENSE00003700642
rs150513055	12	120988973.0	120988973.0	1.0	A	12:120988973	12:120988973:C>A	ENSG00000135100	ENST00000257555	ENSE00003700642
rs765432081	12	120988981.0	120988981.0	1.0	T	12:120988981	12:120988981:C>T	ENSG00000135100	ENST00000257555	ENSE00003700642
rs1172328722	12	120988982.0	120988982.0	1.0	A	12:120988982	12:120988982:G>A	ENSG00000135100	ENST00000257555	ENSE00003700642
rs201095611	12	120988987.0	120988987.0	1.0	A	12:120988987	12:120988987:G>A	ENSG00000135100	ENST00000257555	ENSE00003700642
rs1555211434	12	120988991.0	120988991.0	1.0	C	12:120988991	12:120988991:T>C	ENSG00000135100	ENST00000257555	ENSE00003700642
rs1555211436	12	120989000.0	120989000.0	1.0	A	12:120989000	12:120989000:G>A	ENSG00000135100	ENST00000257555	ENSE00003700642
rs371759652	12	120989005.0	120989005.0	1.0	A	12:120989005	12:120989005:G>A	ENSG00000135100	ENST00000257555	ENSE00003700642
rs377110124	12	120989009.0	120989009.0	1.0	A	12:120989009	12:120989009:G>A	ENSG00000135100	ENST00000257555	ENSE00003700642
rs1057520291	12	120989017.0	120989017.0	1.0	A	12:120989017	12:120989017:C>A	ENSG00000135100	ENST00000257555	ENSE00003700642
rs386134267	12	120989020.0	120989069.0	1.0	GAGG	12:120989020	12:120989020:GAGGTGGCGCAGCGTAAGTAATGACCCTACCCCGCATCTTCCCTGGGAGG>GAGG	ENSG00000135100	ENST00000257555	ENSE00003700642
rs754728827	12	120989032.0	120989032.0	1.0	T	12:120989032	12:120989032:C>T	ENSG00000135100	ENST00000257555	ENSE00003700642
rs1060499866	12	120993532.0	120993532.0	1.0	T	12:120993532	12:120993532:C>T	ENSG00000135100	ENST00000257555	ENSE00003741801
rs587778396	12	120993550.0	120993550.0	1.0	C	12:120993550	12:120993550:T>C	ENSG00000135100	ENST00000257555	ENSE00003741801
rs139712739	12	120993579.0	120993579.0	1.0	G	12:120993579	12:120993579:A>G	ENSG00000135100	ENST00000257555	ENSE00003741801
rs193922598	12	120993591.0	120993591.0	1.0	T	12:120993591	12:120993591:C>T	ENSG00000135100	ENST00000257555	ENSE00003741801
rs893256143	12	120993592.0	120993592.0	1.0	A	12:120993592	12:120993592:G>A	ENSG00000135100	ENST00000257555	ENSE00003741801
rs587780357	12	120993601.0	120993601.0	1.0	A	12:120993601	12:120993601:G>A	ENSG00000135100	ENST00000257555	ENSE00003741801
rs1057524898	12	120993609.0	120993609.0	1.0	A	12:120993609	12:120993609:T>A	ENSG00000135100	ENST00000257555	ENSE00003741801
rs1555211922	12	120993613.0	120993613.0	1.0	A	12:120993613	12:120993613:G>A	ENSG00000135100	ENST00000257555	ENSE00003741801
rs1286294151	12	120993619.0	120993619.0	1.0	A	12:120993619	12:120993619:C>A	ENSG00000135100	ENST00000257555	ENSE00003741801
rs193922599	12	120993655.0	120993661.0	1.0	AGAA	12:120993655	12:120993655:AGAAGAA>AGAA	ENSG00000135100	ENST00000257555	ENSE00003741801
rs193922600	12	120993663.0	120993663.0	1.0	T	12:120993663	12:120993663:C>T	ENSG00000135100	ENST00000257555	ENSE00003741801
rs1555211927	12	120993669.0	120993671.0	1.0	-	12:120993669	12:120993669:AAG>-	ENSG00000135100	ENST00000257555	ENSE00003741801
rs769086289	12	120993678.0	120993678.0	1.0	A	12:120993678	12:120993678:C>A	ENSG00000135100	ENST00000257555	ENSE00003741801
rs1057520779	12	120993679.0	120993679.0	1.0	A	12:120993679	12:120993679:G>A	ENSG00000135100	ENST00000257555	ENSE00003741801
rs1057524908	12	120993687.0	120993687.0	1.0	CC	12:120993687	12:120993687:C>CC	ENSG00000135100	ENST00000257555	ENSE00003741801
rs1353807357	12	120993696.0	120993696.0	1.0	C	12:120993696	12:120993696:G>C	ENSG00000135100	ENST00000257555	ENSE00003741801
rs1555211935	12	120993703.0	120993703.0	1.0	C	12:120993703	12:120993703:A>C	ENSG00000135100	ENST00000257555	ENSE00003741801
rs587778397	12	120994166.0	120994166.0	1.0	T	12:120994166	12:120994166:C>T	ENSG00000135100	ENST00000257555	ENSE00003701736
rs1555211975	12	120994170.0	120994175.0	1.0	ATGCATGCAT	12:120994170	12:120994170:ATGCAT>ATGCATGCAT	ENSG00000135100	ENST00000257555	ENSE00003701736
rs193922602	12	120994181.0	120994181.0	1.0	T	12:120994181	12:120994181:G>T	ENSG00000135100	ENST00000257555	ENSE00003701736
rs193922603	12	120994184.0	120994184.0	1.0	T	12:120994184	12:120994184:G>T	ENSG00000135100	ENST00000257555	ENSE00003701736
rs1308016430	12	120994198.0	120994198.0	1.0	T	12:120994198	12:120994198:C>T	ENSG00000135100	ENST00000257555	ENSE00003701736
rs1555211982	12	120994199.0	120994199.0	1.0	C	12:120994199	12:120994199:A>C	ENSG00000135100	ENST00000257555	ENSE00003701736
rs781711191	12	120994216.0	120994216.0	1.0	A	12:120994216	12:120994216:T>A	ENSG00000135100	ENST00000257555	ENSE00003701736
rs1555211986	12	120994217.0	120994217.0	1.0	T	12:120994217	12:120994217:C>T	ENSG00000135100	ENST00000257555	ENSE00003701736
rs886039544	12	120994229.0	120994229.0	1.0	T	12:120994229	12:120994229:C>T	ENSG00000135100	ENST00000257555	ENSE00003701736
rs771108132	12	120994237.0	120994237.0	1.0	T	12:120994237	12:120994237:C>T	ENSG00000135100	ENST00000257555	ENSE00003701736
rs1057520504	12	120994238.0	120994238.0	1.0	A	12:120994238	12:120994238:G>A	ENSG00000135100	ENST00000257555	ENSE00003701736
rs1555211999	12	120994238.0	120994241.0	1.0	GT	12:120994238	12:120994238:GTGT>GT	ENSG00000135100	ENST00000257555	ENSE00003701736
rs193922604	12	120994240.0	120994240.0	1.0	T	12:120994240	12:120994240:G>T	ENSG00000135100	ENST00000257555	ENSE00003701736
rs1555212006	12	120994244.0	120994244.0	1.0	C	12:120994244	12:120994244:A>C	ENSG00000135100	ENST00000257555	ENSE00003701736
rs1555212009	12	120994250.0	120994251.0	1.0	GGGGG	12:120994250	12:120994250:GG>GGGGG	ENSG00000135100	ENST00000257555	ENSE00003701736
rs193922605	12	120994253.0	120994253.0	1.0	C	12:120994253	12:120994253:T>C	ENSG00000135100	ENST00000257555	ENSE00003701736
rs886039386	12	120994261.0	120994261.0	1.0	T	12:120994261	12:120994261:C>T	ENSG00000135100	ENST00000257555	ENSE00003701736
rs779184183	12	120994262.0	120994262.0	1.0	A	12:120994262	12:120994262:G>A	ENSG00000135100	ENST00000257555	ENSE00003701736
rs1555212014	12	120994264.0	120994264.0	1.0	T	12:120994264	12:120994264:C>T	ENSG00000135100	ENST00000257555	ENSE00003701736
rs137853238	12	120994265.0	120994265.0	1.0	A	12:120994265	12:120994265:G>A	ENSG00000135100	ENST00000257555	ENSE00003701736
rs1555212016	12	120994267.0	120994267.0	1.0	C	12:120994267	12:120994267:A>C	ENSG00000135100	ENST00000257555	ENSE00003701736
rs137853245	12	120994277.0	120994277.0	1.0	A	12:120994277	12:120994277:C>A	ENSG00000135100	ENST00000257555	ENSE00003701736
rs539507291	12	120994312.0	120994312.0	1.0	A	12:120994312	12:120994312:G>A	ENSG00000135100	ENST00000257555	ENSE00003701736
rs762703502	12	120994312.0	120994314.0	1.0	GG	12:120994312	12:120994312:GGG>GG	ENSG00000135100	ENST00000257555	ENSE00003701736
rs1565885935	12	120994313.0	120994347.0	1.0	G	12:120994313	12:120994313:GGCCCCCCCCAGGGCCAGGCCCGGGACCTGCGCTG>G	ENSG00000135100	ENST00000257555	ENSE00003701736
rs56348580	12	120994314.0	120994314.0	1.0	C	12:120994314	12:120994314:G>C	ENSG00000135100	ENST00000257555	ENSE00003701736
rs587776825	12	120994315.0	120994322.0	1.0	CCCCCCC	12:120994315	12:120994315:CCCCCCCC>CCCCCCC	ENSG00000135100	ENST00000257555	ENSE00003701736
rs267603343	12	120994316.0	120994316.0	1.0	A	12:120994316	12:120994316:C>A	ENSG00000135100	ENST00000257555	ENSE00003701736
rs779008957	12	120994320.0	120994320.0	1.0	A	12:120994320	12:120994320:C>A	ENSG00000135100	ENST00000257555	ENSE00003701736
rs151256267	12	120994321.0	120994321.0	1.0	A	12:120994321	12:120994321:C>A	ENSG00000135100	ENST00000257555	ENSE00003701736
rs193922606	12	120994322.0	120994322.0	1.0	A	12:120994322	12:120994322:C>A	ENSG00000135100	ENST00000257555	ENSE00003701736
rs555681479	12	120994351.0	120994351.0	1.0	A	12:120994351	12:120994351:G>A	ENSG00000135100	ENST00000257555	ENSE00003701736
rs757574765	12	120994382.0	120994382.0	1.0	A	12:120994382	12:120994382:C>A	ENSG00000135100	ENST00000257555	ENSE00003701736
rs193922607	12	120994404.0	120994404.0	1.0	T	12:120994404	12:120994404:C>T	ENSG00000135100	ENST00000257555	ENSE00003701736
rs137853240	12	120994405.0	120994405.0	1.0	A	12:120994405	12:120994405:G>A	ENSG00000135100	ENST00000257555	ENSE00003701736
rs751761766	12	120996268.0	120996268.0	1.0	A	12:120996268	12:120996268:G>A	ENSG00000135100	ENST00000257555	ENSE00003696575
rs140491072	12	120996271.0	120996271.0	1.0	G	12:120996271	12:120996271:A>G	ENSG00000135100	ENST00000257555	ENSE00003696575
rs369764257	12	120996283.0	120996283.0	1.0	A	12:120996283	12:120996283:C>A	ENSG00000135100	ENST00000257555	ENSE00003696575
rs766790596	12	120996321.0	120996321.0	1.0	A	12:120996321	12:120996321:G>A	ENSG00000135100	ENST00000257555	ENSE00003696575
rs1877098583	12	120996366.0	120996366.0	1.0	G	12:120996366	12:120996366:A>G	ENSG00000135100	ENST00000257555	ENSE00003696575
rs757068809	12	120996367.0	120996367.0	1.0	T	12:120996367	12:120996367:C>T	ENSG00000135100	ENST00000257555	ENSE00003696575
rs587780356	12	120996547.0	120996547.0	1.0	A	12:120996547	12:120996547:G>A	ENSG00000135100	ENST00000257555	ENSE00003697565
rs193922576	12	120996558.0	120996562.0	1.0	CCCC	12:120996558	12:120996558:CCCCC>CCCC	ENSG00000135100	ENST00000257555	ENSE00003697565
rs1593060859	12	120996564.0	120996569.0	1.0	CCCCC	12:120996564	12:120996564:CCCCCC>CCCCC	ENSG00000135100	ENST00000257555	ENSE00003697565
rs754729248	12	120996568.0	120996568.0	1.0	A	12:120996568	12:120996568:C>A	ENSG00000135100	ENST00000257555	ENSE00003697565
rs1555212248	12	120996570.0	120996570.0	1.0	-	12:120996570	12:120996570:T>-	ENSG00000135100	ENST00000257555	ENSE00003697565
rs115080759	12	120996598.0	120996598.0	1.0	G	12:120996598	12:120996598:T>G	ENSG00000135100	ENST00000257555	ENSE00003697565
rs747433197	12	120996668.0	120996668.0	1.0	C	12:120996668	12:120996668:T>C	ENSG00000135100	ENST00000257555	ENSE00003697565
rs193922577	12	120996698.0	120996698.0	1.0	C	12:120996698	12:120996698:T>C	ENSG00000135100	ENST00000257555	ENSE00003697565
rs1401743626	12	120996707.0	120996707.0	1.0	T	12:120996707	12:120996707:C>T	ENSG00000135100	ENST00000257555	ENSE00003697565
rs776793516	12	120997492.0	120997495.0	1.0	CA	12:120997492	12:120997492:CACA>CA	ENSG00000135100	ENST00000257555	ENSE00003478630
rs137853236	12	120997504.0	120997504.0	1.0	T	12:120997504	12:120997504:C>T	ENSG00000135100	ENST00000257555	ENSE00003478630
rs1555212359	12	120997523.0	120997523.0	1.0	-	12:120997523	12:120997523:C>-	ENSG00000135100	ENST00000257555	ENSE00003478630
rs1877175078	12	120997560.0	120997560.0	1.0	T	12:120997560	12:120997560:C>T	ENSG00000135100	ENST00000257555	ENSE00003478630
rs764483607	12	120997564.0	120997564.0	1.0	T	12:120997564	12:120997564:C>T	ENSG00000135100	ENST00000257555	ENSE00003478630
rs201811844	12	120997569.0	120997569.0	1.0	T	12:120997569	12:120997569:C>T	ENSG00000135100	ENST00000257555	ENSE00003478630
rs193922580	12	120997588.0	120997588.0	1.0	A	12:120997588	12:120997588:C>A	ENSG00000135100	ENST00000257555	ENSE00003478630
rs2464196	12	120997624.0	120997624.0	1.0	A	12:120997624	12:120997624:G>A	ENSG00000135100	ENST00000257555	ENSE00003478630
rs1555212396	12	120997653.0	120997653.0	1.0	T	12:120997653	12:120997653:C>T	ENSG00000135100	ENST00000257555	ENSE00003478630
rs138145827	12	120997658.0	120997658.0	1.0	A	12:120997658	12:120997658:C>A	ENSG00000135100	ENST00000257555	ENSE00003478630
rs921423540	12	120997662.0	120997662.0	1.0	A	12:120997662	12:120997662:C>A	ENSG00000135100	ENST00000257555	ENSE00003478630
rs371807951	12	120997665.0	120997665.0	1.0	A	12:120997665	12:120997665:G>A	ENSG00000135100	ENST00000257555	ENSE00003478630
rs924150546	12	120999270.0	120999270.0	1.0	G	12:120999270	12:120999270:C>G	ENSG00000135100	ENST00000257555	ENSE00003514431
rs193922582	12	120999270.0	120999273.0	1.0	CTCTCT	12:120999270	12:120999270:CTCT>CTCTCT	ENSG00000135100	ENST00000257555	ENSE00003514431
rs483353044	12	120999288.0	120999288.0	1.0	A	12:120999288	12:120999288:G>A	ENSG00000135100	ENST00000257555	ENSE00003514431
rs147198532	12	120999299.0	120999299.0	1.0	A	12:120999299	12:120999299:G>A	ENSG00000135100	ENST00000257555	ENSE00003514431
rs753702603	12	120999303.0	120999303.0	1.0	C	12:120999303	12:120999303:A>C	ENSG00000135100	ENST00000257555	ENSE00003514431
rs202039659	12	120999307.0	120999307.0	1.0	G	12:120999307	12:120999307:A>G	ENSG00000135100	ENST00000257555	ENSE00003514431
rs759717253	12	120999339.0	120999339.0	1.0	T	12:120999339	12:120999339:A>T	ENSG00000135100	ENST00000257555	ENSE00003514431
rs1315721381	12	120999342.0	120999342.0	1.0	A	12:120999342	12:120999342:G>A	ENSG00000135100	ENST00000257555	ENSE00003514431
rs775608608	12	120999349.0	120999349.0	1.0	T	12:120999349	12:120999349:C>T	ENSG00000135100	ENST00000257555	ENSE00003514431
rs137853246	12	120999358.0	120999358.0	1.0	C	12:120999358	12:120999358:G>C	ENSG00000135100	ENST00000257555	ENSE00003514431
rs1421619915	12	120999360.0	120999360.0	1.0	A	12:120999360	12:120999360:G>A	ENSG00000135100	ENST00000257555	ENSE00003514431
rs193922587	12	120999522.0	120999522.0	1.0	T	12:120999522	12:120999522:C>T	ENSG00000135100	ENST00000257555	ENSE00003675631
rs1877313665	12	120999546.0	120999546.0	1.0	G	12:120999546	12:120999546:A>G	ENSG00000135100	ENST00000257555	ENSE00003675631
rs1169305	12	120999579.0	120999579.0	1.0	C	12:120999579	12:120999579:A>C	ENSG00000135100	ENST00000257555	ENSE00003675631
rs141304623	12	120999581.0	120999581.0	1.0	A	12:120999581	12:120999581:C>A	ENSG00000135100	ENST00000257555	ENSE00003675631
rs1877318918	12	120999586.0	120999586.0	1.0	C	12:120999586	12:120999586:A>C	ENSG00000135100	ENST00000257555	ENSE00003675631
rs376832928	12	120999588.0	120999588.0	1.0	G	12:120999588	12:120999588:C>G	ENSG00000135100	ENST00000257555	ENSE00003675631
rs1877319456	12	120999590.0	120999590.0	1.0	A	12:120999590	12:120999590:C>A	ENSG00000135100	ENST00000257555	ENSE00003675631
rs193922589	12	120999604.0	120999604.0	1.0	G	12:120999604	12:120999604:A>G	ENSG00000135100	ENST00000257555	ENSE00003675631
rs137853239	12	120999606.0	120999606.0	1.0	G	12:120999606	12:120999606:C>G	ENSG00000135100	ENST00000257555	ENSE00003675631
rs137853242	12	120999607.0	120999607.0	1.0	A	12:120999607	12:120999607:G>A	ENSG00000135100	ENST00000257555	ENSE00003675631
rs1168108747	12	120999627.0	120999627.0	1.0	A	12:120999627	12:120999627:G>A	ENSG00000135100	ENST00000257555	ENSE00003675631
rs1555212747	12	121001114.0	121001115.0	1.0	CCC	12:121001114	12:121001114:CC>CCC	ENSG00000135100	ENST00000257555	ENSE00003901210
rs1555212749	12	121001118.0	121001125.0	1.0	-	12:121001118	12:121001118:AGCCACCT>-	ENSG00000135100	ENST00000257555	ENSE00003901210
rs146855738	12	121001145.0	121001145.0	1.0	A	12:121001145	12:121001145:G>A	ENSG00000135100	ENST00000257555	ENSE00003901210
rs193922591	12	121001150.0	121001150.0	1.0	G	12:121001150	12:121001150:C>G	ENSG00000135100	ENST00000257555	ENSE00003901210
rs1316999782	12	121001151.0	121001151.0	1.0	A	12:121001151	12:121001151:G>A	ENSG00000135100	ENST00000257555	ENSE00003901210
rs137853241	12	121001155.0	121001155.0	1.0	T	12:121001155	12:121001155:C>T	ENSG00000135100	ENST00000257555	ENSE00003901210
rs779387337	12	120978763.0	120978763.0	1.0	A	12:120978763	12:120978763:C>A	ENSG00000135100	ENST00000400024	ENSE00001561916
rs193922592	12	120978769.0	120978769.0	1.0	G	12:120978769	12:120978769:A>G	ENSG00000135100	ENST00000400024	ENSE00001561916
rs1555260207	12	120978771.0	120978772.0	1.0	G	12:120978771	12:120978771:GG>G	ENSG00000135100	ENST00000400024	ENSE00001561916
rs1566092307	12	120978787.0	120978787.0	1.0	T	12:120978787	12:120978787:C>T	ENSG00000135100	ENST00000400024	ENSE00001561916
rs1876081310	12	120978794.0	120978794.0	1.0	G	12:120978794	12:120978794:A>G	ENSG00000135100	ENST00000400024	ENSE00001561916
rs774637975	12	120978797.0	120978797.0	1.0	T	12:120978797	12:120978797:C>T	ENSG00000135100	ENST00000400024	ENSE00001561916
rs1480672278	12	120978818.0	120978818.0	1.0	A	12:120978818	12:120978818:T>A	ENSG00000135100	ENST00000400024	ENSE00001561916
rs1876084046	12	120978820.0	120978820.0	1.0	T	12:120978820	12:120978820:G>T	ENSG00000135100	ENST00000400024	ENSE00001561916
rs1064793150	12	120978823.0	120978823.0	1.0	G	12:120978823	12:120978823:T>G	ENSG00000135100	ENST00000400024	ENSE00001561916
rs1876084584	12	120978824.0	120978824.0	1.0	T	12:120978824	12:120978824:C>T	ENSG00000135100	ENST00000400024	ENSE00001561916
rs1249563793	12	120978826.0	120978826.0	1.0	A	12:120978826	12:120978826:G>A	ENSG00000135100	ENST00000400024	ENSE00001561916
rs587778394	12	120978841.0	120978841.0	1.0	A	12:120978841	12:120978841:G>A	ENSG00000135100	ENST00000400024	ENSE00001561916
rs1169288	12	120978847.0	120978847.0	1.0	C	12:120978847	12:120978847:A>C	ENSG00000135100	ENST00000400024	ENSE00001561916
rs1876087643	12	120978853.0	120978853.0	1.0	C	12:120978853	12:120978853:G>C	ENSG00000135100	ENST00000400024	ENSE00001561916
rs137853247	12	120978860.0	120978860.0	1.0	A	12:120978860	12:120978860:G>A	ENSG00000135100	ENST00000400024	ENSE00001561916
rs193922578	12	120978894.0	120978898.0	1.0	CCCC	12:120978894	12:120978894:CCCCC>CCCC	ENSG00000135100	ENST00000400024	ENSE00001561916
rs1566092470	12	120978906.0	120978910.0	1.0	GGGG	12:120978906	12:120978906:GGGGG>GGGG	ENSG00000135100	ENST00000400024	ENSE00001561916
rs373180062	12	120978907.0	120978907.0	1.0	A	12:120978907	12:120978907:G>A	ENSG00000135100	ENST00000400024	ENSE00001561916
rs772222326	12	120978910.0	120978910.0	1.0	A	12:120978910	12:120978910:G>A	ENSG00000135100	ENST00000400024	ENSE00001561916
rs776710848	12	120978920.0	120978920.0	1.0	A	12:120978920	12:120978920:G>A	ENSG00000135100	ENST00000400024	ENSE00001561916
rs587778393	12	120978923.0	120978924.0	1.0	CT	12:120978923	12:120978923:GC>CT	ENSG00000135100	ENST00000400024	ENSE00001561916
rs766956862	12	120978928.0	120978928.0	1.0	G	12:120978928	12:120978928:C>G	ENSG00000135100	ENST00000400024	ENSE00001561916
rs193922588	12	120978937.0	120978937.0	1.0	-	12:120978937	12:120978937:C>-	ENSG00000135100	ENST00000400024	ENSE00001561916
rs377129682	12	120978953.0	120978953.0	1.0	G	12:120978953	12:120978953:A>G	ENSG00000135100	ENST00000400024	ENSE00001561916
rs148961412	12	120978984.0	120978984.0	1.0	G	12:120978984	12:120978984:C>G	ENSG00000135100	ENST00000400024	ENSE00001561916
rs202180554	12	120978993.0	120978993.0	1.0	A	12:120978993	12:120978993:C>A	ENSG00000135100	ENST00000400024	ENSE00001561916
rs193922593	12	120979049.0	120979049.0	1.0	T	12:120979049	12:120979049:C>T	ENSG00000135100	ENST00000400024	ENSE00001561916
rs1800574	12	120979061.0	120979061.0	1.0	T	12:120979061	12:120979061:C>T	ENSG00000135100	ENST00000400024	ENSE00001561916
rs193922594	12	120979080.0	120979081.0	1.0	GGG	12:120979080	12:120979080:GG>GGG	ENSG00000135100	ENST00000400024	ENSE00001561916
rs776793516	12	120997492.0	120997495.0	1.0	CA	12:120997492	12:120997492:CACA>CA	ENSG00000135100	ENST00000400024	ENSE00001548795
rs137853236	12	120997504.0	120997504.0	1.0	T	12:120997504	12:120997504:C>T	ENSG00000135100	ENST00000400024	ENSE00001548795
rs1555212359	12	120997523.0	120997523.0	1.0	-	12:120997523	12:120997523:C>-	ENSG00000135100	ENST00000400024	ENSE00001548795
rs1877175078	12	120997560.0	120997560.0	1.0	T	12:120997560	12:120997560:C>T	ENSG00000135100	ENST00000400024	ENSE00001548795
rs764483607	12	120997564.0	120997564.0	1.0	T	12:120997564	12:120997564:C>T	ENSG00000135100	ENST00000400024	ENSE00001548795
rs201811844	12	120997569.0	120997569.0	1.0	T	12:120997569	12:120997569:C>T	ENSG00000135100	ENST00000400024	ENSE00001548795
rs193922580	12	120997588.0	120997588.0	1.0	A	12:120997588	12:120997588:C>A	ENSG00000135100	ENST00000400024	ENSE00001548795
rs2464196	12	120997624.0	120997624.0	1.0	A	12:120997624	12:120997624:G>A	ENSG00000135100	ENST00000400024	ENSE00001548795
rs1555212396	12	120997653.0	120997653.0	1.0	T	12:120997653	12:120997653:C>T	ENSG00000135100	ENST00000400024	ENSE00001548795
rs138145827	12	120997658.0	120997658.0	1.0	A	12:120997658	12:120997658:C>A	ENSG00000135100	ENST00000400024	ENSE00001548795
rs921423540	12	120997662.0	120997662.0	1.0	A	12:120997662	12:120997662:C>A	ENSG00000135100	ENST00000400024	ENSE00001548795
rs371807951	12	120997665.0	120997665.0	1.0	A	12:120997665	12:120997665:G>A	ENSG00000135100	ENST00000400024	ENSE00001548795
rs1131692182	12	120997666.0	120997666.0	1.0	A	12:120997666	12:120997666:G>A	ENSG00000135100	ENST00000400024	ENSE00001548795
rs374306837	12	120997671.0	120997671.0	1.0	T	12:120997671	12:120997671:C>T	ENSG00000135100	ENST00000400024	ENSE00001548795
rs2464195	12	120997672.0	120997672.0	1.0	A	12:120997672	12:120997672:G>A	ENSG00000135100	ENST00000400024	ENSE00001548795
rs779387337	12	120978763.0	120978763.0	1.0	A	12:120978763	12:120978763:C>A	ENSG00000135100	ENST00000560968	ENSE00003536103
rs193922592	12	120978769.0	120978769.0	1.0	G	12:120978769	12:120978769:A>G	ENSG00000135100	ENST00000560968	ENSE00003536103
rs1555260207	12	120978771.0	120978772.0	1.0	G	12:120978771	12:120978771:GG>G	ENSG00000135100	ENST00000560968	ENSE00003536103
rs1566092307	12	120978787.0	120978787.0	1.0	T	12:120978787	12:120978787:C>T	ENSG00000135100	ENST00000560968	ENSE00003536103
rs1876081310	12	120978794.0	120978794.0	1.0	G	12:120978794	12:120978794:A>G	ENSG00000135100	ENST00000560968	ENSE00003536103
rs774637975	12	120978797.0	120978797.0	1.0	T	12:120978797	12:120978797:C>T	ENSG00000135100	ENST00000560968	ENSE00003536103
rs1480672278	12	120978818.0	120978818.0	1.0	A	12:120978818	12:120978818:T>A	ENSG00000135100	ENST00000560968	ENSE00003536103
rs1876084046	12	120978820.0	120978820.0	1.0	T	12:120978820	12:120978820:G>T	ENSG00000135100	ENST00000560968	ENSE00003536103
rs1064793150	12	120978823.0	120978823.0	1.0	G	12:120978823	12:120978823:T>G	ENSG00000135100	ENST00000560968	ENSE00003536103
rs1876084584	12	120978824.0	120978824.0	1.0	T	12:120978824	12:120978824:C>T	ENSG00000135100	ENST00000560968	ENSE00003536103
rs1249563793	12	120978826.0	120978826.0	1.0	A	12:120978826	12:120978826:G>A	ENSG00000135100	ENST00000560968	ENSE00003536103
rs587778394	12	120978841.0	120978841.0	1.0	A	12:120978841	12:120978841:G>A	ENSG00000135100	ENST00000560968	ENSE00003536103
rs1169288	12	120978847.0	120978847.0	1.0	C	12:120978847	12:120978847:A>C	ENSG00000135100	ENST00000560968	ENSE00003536103
rs1876087643	12	120978853.0	120978853.0	1.0	C	12:120978853	12:120978853:G>C	ENSG00000135100	ENST00000560968	ENSE00003536103
rs137853247	12	120978860.0	120978860.0	1.0	A	12:120978860	12:120978860:G>A	ENSG00000135100	ENST00000560968	ENSE00003536103
rs193922578	12	120978894.0	120978898.0	1.0	CCCC	12:120978894	12:120978894:CCCCC>CCCC	ENSG00000135100	ENST00000560968	ENSE00003536103
rs1566092470	12	120978906.0	120978910.0	1.0	GGGG	12:120978906	12:120978906:GGGGG>GGGG	ENSG00000135100	ENST00000560968	ENSE00003536103
rs373180062	12	120978907.0	120978907.0	1.0	A	12:120978907	12:120978907:G>A	ENSG00000135100	ENST00000560968	ENSE00003536103
rs772222326	12	120978910.0	120978910.0	1.0	A	12:120978910	12:120978910:G>A	ENSG00000135100	ENST00000560968	ENSE00003536103
rs776710848	12	120978920.0	120978920.0	1.0	A	12:120978920	12:120978920:G>A	ENSG00000135100	ENST00000560968	ENSE00003536103
rs587778393	12	120978923.0	120978924.0	1.0	CT	12:120978923	12:120978923:GC>CT	ENSG00000135100	ENST00000560968	ENSE00003536103
rs766956862	12	120978928.0	120978928.0	1.0	G	12:120978928	12:120978928:C>G	ENSG00000135100	ENST00000560968	ENSE00003536103
rs193922588	12	120978937.0	120978937.0	1.0	-	12:120978937	12:120978937:C>-	ENSG00000135100	ENST00000560968	ENSE00003536103
rs377129682	12	120978953.0	120978953.0	1.0	G	12:120978953	12:120978953:A>G	ENSG00000135100	ENST00000560968	ENSE00003536103
rs148961412	12	120978984.0	120978984.0	1.0	G	12:120978984	12:120978984:C>G	ENSG00000135100	ENST00000560968	ENSE00003536103
rs202180554	12	120978993.0	120978993.0	1.0	A	12:120978993	12:120978993:C>A	ENSG00000135100	ENST00000560968	ENSE00003536103
rs193922593	12	120979049.0	120979049.0	1.0	T	12:120979049	12:120979049:C>T	ENSG00000135100	ENST00000560968	ENSE00003536103
rs1800574	12	120979061.0	120979061.0	1.0	T	12:120979061	12:120979061:C>T	ENSG00000135100	ENST00000560968	ENSE00003536103
rs193922594	12	120979080.0	120979081.0	1.0	GGG	12:120979080	12:120979080:GG>GGG	ENSG00000135100	ENST00000560968	ENSE00003536103
rs587778397	12	120994166.0	120994166.0	1.0	T	12:120994166	12:120994166:C>T	ENSG00000135100	ENST00000560968	ENSE00002538985
rs1555211975	12	120994170.0	120994175.0	1.0	ATGCATGCAT	12:120994170	12:120994170:ATGCAT>ATGCATGCAT	ENSG00000135100	ENST00000560968	ENSE00002538985
rs193922602	12	120994181.0	120994181.0	1.0	T	12:120994181	12:120994181:G>T	ENSG00000135100	ENST00000560968	ENSE00002538985
rs193922603	12	120994184.0	120994184.0	1.0	T	12:120994184	12:120994184:G>T	ENSG00000135100	ENST00000560968	ENSE00002538985
rs1308016430	12	120994198.0	120994198.0	1.0	T	12:120994198	12:120994198:C>T	ENSG00000135100	ENST00000560968	ENSE00002538985
rs1555211982	12	120994199.0	120994199.0	1.0	C	12:120994199	12:120994199:A>C	ENSG00000135100	ENST00000560968	ENSE00002538985
rs587780356	12	120996547.0	120996547.0	1.0	A	12:120996547	12:120996547:G>A	ENSG00000135100	ENST00000560968	ENSE00003525123
rs193922576	12	120996558.0	120996562.0	1.0	CCCC	12:120996558	12:120996558:CCCCC>CCCC	ENSG00000135100	ENST00000560968	ENSE00003525123
rs1593060859	12	120996564.0	120996569.0	1.0	CCCCC	12:120996564	12:120996564:CCCCCC>CCCCC	ENSG00000135100	ENST00000560968	ENSE00003525123
rs754729248	12	120996568.0	120996568.0	1.0	A	12:120996568	12:120996568:C>A	ENSG00000135100	ENST00000560968	ENSE00003525123
rs1555212248	12	120996570.0	120996570.0	1.0	-	12:120996570	12:120996570:T>-	ENSG00000135100	ENST00000560968	ENSE00003525123
rs115080759	12	120996598.0	120996598.0	1.0	G	12:120996598	12:120996598:T>G	ENSG00000135100	ENST00000560968	ENSE00003525123
rs747433197	12	120996668.0	120996668.0	1.0	C	12:120996668	12:120996668:T>C	ENSG00000135100	ENST00000560968	ENSE00003525123
rs193922577	12	120996698.0	120996698.0	1.0	C	12:120996698	12:120996698:T>C	ENSG00000135100	ENST00000560968	ENSE00003525123
rs1401743626	12	120996707.0	120996707.0	1.0	T	12:120996707	12:120996707:C>T	ENSG00000135100	ENST00000560968	ENSE00003525123
rs776793516	12	120997492.0	120997495.0	1.0	CA	12:120997492	12:120997492:CACA>CA	ENSG00000135100	ENST00000560968	ENSE00003586124
rs137853236	12	120997504.0	120997504.0	1.0	T	12:120997504	12:120997504:C>T	ENSG00000135100	ENST00000560968	ENSE00003586124
rs1555212359	12	120997523.0	120997523.0	1.0	-	12:120997523	12:120997523:C>-	ENSG00000135100	ENST00000560968	ENSE00003586124
rs1877175078	12	120997560.0	120997560.0	1.0	T	12:120997560	12:120997560:C>T	ENSG00000135100	ENST00000560968	ENSE00003586124
rs764483607	12	120997564.0	120997564.0	1.0	T	12:120997564	12:120997564:C>T	ENSG00000135100	ENST00000560968	ENSE00003586124
rs201811844	12	120997569.0	120997569.0	1.0	T	12:120997569	12:120997569:C>T	ENSG00000135100	ENST00000560968	ENSE00003586124
rs193922580	12	120997588.0	120997588.0	1.0	A	12:120997588	12:120997588:C>A	ENSG00000135100	ENST00000560968	ENSE00003586124
rs2464196	12	120997624.0	120997624.0	1.0	A	12:120997624	12:120997624:G>A	ENSG00000135100	ENST00000560968	ENSE00003586124
rs1555212396	12	120997653.0	120997653.0	1.0	T	12:120997653	12:120997653:C>T	ENSG00000135100	ENST00000560968	ENSE00003586124
rs138145827	12	120997658.0	120997658.0	1.0	A	12:120997658	12:120997658:C>A	ENSG00000135100	ENST00000560968	ENSE00003586124
rs921423540	12	120997662.0	120997662.0	1.0	A	12:120997662	12:120997662:C>A	ENSG00000135100	ENST00000560968	ENSE00003586124
rs371807951	12	120997665.0	120997665.0	1.0	A	12:120997665	12:120997665:G>A	ENSG00000135100	ENST00000560968	ENSE00003586124
rs924150546	12	120999270.0	120999270.0	1.0	G	12:120999270	12:120999270:C>G	ENSG00000135100	ENST00000560968	ENSE00003569361
rs193922582	12	120999270.0	120999273.0	1.0	CTCTCT	12:120999270	12:120999270:CTCT>CTCTCT	ENSG00000135100	ENST00000560968	ENSE00003569361
rs483353044	12	120999288.0	120999288.0	1.0	A	12:120999288	12:120999288:G>A	ENSG00000135100	ENST00000560968	ENSE00003569361
rs147198532	12	120999299.0	120999299.0	1.0	A	12:120999299	12:120999299:G>A	ENSG00000135100	ENST00000560968	ENSE00003569361
rs753702603	12	120999303.0	120999303.0	1.0	C	12:120999303	12:120999303:A>C	ENSG00000135100	ENST00000560968	ENSE00003569361
rs202039659	12	120999307.0	120999307.0	1.0	G	12:120999307	12:120999307:A>G	ENSG00000135100	ENST00000560968	ENSE00003569361
rs759717253	12	120999339.0	120999339.0	1.0	T	12:120999339	12:120999339:A>T	ENSG00000135100	ENST00000560968	ENSE00003569361
rs1315721381	12	120999342.0	120999342.0	1.0	A	12:120999342	12:120999342:G>A	ENSG00000135100	ENST00000560968	ENSE00003569361
rs775608608	12	120999349.0	120999349.0	1.0	T	12:120999349	12:120999349:C>T	ENSG00000135100	ENST00000560968	ENSE00003569361
rs137853246	12	120999358.0	120999358.0	1.0	C	12:120999358	12:120999358:G>C	ENSG00000135100	ENST00000560968	ENSE00003569361
rs1421619915	12	120999360.0	120999360.0	1.0	A	12:120999360	12:120999360:G>A	ENSG00000135100	ENST00000560968	ENSE00003569361
rs193922587	12	120999522.0	120999522.0	1.0	T	12:120999522	12:120999522:C>T	ENSG00000135100	ENST00000560968	ENSE00003690071
rs1877313665	12	120999546.0	120999546.0	1.0	G	12:120999546	12:120999546:A>G	ENSG00000135100	ENST00000560968	ENSE00003690071
rs1169305	12	120999579.0	120999579.0	1.0	C	12:120999579	12:120999579:A>C	ENSG00000135100	ENST00000560968	ENSE00003690071
rs141304623	12	120999581.0	120999581.0	1.0	A	12:120999581	12:120999581:C>A	ENSG00000135100	ENST00000560968	ENSE00003690071
rs1877318918	12	120999586.0	120999586.0	1.0	C	12:120999586	12:120999586:A>C	ENSG00000135100	ENST00000560968	ENSE00003690071
rs376832928	12	120999588.0	120999588.0	1.0	G	12:120999588	12:120999588:C>G	ENSG00000135100	ENST00000560968	ENSE00003690071
rs1877319456	12	120999590.0	120999590.0	1.0	A	12:120999590	12:120999590:C>A	ENSG00000135100	ENST00000560968	ENSE00003690071
rs193922589	12	120999604.0	120999604.0	1.0	G	12:120999604	12:120999604:A>G	ENSG00000135100	ENST00000560968	ENSE00003690071
rs137853239	12	120999606.0	120999606.0	1.0	G	12:120999606	12:120999606:C>G	ENSG00000135100	ENST00000560968	ENSE00003690071
rs137853242	12	120999607.0	120999607.0	1.0	A	12:120999607	12:120999607:G>A	ENSG00000135100	ENST00000560968	ENSE00003690071
rs1168108747	12	120999627.0	120999627.0	1.0	A	12:120999627	12:120999627:G>A	ENSG00000135100	ENST00000560968	ENSE00003690071
rs1555212747	12	121001114.0	121001115.0	1.0	CCC	12:121001114	12:121001114:CC>CCC	ENSG00000135100	ENST00000560968	ENSE00003620595
rs1555212749	12	121001118.0	121001125.0	1.0	-	12:121001118	12:121001118:AGCCACCT>-	ENSG00000135100	ENST00000560968	ENSE00003620595
rs146855738	12	121001145.0	121001145.0	1.0	A	12:121001145	12:121001145:G>A	ENSG00000135100	ENST00000560968	ENSE00003620595
rs193922591	12	121001150.0	121001150.0	1.0	G	12:121001150	12:121001150:C>G	ENSG00000135100	ENST00000560968	ENSE00003620595
rs1316999782	12	121001151.0	121001151.0	1.0	A	12:121001151	12:121001151:G>A	ENSG00000135100	ENST00000560968	ENSE00003620595
rs137853241	12	121001155.0	121001155.0	1.0	T	12:121001155	12:121001155:C>T	ENSG00000135100	ENST00000560968	ENSE00003620595
rs779387337	12	120978763.0	120978763.0	1.0	A	12:120978763	12:120978763:C>A	ENSG00000135100	ENST00000402929	ENSE00001551329
rs193922592	12	120978769.0	120978769.0	1.0	G	12:120978769	12:120978769:A>G	ENSG00000135100	ENST00000402929	ENSE00001551329
rs1555260207	12	120978771.0	120978772.0	1.0	G	12:120978771	12:120978771:GG>G	ENSG00000135100	ENST00000402929	ENSE00001551329
rs1566092307	12	120978787.0	120978787.0	1.0	T	12:120978787	12:120978787:C>T	ENSG00000135100	ENST00000402929	ENSE00001551329
rs1876081310	12	120978794.0	120978794.0	1.0	G	12:120978794	12:120978794:A>G	ENSG00000135100	ENST00000402929	ENSE00001551329
rs774637975	12	120978797.0	120978797.0	1.0	T	12:120978797	12:120978797:C>T	ENSG00000135100	ENST00000402929	ENSE00001551329
rs1480672278	12	120978818.0	120978818.0	1.0	A	12:120978818	12:120978818:T>A	ENSG00000135100	ENST00000402929	ENSE00001551329
rs1876084046	12	120978820.0	120978820.0	1.0	T	12:120978820	12:120978820:G>T	ENSG00000135100	ENST00000402929	ENSE00001551329
rs1064793150	12	120978823.0	120978823.0	1.0	G	12:120978823	12:120978823:T>G	ENSG00000135100	ENST00000402929	ENSE00001551329
rs1876084584	12	120978824.0	120978824.0	1.0	T	12:120978824	12:120978824:C>T	ENSG00000135100	ENST00000402929	ENSE00001551329
rs1249563793	12	120978826.0	120978826.0	1.0	A	12:120978826	12:120978826:G>A	ENSG00000135100	ENST00000402929	ENSE00001551329
rs587778394	12	120978841.0	120978841.0	1.0	A	12:120978841	12:120978841:G>A	ENSG00000135100	ENST00000402929	ENSE00001551329
rs1169288	12	120978847.0	120978847.0	1.0	C	12:120978847	12:120978847:A>C	ENSG00000135100	ENST00000402929	ENSE00001551329
rs1876087643	12	120978853.0	120978853.0	1.0	C	12:120978853	12:120978853:G>C	ENSG00000135100	ENST00000402929	ENSE00001551329
rs137853247	12	120978860.0	120978860.0	1.0	A	12:120978860	12:120978860:G>A	ENSG00000135100	ENST00000402929	ENSE00001551329
rs193922578	12	120978894.0	120978898.0	1.0	CCCC	12:120978894	12:120978894:CCCCC>CCCC	ENSG00000135100	ENST00000402929	ENSE00001551329
rs1566092470	12	120978906.0	120978910.0	1.0	GGGG	12:120978906	12:120978906:GGGGG>GGGG	ENSG00000135100	ENST00000402929	ENSE00001551329
rs373180062	12	120978907.0	120978907.0	1.0	A	12:120978907	12:120978907:G>A	ENSG00000135100	ENST00000402929	ENSE00001551329
rs772222326	12	120978910.0	120978910.0	1.0	A	12:120978910	12:120978910:G>A	ENSG00000135100	ENST00000402929	ENSE00001551329
rs776710848	12	120978920.0	120978920.0	1.0	A	12:120978920	12:120978920:G>A	ENSG00000135100	ENST00000402929	ENSE00001551329
rs587778393	12	120978923.0	120978924.0	1.0	CT	12:120978923	12:120978923:GC>CT	ENSG00000135100	ENST00000402929	ENSE00001551329
rs766956862	12	120978928.0	120978928.0	1.0	G	12:120978928	12:120978928:C>G	ENSG00000135100	ENST00000402929	ENSE00001551329
rs193922588	12	120978937.0	120978937.0	1.0	-	12:120978937	12:120978937:C>-	ENSG00000135100	ENST00000402929	ENSE00001551329
rs377129682	12	120978953.0	120978953.0	1.0	G	12:120978953	12:120978953:A>G	ENSG00000135100	ENST00000402929	ENSE00001551329
rs148961412	12	120978984.0	120978984.0	1.0	G	12:120978984	12:120978984:C>G	ENSG00000135100	ENST00000402929	ENSE00001551329
rs202180554	12	120978993.0	120978993.0	1.0	A	12:120978993	12:120978993:C>A	ENSG00000135100	ENST00000402929	ENSE00001551329
rs193922593	12	120979049.0	120979049.0	1.0	T	12:120979049	12:120979049:C>T	ENSG00000135100	ENST00000402929	ENSE00001551329
rs1800574	12	120979061.0	120979061.0	1.0	T	12:120979061	12:120979061:C>T	ENSG00000135100	ENST00000402929	ENSE00001551329
rs193922594	12	120979080.0	120979081.0	1.0	GGG	12:120979080	12:120979080:GG>GGG	ENSG00000135100	ENST00000402929	ENSE00001551329
rs137853243	12	120988841.0	120988841.0	1.0	T	12:120988841	12:120988841:C>T	ENSG00000135100	ENST00000402929	ENSE00003592411
rs774996577	12	120988846.0	120988846.0	1.0	T	12:120988846	12:120988846:C>T	ENSG00000135100	ENST00000402929	ENSE00003592411
rs139016696	12	120988847.0	120988847.0	1.0	A	12:120988847	12:120988847:G>A	ENSG00000135100	ENST00000402929	ENSE00003592411
rs1876667856	12	120988849.0	120988849.0	1.0	T	12:120988849	12:120988849:G>T	ENSG00000135100	ENST00000402929	ENSE00003592411
rs137853237	12	120988871.0	120988871.0	1.0	G	12:120988871	12:120988871:A>G	ENSG00000135100	ENST00000402929	ENSE00003592411
rs1876669134	12	120988873.0	120988873.0	1.0	G	12:120988873	12:120988873:C>G	ENSG00000135100	ENST00000402929	ENSE00003592411
rs193922596	12	120988875.0	120988883.0	1.0	GCAGCAGCAGCA	12:120988875	12:120988875:GCAGCAGCA>GCAGCAGCAGCA	ENSG00000135100	ENST00000402929	ENSE00003592411
rs137853244	12	120988897.0	120988897.0	1.0	T	12:120988897	12:120988897:C>T	ENSG00000135100	ENST00000402929	ENSE00003592411
rs753998395	12	120988898.0	120988898.0	1.0	A	12:120988898	12:120988898:G>A	ENSG00000135100	ENST00000402929	ENSE00003592411
rs1555211426	12	120988940.0	120988940.0	1.0	T	12:120988940	12:120988940:C>T	ENSG00000135100	ENST00000402929	ENSE00003592411
rs193922597	12	120988947.0	120988947.0	1.0	A	12:120988947	12:120988947:C>A	ENSG00000135100	ENST00000402929	ENSE00003592411
rs150513055	12	120988973.0	120988973.0	1.0	A	12:120988973	12:120988973:C>A	ENSG00000135100	ENST00000402929	ENSE00003592411
rs765432081	12	120988981.0	120988981.0	1.0	T	12:120988981	12:120988981:C>T	ENSG00000135100	ENST00000402929	ENSE00003592411
rs1172328722	12	120988982.0	120988982.0	1.0	A	12:120988982	12:120988982:G>A	ENSG00000135100	ENST00000402929	ENSE00003592411
rs201095611	12	120988987.0	120988987.0	1.0	A	12:120988987	12:120988987:G>A	ENSG00000135100	ENST00000402929	ENSE00003592411
rs1555211434	12	120988991.0	120988991.0	1.0	C	12:120988991	12:120988991:T>C	ENSG00000135100	ENST00000402929	ENSE00003592411
rs1555211436	12	120989000.0	120989000.0	1.0	A	12:120989000	12:120989000:G>A	ENSG00000135100	ENST00000402929	ENSE00003592411
rs371759652	12	120989005.0	120989005.0	1.0	A	12:120989005	12:120989005:G>A	ENSG00000135100	ENST00000402929	ENSE00003592411
rs377110124	12	120989009.0	120989009.0	1.0	A	12:120989009	12:120989009:G>A	ENSG00000135100	ENST00000402929	ENSE00003592411
rs1057520291	12	120989017.0	120989017.0	1.0	A	12:120989017	12:120989017:C>A	ENSG00000135100	ENST00000402929	ENSE00003592411
rs386134267	12	120989020.0	120989069.0	1.0	GAGG	12:120989020	12:120989020:GAGGTGGCGCAGCGTAAGTAATGACCCTACCCCGCATCTTCCCTGGGAGG>GAGG	ENSG00000135100	ENST00000402929	ENSE00003592411
rs754728827	12	120989032.0	120989032.0	1.0	T	12:120989032	12:120989032:C>T	ENSG00000135100	ENST00000402929	ENSE00003592411
rs1060499866	12	120993532.0	120993532.0	1.0	T	12:120993532	12:120993532:C>T	ENSG00000135100	ENST00000402929	ENSE00003749788
rs587778396	12	120993550.0	120993550.0	1.0	C	12:120993550	12:120993550:T>C	ENSG00000135100	ENST00000402929	ENSE00003749788
rs139712739	12	120993579.0	120993579.0	1.0	G	12:120993579	12:120993579:A>G	ENSG00000135100	ENST00000402929	ENSE00003749788
rs193922598	12	120993591.0	120993591.0	1.0	T	12:120993591	12:120993591:C>T	ENSG00000135100	ENST00000402929	ENSE00003749788
rs893256143	12	120993592.0	120993592.0	1.0	A	12:120993592	12:120993592:G>A	ENSG00000135100	ENST00000402929	ENSE00003749788
rs587780357	12	120993601.0	120993601.0	1.0	A	12:120993601	12:120993601:G>A	ENSG00000135100	ENST00000402929	ENSE00003749788
rs1057524898	12	120993609.0	120993609.0	1.0	A	12:120993609	12:120993609:T>A	ENSG00000135100	ENST00000402929	ENSE00003749788
rs1555211922	12	120993613.0	120993613.0	1.0	A	12:120993613	12:120993613:G>A	ENSG00000135100	ENST00000402929	ENSE00003749788
rs1286294151	12	120993619.0	120993619.0	1.0	A	12:120993619	12:120993619:C>A	ENSG00000135100	ENST00000402929	ENSE00003749788
rs193922599	12	120993655.0	120993661.0	1.0	AGAA	12:120993655	12:120993655:AGAAGAA>AGAA	ENSG00000135100	ENST00000402929	ENSE00003749788
rs193922600	12	120993663.0	120993663.0	1.0	T	12:120993663	12:120993663:C>T	ENSG00000135100	ENST00000402929	ENSE00003749788
rs1555211927	12	120993669.0	120993671.0	1.0	-	12:120993669	12:120993669:AAG>-	ENSG00000135100	ENST00000402929	ENSE00003749788
rs769086289	12	120993678.0	120993678.0	1.0	A	12:120993678	12:120993678:C>A	ENSG00000135100	ENST00000402929	ENSE00003749788
rs1057520779	12	120993679.0	120993679.0	1.0	A	12:120993679	12:120993679:G>A	ENSG00000135100	ENST00000402929	ENSE00003749788
rs1057524908	12	120993687.0	120993687.0	1.0	CC	12:120993687	12:120993687:C>CC	ENSG00000135100	ENST00000402929	ENSE00003749788
rs1353807357	12	120993696.0	120993696.0	1.0	C	12:120993696	12:120993696:G>C	ENSG00000135100	ENST00000402929	ENSE00003749788
rs1555211935	12	120993703.0	120993703.0	1.0	C	12:120993703	12:120993703:A>C	ENSG00000135100	ENST00000402929	ENSE00003749788
rs587778397	12	120994166.0	120994166.0	1.0	T	12:120994166	12:120994166:C>T	ENSG00000135100	ENST00000402929	ENSE00003697580
rs1555211975	12	120994170.0	120994175.0	1.0	ATGCATGCAT	12:120994170	12:120994170:ATGCAT>ATGCATGCAT	ENSG00000135100	ENST00000402929	ENSE00003697580
rs193922602	12	120994181.0	120994181.0	1.0	T	12:120994181	12:120994181:G>T	ENSG00000135100	ENST00000402929	ENSE00003697580
rs193922603	12	120994184.0	120994184.0	1.0	T	12:120994184	12:120994184:G>T	ENSG00000135100	ENST00000402929	ENSE00003697580
rs1308016430	12	120994198.0	120994198.0	1.0	T	12:120994198	12:120994198:C>T	ENSG00000135100	ENST00000402929	ENSE00003697580
rs1555211982	12	120994199.0	120994199.0	1.0	C	12:120994199	12:120994199:A>C	ENSG00000135100	ENST00000402929	ENSE00003697580
rs781711191	12	120994216.0	120994216.0	1.0	A	12:120994216	12:120994216:T>A	ENSG00000135100	ENST00000402929	ENSE00003697580
rs1555211986	12	120994217.0	120994217.0	1.0	T	12:120994217	12:120994217:C>T	ENSG00000135100	ENST00000402929	ENSE00003697580
rs886039544	12	120994229.0	120994229.0	1.0	T	12:120994229	12:120994229:C>T	ENSG00000135100	ENST00000402929	ENSE00003697580
rs771108132	12	120994237.0	120994237.0	1.0	T	12:120994237	12:120994237:C>T	ENSG00000135100	ENST00000402929	ENSE00003697580
rs1057520504	12	120994238.0	120994238.0	1.0	A	12:120994238	12:120994238:G>A	ENSG00000135100	ENST00000402929	ENSE00003697580
rs1555211999	12	120994238.0	120994241.0	1.0	GT	12:120994238	12:120994238:GTGT>GT	ENSG00000135100	ENST00000402929	ENSE00003697580
rs193922604	12	120994240.0	120994240.0	1.0	T	12:120994240	12:120994240:G>T	ENSG00000135100	ENST00000402929	ENSE00003697580
rs1555212006	12	120994244.0	120994244.0	1.0	C	12:120994244	12:120994244:A>C	ENSG00000135100	ENST00000402929	ENSE00003697580
rs1555212009	12	120994250.0	120994251.0	1.0	GGGGG	12:120994250	12:120994250:GG>GGGGG	ENSG00000135100	ENST00000402929	ENSE00003697580
rs193922605	12	120994253.0	120994253.0	1.0	C	12:120994253	12:120994253:T>C	ENSG00000135100	ENST00000402929	ENSE00003697580
rs886039386	12	120994261.0	120994261.0	1.0	T	12:120994261	12:120994261:C>T	ENSG00000135100	ENST00000402929	ENSE00003697580
rs779184183	12	120994262.0	120994262.0	1.0	A	12:120994262	12:120994262:G>A	ENSG00000135100	ENST00000402929	ENSE00003697580
rs1555212014	12	120994264.0	120994264.0	1.0	T	12:120994264	12:120994264:C>T	ENSG00000135100	ENST00000402929	ENSE00003697580
rs137853238	12	120994265.0	120994265.0	1.0	A	12:120994265	12:120994265:G>A	ENSG00000135100	ENST00000402929	ENSE00003697580
rs1555212016	12	120994267.0	120994267.0	1.0	C	12:120994267	12:120994267:A>C	ENSG00000135100	ENST00000402929	ENSE00003697580
rs137853245	12	120994277.0	120994277.0	1.0	A	12:120994277	12:120994277:C>A	ENSG00000135100	ENST00000402929	ENSE00003697580
rs539507291	12	120994312.0	120994312.0	1.0	A	12:120994312	12:120994312:G>A	ENSG00000135100	ENST00000402929	ENSE00003697580
rs762703502	12	120994312.0	120994314.0	1.0	GG	12:120994312	12:120994312:GGG>GG	ENSG00000135100	ENST00000402929	ENSE00003697580
rs1565885935	12	120994313.0	120994347.0	1.0	G	12:120994313	12:120994313:GGCCCCCCCCAGGGCCAGGCCCGGGACCTGCGCTG>G	ENSG00000135100	ENST00000402929	ENSE00003697580
rs56348580	12	120994314.0	120994314.0	1.0	C	12:120994314	12:120994314:G>C	ENSG00000135100	ENST00000402929	ENSE00003697580
rs587776825	12	120994315.0	120994322.0	1.0	CCCCCCC	12:120994315	12:120994315:CCCCCCCC>CCCCCCC	ENSG00000135100	ENST00000402929	ENSE00003697580
rs267603343	12	120994316.0	120994316.0	1.0	A	12:120994316	12:120994316:C>A	ENSG00000135100	ENST00000402929	ENSE00003697580
rs779008957	12	120994320.0	120994320.0	1.0	A	12:120994320	12:120994320:C>A	ENSG00000135100	ENST00000402929	ENSE00003697580
rs151256267	12	120994321.0	120994321.0	1.0	A	12:120994321	12:120994321:C>A	ENSG00000135100	ENST00000402929	ENSE00003697580
rs193922606	12	120994322.0	120994322.0	1.0	A	12:120994322	12:120994322:C>A	ENSG00000135100	ENST00000402929	ENSE00003697580
rs555681479	12	120994351.0	120994351.0	1.0	A	12:120994351	12:120994351:G>A	ENSG00000135100	ENST00000402929	ENSE00003697580
rs757574765	12	120994382.0	120994382.0	1.0	A	12:120994382	12:120994382:C>A	ENSG00000135100	ENST00000402929	ENSE00003697580
rs193922607	12	120994404.0	120994404.0	1.0	T	12:120994404	12:120994404:C>T	ENSG00000135100	ENST00000402929	ENSE00003697580
rs137853240	12	120994405.0	120994405.0	1.0	A	12:120994405	12:120994405:G>A	ENSG00000135100	ENST00000402929	ENSE00003697580
rs751761766	12	120996268.0	120996268.0	1.0	A	12:120996268	12:120996268:G>A	ENSG00000135100	ENST00000402929	ENSE00003696286
rs140491072	12	120996271.0	120996271.0	1.0	G	12:120996271	12:120996271:A>G	ENSG00000135100	ENST00000402929	ENSE00003696286
rs369764257	12	120996283.0	120996283.0	1.0	A	12:120996283	12:120996283:C>A	ENSG00000135100	ENST00000402929	ENSE00003696286
rs766790596	12	120996321.0	120996321.0	1.0	A	12:120996321	12:120996321:G>A	ENSG00000135100	ENST00000402929	ENSE00003696286
rs1877098583	12	120996366.0	120996366.0	1.0	G	12:120996366	12:120996366:A>G	ENSG00000135100	ENST00000402929	ENSE00003696286
rs757068809	12	120996367.0	120996367.0	1.0	T	12:120996367	12:120996367:C>T	ENSG00000135100	ENST00000402929	ENSE00003696286
rs587780356	12	120996547.0	120996547.0	1.0	A	12:120996547	12:120996547:G>A	ENSG00000135100	ENST00000402929	ENSE00001557240
rs193922576	12	120996558.0	120996562.0	1.0	CCCC	12:120996558	12:120996558:CCCCC>CCCC	ENSG00000135100	ENST00000402929	ENSE00001557240
rs1593060859	12	120996564.0	120996569.0	1.0	CCCCC	12:120996564	12:120996564:CCCCCC>CCCCC	ENSG00000135100	ENST00000402929	ENSE00001557240
rs754729248	12	120996568.0	120996568.0	1.0	A	12:120996568	12:120996568:C>A	ENSG00000135100	ENST00000402929	ENSE00001557240
rs1555212248	12	120996570.0	120996570.0	1.0	-	12:120996570	12:120996570:T>-	ENSG00000135100	ENST00000402929	ENSE00001557240
rs115080759	12	120996598.0	120996598.0	1.0	G	12:120996598	12:120996598:T>G	ENSG00000135100	ENST00000402929	ENSE00001557240
rs747433197	12	120996668.0	120996668.0	1.0	C	12:120996668	12:120996668:T>C	ENSG00000135100	ENST00000402929	ENSE00001557240
rs193922577	12	120996698.0	120996698.0	1.0	C	12:120996698	12:120996698:T>C	ENSG00000135100	ENST00000402929	ENSE00001557240
rs1401743626	12	120996707.0	120996707.0	1.0	T	12:120996707	12:120996707:C>T	ENSG00000135100	ENST00000402929	ENSE00001557240
rs776793516	12	120997492.0	120997495.0	1.0	CA	12:120997492	12:120997492:CACA>CA	ENSG00000135100	ENST00000402929	ENSE00001557240
rs137853236	12	120997504.0	120997504.0	1.0	T	12:120997504	12:120997504:C>T	ENSG00000135100	ENST00000402929	ENSE00001557240
rs1555212359	12	120997523.0	120997523.0	1.0	-	12:120997523	12:120997523:C>-	ENSG00000135100	ENST00000402929	ENSE00001557240
rs1877175078	12	120997560.0	120997560.0	1.0	T	12:120997560	12:120997560:C>T	ENSG00000135100	ENST00000402929	ENSE00001557240
rs764483607	12	120997564.0	120997564.0	1.0	T	12:120997564	12:120997564:C>T	ENSG00000135100	ENST00000402929	ENSE00001557240
rs201811844	12	120997569.0	120997569.0	1.0	T	12:120997569	12:120997569:C>T	ENSG00000135100	ENST00000402929	ENSE00001557240
rs193922580	12	120997588.0	120997588.0	1.0	A	12:120997588	12:120997588:C>A	ENSG00000135100	ENST00000402929	ENSE00001557240
rs2464196	12	120997624.0	120997624.0	1.0	A	12:120997624	12:120997624:G>A	ENSG00000135100	ENST00000402929	ENSE00001557240
rs1555212396	12	120997653.0	120997653.0	1.0	T	12:120997653	12:120997653:C>T	ENSG00000135100	ENST00000402929	ENSE00001557240
rs138145827	12	120997658.0	120997658.0	1.0	A	12:120997658	12:120997658:C>A	ENSG00000135100	ENST00000402929	ENSE00001557240
rs921423540	12	120997662.0	120997662.0	1.0	A	12:120997662	12:120997662:C>A	ENSG00000135100	ENST00000402929	ENSE00001557240
rs371807951	12	120997665.0	120997665.0	1.0	A	12:120997665	12:120997665:G>A	ENSG00000135100	ENST00000402929	ENSE00001557240
rs1131692182	12	120997666.0	120997666.0	1.0	A	12:120997666	12:120997666:G>A	ENSG00000135100	ENST00000402929	ENSE00001557240
rs374306837	12	120997671.0	120997671.0	1.0	T	12:120997671	12:120997671:C>T	ENSG00000135100	ENST00000402929	ENSE00001557240
rs2464195	12	120997672.0	120997672.0	1.0	A	12:120997672	12:120997672:G>A	ENSG00000135100	ENST00000402929	ENSE00001557240
rs776793516	12	120997492.0	120997495.0	1.0	CA	12:120997492	12:120997492:CACA>CA	ENSG00000135100	ENST00000535955	ENSE00002304920
rs137853236	12	120997504.0	120997504.0	1.0	T	12:120997504	12:120997504:C>T	ENSG00000135100	ENST00000535955	ENSE00002304920
rs1555212359	12	120997523.0	120997523.0	1.0	-	12:120997523	12:120997523:C>-	ENSG00000135100	ENST00000535955	ENSE00002304920
rs1877175078	12	120997560.0	120997560.0	1.0	T	12:120997560	12:120997560:C>T	ENSG00000135100	ENST00000535955	ENSE00002304920
rs764483607	12	120997564.0	120997564.0	1.0	T	12:120997564	12:120997564:C>T	ENSG00000135100	ENST00000535955	ENSE00002304920
rs201811844	12	120997569.0	120997569.0	1.0	T	12:120997569	12:120997569:C>T	ENSG00000135100	ENST00000535955	ENSE00002304920
rs193922580	12	120997588.0	120997588.0	1.0	A	12:120997588	12:120997588:C>A	ENSG00000135100	ENST00000535955	ENSE00002304920
rs2464196	12	120997624.0	120997624.0	1.0	A	12:120997624	12:120997624:G>A	ENSG00000135100	ENST00000535955	ENSE00002304920
rs1555212396	12	120997653.0	120997653.0	1.0	T	12:120997653	12:120997653:C>T	ENSG00000135100	ENST00000535955	ENSE00002304920
rs138145827	12	120997658.0	120997658.0	1.0	A	12:120997658	12:120997658:C>A	ENSG00000135100	ENST00000535955	ENSE00002304920
rs921423540	12	120997662.0	120997662.0	1.0	A	12:120997662	12:120997662:C>A	ENSG00000135100	ENST00000535955	ENSE00002304920
rs371807951	12	120997665.0	120997665.0	1.0	A	12:120997665	12:120997665:G>A	ENSG00000135100	ENST00000535955	ENSE00002304920
rs1131692182	12	120997666.0	120997666.0	1.0	A	12:120997666	12:120997666:G>A	ENSG00000135100	ENST00000535955	ENSE00002304920
rs374306837	12	120997671.0	120997671.0	1.0	T	12:120997671	12:120997671:C>T	ENSG00000135100	ENST00000535955	ENSE00002304920
rs2464195	12	120997672.0	120997672.0	1.0	A	12:120997672	12:120997672:G>A	ENSG00000135100	ENST00000535955	ENSE00002304920
rs779387337	12	120978763.0	120978763.0	1.0	A	12:120978763	12:120978763:C>A	ENSG00000135100	ENST00000538626	ENSE00003737445
rs193922592	12	120978769.0	120978769.0	1.0	G	12:120978769	12:120978769:A>G	ENSG00000135100	ENST00000538626	ENSE00003737445
rs1555260207	12	120978771.0	120978772.0	1.0	G	12:120978771	12:120978771:GG>G	ENSG00000135100	ENST00000538626	ENSE00003737445
rs1566092307	12	120978787.0	120978787.0	1.0	T	12:120978787	12:120978787:C>T	ENSG00000135100	ENST00000538626	ENSE00003737445
rs1876081310	12	120978794.0	120978794.0	1.0	G	12:120978794	12:120978794:A>G	ENSG00000135100	ENST00000538626	ENSE00003737445
rs774637975	12	120978797.0	120978797.0	1.0	T	12:120978797	12:120978797:C>T	ENSG00000135100	ENST00000538626	ENSE00003737445
rs1480672278	12	120978818.0	120978818.0	1.0	A	12:120978818	12:120978818:T>A	ENSG00000135100	ENST00000538626	ENSE00003737445
rs1876084046	12	120978820.0	120978820.0	1.0	T	12:120978820	12:120978820:G>T	ENSG00000135100	ENST00000538626	ENSE00003737445
rs1064793150	12	120978823.0	120978823.0	1.0	G	12:120978823	12:120978823:T>G	ENSG00000135100	ENST00000538626	ENSE00003737445
rs1876084584	12	120978824.0	120978824.0	1.0	T	12:120978824	12:120978824:C>T	ENSG00000135100	ENST00000538626	ENSE00003737445
rs1249563793	12	120978826.0	120978826.0	1.0	A	12:120978826	12:120978826:G>A	ENSG00000135100	ENST00000538626	ENSE00003737445
rs779387337	12	120978763.0	120978763.0	1.0	A	12:120978763	12:120978763:C>A	ENSG00000135100	ENST00000538646	ENSE00002260235
rs193922592	12	120978769.0	120978769.0	1.0	G	12:120978769	12:120978769:A>G	ENSG00000135100	ENST00000538646	ENSE00002260235
rs1555260207	12	120978771.0	120978772.0	1.0	G	12:120978771	12:120978771:GG>G	ENSG00000135100	ENST00000538646	ENSE00002260235
rs1566092307	12	120978787.0	120978787.0	1.0	T	12:120978787	12:120978787:C>T	ENSG00000135100	ENST00000538646	ENSE00002260235
rs1876081310	12	120978794.0	120978794.0	1.0	G	12:120978794	12:120978794:A>G	ENSG00000135100	ENST00000538646	ENSE00002260235
rs774637975	12	120978797.0	120978797.0	1.0	T	12:120978797	12:120978797:C>T	ENSG00000135100	ENST00000538646	ENSE00002260235
rs1480672278	12	120978818.0	120978818.0	1.0	A	12:120978818	12:120978818:T>A	ENSG00000135100	ENST00000538646	ENSE00002260235
rs1876084046	12	120978820.0	120978820.0	1.0	T	12:120978820	12:120978820:G>T	ENSG00000135100	ENST00000538646	ENSE00002260235
rs1064793150	12	120978823.0	120978823.0	1.0	G	12:120978823	12:120978823:T>G	ENSG00000135100	ENST00000538646	ENSE00002260235
rs1876084584	12	120978824.0	120978824.0	1.0	T	12:120978824	12:120978824:C>T	ENSG00000135100	ENST00000538646	ENSE00002260235
rs1249563793	12	120978826.0	120978826.0	1.0	A	12:120978826	12:120978826:G>A	ENSG00000135100	ENST00000538646	ENSE00002260235
rs587778394	12	120978841.0	120978841.0	1.0	A	12:120978841	12:120978841:G>A	ENSG00000135100	ENST00000538646	ENSE00002260235
rs1169288	12	120978847.0	120978847.0	1.0	C	12:120978847	12:120978847:A>C	ENSG00000135100	ENST00000538646	ENSE00002260235
rs1876087643	12	120978853.0	120978853.0	1.0	C	12:120978853	12:120978853:G>C	ENSG00000135100	ENST00000538646	ENSE00002260235
rs137853247	12	120978860.0	120978860.0	1.0	A	12:120978860	12:120978860:G>A	ENSG00000135100	ENST00000538646	ENSE00002260235
rs193922578	12	120978894.0	120978898.0	1.0	CCCC	12:120978894	12:120978894:CCCCC>CCCC	ENSG00000135100	ENST00000538646	ENSE00002260235
rs1566092470	12	120978906.0	120978910.0	1.0	GGGG	12:120978906	12:120978906:GGGGG>GGGG	ENSG00000135100	ENST00000538646	ENSE00002260235
rs373180062	12	120978907.0	120978907.0	1.0	A	12:120978907	12:120978907:G>A	ENSG00000135100	ENST00000538646	ENSE00002260235
rs772222326	12	120978910.0	120978910.0	1.0	A	12:120978910	12:120978910:G>A	ENSG00000135100	ENST00000538646	ENSE00002260235
rs776710848	12	120978920.0	120978920.0	1.0	A	12:120978920	12:120978920:G>A	ENSG00000135100	ENST00000538646	ENSE00002260235
rs587778393	12	120978923.0	120978924.0	1.0	CT	12:120978923	12:120978923:GC>CT	ENSG00000135100	ENST00000538646	ENSE00002260235
rs766956862	12	120978928.0	120978928.0	1.0	G	12:120978928	12:120978928:C>G	ENSG00000135100	ENST00000538646	ENSE00002260235
rs193922588	12	120978937.0	120978937.0	1.0	-	12:120978937	12:120978937:C>-	ENSG00000135100	ENST00000538646	ENSE00002260235
rs377129682	12	120978953.0	120978953.0	1.0	G	12:120978953	12:120978953:A>G	ENSG00000135100	ENST00000538646	ENSE00002260235
rs148961412	12	120978984.0	120978984.0	1.0	G	12:120978984	12:120978984:C>G	ENSG00000135100	ENST00000538646	ENSE00002260235
rs202180554	12	120978993.0	120978993.0	1.0	A	12:120978993	12:120978993:C>A	ENSG00000135100	ENST00000538646	ENSE00002260235
rs193922593	12	120979049.0	120979049.0	1.0	T	12:120979049	12:120979049:C>T	ENSG00000135100	ENST00000538646	ENSE00002260235
rs1800574	12	120979061.0	120979061.0	1.0	T	12:120979061	12:120979061:C>T	ENSG00000135100	ENST00000538646	ENSE00002260235
rs193922594	12	120979080.0	120979081.0	1.0	GGG	12:120979080	12:120979080:GG>GGG	ENSG00000135100	ENST00000538646	ENSE00002260235
rs587778397	12	120994166.0	120994166.0	1.0	T	12:120994166	12:120994166:C>T	ENSG00000135100	ENST00000538646	ENSE00003523913
rs1555211975	12	120994170.0	120994175.0	1.0	ATGCATGCAT	12:120994170	12:120994170:ATGCAT>ATGCATGCAT	ENSG00000135100	ENST00000538646	ENSE00003523913
rs193922602	12	120994181.0	120994181.0	1.0	T	12:120994181	12:120994181:G>T	ENSG00000135100	ENST00000538646	ENSE00003523913
rs193922603	12	120994184.0	120994184.0	1.0	T	12:120994184	12:120994184:G>T	ENSG00000135100	ENST00000538646	ENSE00003523913
rs1308016430	12	120994198.0	120994198.0	1.0	T	12:120994198	12:120994198:C>T	ENSG00000135100	ENST00000538646	ENSE00003523913
rs1555211982	12	120994199.0	120994199.0	1.0	C	12:120994199	12:120994199:A>C	ENSG00000135100	ENST00000538646	ENSE00003523913
rs781711191	12	120994216.0	120994216.0	1.0	A	12:120994216	12:120994216:T>A	ENSG00000135100	ENST00000538646	ENSE00003523913
rs1555211986	12	120994217.0	120994217.0	1.0	T	12:120994217	12:120994217:C>T	ENSG00000135100	ENST00000538646	ENSE00003523913
rs886039544	12	120994229.0	120994229.0	1.0	T	12:120994229	12:120994229:C>T	ENSG00000135100	ENST00000538646	ENSE00003523913
rs771108132	12	120994237.0	120994237.0	1.0	T	12:120994237	12:120994237:C>T	ENSG00000135100	ENST00000538646	ENSE00003523913
rs1057520504	12	120994238.0	120994238.0	1.0	A	12:120994238	12:120994238:G>A	ENSG00000135100	ENST00000538646	ENSE00003523913
rs1555211999	12	120994238.0	120994241.0	1.0	GT	12:120994238	12:120994238:GTGT>GT	ENSG00000135100	ENST00000538646	ENSE00003523913
rs193922604	12	120994240.0	120994240.0	1.0	T	12:120994240	12:120994240:G>T	ENSG00000135100	ENST00000538646	ENSE00003523913
rs1555212006	12	120994244.0	120994244.0	1.0	C	12:120994244	12:120994244:A>C	ENSG00000135100	ENST00000538646	ENSE00003523913
rs1555212009	12	120994250.0	120994251.0	1.0	GGGGG	12:120994250	12:120994250:GG>GGGGG	ENSG00000135100	ENST00000538646	ENSE00003523913
rs193922605	12	120994253.0	120994253.0	1.0	C	12:120994253	12:120994253:T>C	ENSG00000135100	ENST00000538646	ENSE00003523913
rs886039386	12	120994261.0	120994261.0	1.0	T	12:120994261	12:120994261:C>T	ENSG00000135100	ENST00000538646	ENSE00003523913
rs779184183	12	120994262.0	120994262.0	1.0	A	12:120994262	12:120994262:G>A	ENSG00000135100	ENST00000538646	ENSE00003523913
rs1555212014	12	120994264.0	120994264.0	1.0	T	12:120994264	12:120994264:C>T	ENSG00000135100	ENST00000538646	ENSE00003523913
rs137853238	12	120994265.0	120994265.0	1.0	A	12:120994265	12:120994265:G>A	ENSG00000135100	ENST00000538646	ENSE00003523913
rs1555212016	12	120994267.0	120994267.0	1.0	C	12:120994267	12:120994267:A>C	ENSG00000135100	ENST00000538646	ENSE00003523913
rs137853245	12	120994277.0	120994277.0	1.0	A	12:120994277	12:120994277:C>A	ENSG00000135100	ENST00000538646	ENSE00003523913
rs539507291	12	120994312.0	120994312.0	1.0	A	12:120994312	12:120994312:G>A	ENSG00000135100	ENST00000538646	ENSE00003523913
rs762703502	12	120994312.0	120994314.0	1.0	GG	12:120994312	12:120994312:GGG>GG	ENSG00000135100	ENST00000538646	ENSE00003523913
rs1565885935	12	120994313.0	120994347.0	1.0	G	12:120994313	12:120994313:GGCCCCCCCCAGGGCCAGGCCCGGGACCTGCGCTG>G	ENSG00000135100	ENST00000538646	ENSE00003523913
rs56348580	12	120994314.0	120994314.0	1.0	C	12:120994314	12:120994314:G>C	ENSG00000135100	ENST00000538646	ENSE00003523913
rs587776825	12	120994315.0	120994322.0	1.0	CCCCCCC	12:120994315	12:120994315:CCCCCCCC>CCCCCCC	ENSG00000135100	ENST00000538646	ENSE00003523913
rs267603343	12	120994316.0	120994316.0	1.0	A	12:120994316	12:120994316:C>A	ENSG00000135100	ENST00000538646	ENSE00003523913
rs779008957	12	120994320.0	120994320.0	1.0	A	12:120994320	12:120994320:C>A	ENSG00000135100	ENST00000538646	ENSE00003523913
rs151256267	12	120994321.0	120994321.0	1.0	A	12:120994321	12:120994321:C>A	ENSG00000135100	ENST00000538646	ENSE00003523913
rs193922606	12	120994322.0	120994322.0	1.0	A	12:120994322	12:120994322:C>A	ENSG00000135100	ENST00000538646	ENSE00003523913
rs555681479	12	120994351.0	120994351.0	1.0	A	12:120994351	12:120994351:G>A	ENSG00000135100	ENST00000538646	ENSE00003523913
rs757574765	12	120994382.0	120994382.0	1.0	A	12:120994382	12:120994382:C>A	ENSG00000135100	ENST00000538646	ENSE00003523913
rs193922607	12	120994404.0	120994404.0	1.0	T	12:120994404	12:120994404:C>T	ENSG00000135100	ENST00000538646	ENSE00003523913
rs137853240	12	120994405.0	120994405.0	1.0	A	12:120994405	12:120994405:G>A	ENSG00000135100	ENST00000538646	ENSE00003523913
rs751761766	12	120996268.0	120996268.0	1.0	A	12:120996268	12:120996268:G>A	ENSG00000135100	ENST00000538646	ENSE00003691903
rs140491072	12	120996271.0	120996271.0	1.0	G	12:120996271	12:120996271:A>G	ENSG00000135100	ENST00000538646	ENSE00003691903
rs369764257	12	120996283.0	120996283.0	1.0	A	12:120996283	12:120996283:C>A	ENSG00000135100	ENST00000538646	ENSE00003691903
rs766790596	12	120996321.0	120996321.0	1.0	A	12:120996321	12:120996321:G>A	ENSG00000135100	ENST00000538646	ENSE00003691903
rs1877098583	12	120996366.0	120996366.0	1.0	G	12:120996366	12:120996366:A>G	ENSG00000135100	ENST00000538646	ENSE00003691903
rs757068809	12	120996367.0	120996367.0	1.0	T	12:120996367	12:120996367:C>T	ENSG00000135100	ENST00000538646	ENSE00003691903
rs587780356	12	120996547.0	120996547.0	1.0	A	12:120996547	12:120996547:G>A	ENSG00000135100	ENST00000538646	ENSE00003697179
rs193922576	12	120996558.0	120996562.0	1.0	CCCC	12:120996558	12:120996558:CCCCC>CCCC	ENSG00000135100	ENST00000538646	ENSE00003697179
rs1593060859	12	120996564.0	120996569.0	1.0	CCCCC	12:120996564	12:120996564:CCCCCC>CCCCC	ENSG00000135100	ENST00000538646	ENSE00003697179
rs754729248	12	120996568.0	120996568.0	1.0	A	12:120996568	12:120996568:C>A	ENSG00000135100	ENST00000538646	ENSE00003697179
rs1555212248	12	120996570.0	120996570.0	1.0	-	12:120996570	12:120996570:T>-	ENSG00000135100	ENST00000538646	ENSE00003697179
rs115080759	12	120996598.0	120996598.0	1.0	G	12:120996598	12:120996598:T>G	ENSG00000135100	ENST00000538646	ENSE00003697179
rs747433197	12	120996668.0	120996668.0	1.0	C	12:120996668	12:120996668:T>C	ENSG00000135100	ENST00000538646	ENSE00003697179
rs193922577	12	120996698.0	120996698.0	1.0	C	12:120996698	12:120996698:T>C	ENSG00000135100	ENST00000538646	ENSE00003697179
rs1401743626	12	120996707.0	120996707.0	1.0	T	12:120996707	12:120996707:C>T	ENSG00000135100	ENST00000538646	ENSE00003697179
rs776793516	12	120997492.0	120997495.0	1.0	CA	12:120997492	12:120997492:CACA>CA	ENSG00000135100	ENST00000538646	ENSE00002242076
rs137853236	12	120997504.0	120997504.0	1.0	T	12:120997504	12:120997504:C>T	ENSG00000135100	ENST00000538646	ENSE00002242076
rs1555212359	12	120997523.0	120997523.0	1.0	-	12:120997523	12:120997523:C>-	ENSG00000135100	ENST00000538646	ENSE00002242076
rs1877175078	12	120997560.0	120997560.0	1.0	T	12:120997560	12:120997560:C>T	ENSG00000135100	ENST00000538646	ENSE00002242076
rs764483607	12	120997564.0	120997564.0	1.0	T	12:120997564	12:120997564:C>T	ENSG00000135100	ENST00000538646	ENSE00002242076
rs201811844	12	120997569.0	120997569.0	1.0	T	12:120997569	12:120997569:C>T	ENSG00000135100	ENST00000538646	ENSE00002242076
rs193922580	12	120997588.0	120997588.0	1.0	A	12:120997588	12:120997588:C>A	ENSG00000135100	ENST00000538646	ENSE00002242076
rs2464196	12	120997624.0	120997624.0	1.0	A	12:120997624	12:120997624:G>A	ENSG00000135100	ENST00000538646	ENSE00002242076
rs1555212396	12	120997653.0	120997653.0	1.0	T	12:120997653	12:120997653:C>T	ENSG00000135100	ENST00000538646	ENSE00002242076
rs138145827	12	120997658.0	120997658.0	1.0	A	12:120997658	12:120997658:C>A	ENSG00000135100	ENST00000538646	ENSE00002242076
rs921423540	12	120997662.0	120997662.0	1.0	A	12:120997662	12:120997662:C>A	ENSG00000135100	ENST00000538646	ENSE00002242076
rs371807951	12	120997665.0	120997665.0	1.0	A	12:120997665	12:120997665:G>A	ENSG00000135100	ENST00000538646	ENSE00002242076
rs1131692182	12	120997666.0	120997666.0	1.0	A	12:120997666	12:120997666:G>A	ENSG00000135100	ENST00000538646	ENSE00002242076
rs374306837	12	120997671.0	120997671.0	1.0	T	12:120997671	12:120997671:C>T	ENSG00000135100	ENST00000538646	ENSE00002242076
rs2464195	12	120997672.0	120997672.0	1.0	A	12:120997672	12:120997672:G>A	ENSG00000135100	ENST00000538646	ENSE00002242076
rs751761766	12	120996268.0	120996268.0	1.0	A	12:120996268	12:120996268:G>A	ENSG00000135100	ENST00000541924	ENSE00003680349
rs140491072	12	120996271.0	120996271.0	1.0	G	12:120996271	12:120996271:A>G	ENSG00000135100	ENST00000541924	ENSE00003680349
rs369764257	12	120996283.0	120996283.0	1.0	A	12:120996283	12:120996283:C>A	ENSG00000135100	ENST00000541924	ENSE00003680349
rs766790596	12	120996321.0	120996321.0	1.0	A	12:120996321	12:120996321:G>A	ENSG00000135100	ENST00000541924	ENSE00003680349
rs1877098583	12	120996366.0	120996366.0	1.0	G	12:120996366	12:120996366:A>G	ENSG00000135100	ENST00000541924	ENSE00003680349
rs757068809	12	120996367.0	120996367.0	1.0	T	12:120996367	12:120996367:C>T	ENSG00000135100	ENST00000541924	ENSE00003680349
rs779387337	12	120978763.0	120978763.0	1.0	A	12:120978763	12:120978763:C>A	ENSG00000135100	ENST00000544574	ENSE00003734099
rs193922592	12	120978769.0	120978769.0	1.0	G	12:120978769	12:120978769:A>G	ENSG00000135100	ENST00000544574	ENSE00003734099
rs1555260207	12	120978771.0	120978772.0	1.0	G	12:120978771	12:120978771:GG>G	ENSG00000135100	ENST00000544574	ENSE00003734099
rs1566092307	12	120978787.0	120978787.0	1.0	T	12:120978787	12:120978787:C>T	ENSG00000135100	ENST00000544574	ENSE00003734099
rs1876081310	12	120978794.0	120978794.0	1.0	G	12:120978794	12:120978794:A>G	ENSG00000135100	ENST00000544574	ENSE00003734099
rs774637975	12	120978797.0	120978797.0	1.0	T	12:120978797	12:120978797:C>T	ENSG00000135100	ENST00000544574	ENSE00003734099
rs1480672278	12	120978818.0	120978818.0	1.0	A	12:120978818	12:120978818:T>A	ENSG00000135100	ENST00000544574	ENSE00003734099
rs1876084046	12	120978820.0	120978820.0	1.0	T	12:120978820	12:120978820:G>T	ENSG00000135100	ENST00000544574	ENSE00003734099
rs1064793150	12	120978823.0	120978823.0	1.0	G	12:120978823	12:120978823:T>G	ENSG00000135100	ENST00000544574	ENSE00003734099
rs1876084584	12	120978824.0	120978824.0	1.0	T	12:120978824	12:120978824:C>T	ENSG00000135100	ENST00000544574	ENSE00003734099
rs1249563793	12	120978826.0	120978826.0	1.0	A	12:120978826	12:120978826:G>A	ENSG00000135100	ENST00000544574	ENSE00003734099
rs747433197	12	120996668.0	120996668.0	1.0	C	12:120996668	12:120996668:T>C	ENSG00000135100	ENST00000544574	ENSE00002247024
rs193922577	12	120996698.0	120996698.0	1.0	C	12:120996698	12:120996698:T>C	ENSG00000135100	ENST00000544574	ENSE00002247024
rs1401743626	12	120996707.0	120996707.0	1.0	T	12:120996707	12:120996707:C>T	ENSG00000135100	ENST00000544574	ENSE00002247024
rs779387337	12	120978763.0	120978763.0	1.0	A	12:120978763	12:120978763:C>A	ENSG00000135100	ENST00000540108	ENSE00001126431
rs193922592	12	120978769.0	120978769.0	1.0	G	12:120978769	12:120978769:A>G	ENSG00000135100	ENST00000540108	ENSE00001126431
rs1555260207	12	120978771.0	120978772.0	1.0	G	12:120978771	12:120978771:GG>G	ENSG00000135100	ENST00000540108	ENSE00001126431
rs1566092307	12	120978787.0	120978787.0	1.0	T	12:120978787	12:120978787:C>T	ENSG00000135100	ENST00000540108	ENSE00001126431
rs1876081310	12	120978794.0	120978794.0	1.0	G	12:120978794	12:120978794:A>G	ENSG00000135100	ENST00000540108	ENSE00001126431
rs774637975	12	120978797.0	120978797.0	1.0	T	12:120978797	12:120978797:C>T	ENSG00000135100	ENST00000540108	ENSE00001126431
rs1480672278	12	120978818.0	120978818.0	1.0	A	12:120978818	12:120978818:T>A	ENSG00000135100	ENST00000540108	ENSE00001126431
rs1876084046	12	120978820.0	120978820.0	1.0	T	12:120978820	12:120978820:G>T	ENSG00000135100	ENST00000540108	ENSE00001126431
rs1064793150	12	120978823.0	120978823.0	1.0	G	12:120978823	12:120978823:T>G	ENSG00000135100	ENST00000540108	ENSE00001126431
rs1876084584	12	120978824.0	120978824.0	1.0	T	12:120978824	12:120978824:C>T	ENSG00000135100	ENST00000540108	ENSE00001126431
rs1249563793	12	120978826.0	120978826.0	1.0	A	12:120978826	12:120978826:G>A	ENSG00000135100	ENST00000540108	ENSE00001126431
rs587778394	12	120978841.0	120978841.0	1.0	A	12:120978841	12:120978841:G>A	ENSG00000135100	ENST00000540108	ENSE00001126431
rs1169288	12	120978847.0	120978847.0	1.0	C	12:120978847	12:120978847:A>C	ENSG00000135100	ENST00000540108	ENSE00001126431
rs1876087643	12	120978853.0	120978853.0	1.0	C	12:120978853	12:120978853:G>C	ENSG00000135100	ENST00000540108	ENSE00001126431
rs137853247	12	120978860.0	120978860.0	1.0	A	12:120978860	12:120978860:G>A	ENSG00000135100	ENST00000540108	ENSE00001126431
rs193922578	12	120978894.0	120978898.0	1.0	CCCC	12:120978894	12:120978894:CCCCC>CCCC	ENSG00000135100	ENST00000540108	ENSE00001126431
rs1566092470	12	120978906.0	120978910.0	1.0	GGGG	12:120978906	12:120978906:GGGGG>GGGG	ENSG00000135100	ENST00000540108	ENSE00001126431
rs373180062	12	120978907.0	120978907.0	1.0	A	12:120978907	12:120978907:G>A	ENSG00000135100	ENST00000540108	ENSE00001126431
rs772222326	12	120978910.0	120978910.0	1.0	A	12:120978910	12:120978910:G>A	ENSG00000135100	ENST00000540108	ENSE00001126431
rs776710848	12	120978920.0	120978920.0	1.0	A	12:120978920	12:120978920:G>A	ENSG00000135100	ENST00000540108	ENSE00001126431
rs587778393	12	120978923.0	120978924.0	1.0	CT	12:120978923	12:120978923:GC>CT	ENSG00000135100	ENST00000540108	ENSE00001126431
rs766956862	12	120978928.0	120978928.0	1.0	G	12:120978928	12:120978928:C>G	ENSG00000135100	ENST00000540108	ENSE00001126431
rs193922588	12	120978937.0	120978937.0	1.0	-	12:120978937	12:120978937:C>-	ENSG00000135100	ENST00000540108	ENSE00001126431
rs377129682	12	120978953.0	120978953.0	1.0	G	12:120978953	12:120978953:A>G	ENSG00000135100	ENST00000540108	ENSE00001126431
rs148961412	12	120978984.0	120978984.0	1.0	G	12:120978984	12:120978984:C>G	ENSG00000135100	ENST00000540108	ENSE00001126431
rs202180554	12	120978993.0	120978993.0	1.0	A	12:120978993	12:120978993:C>A	ENSG00000135100	ENST00000540108	ENSE00001126431
rs193922593	12	120979049.0	120979049.0	1.0	T	12:120979049	12:120979049:C>T	ENSG00000135100	ENST00000540108	ENSE00001126431
rs1800574	12	120979061.0	120979061.0	1.0	T	12:120979061	12:120979061:C>T	ENSG00000135100	ENST00000540108	ENSE00001126431
rs193922594	12	120979080.0	120979081.0	1.0	GGG	12:120979080	12:120979080:GG>GGG	ENSG00000135100	ENST00000540108	ENSE00001126431
rs1060499866	12	120993532.0	120993532.0	1.0	T	12:120993532	12:120993532:C>T	ENSG00000135100	ENST00000540108	ENSE00003509687
rs587778396	12	120993550.0	120993550.0	1.0	C	12:120993550	12:120993550:T>C	ENSG00000135100	ENST00000540108	ENSE00003509687
rs139712739	12	120993579.0	120993579.0	1.0	G	12:120993579	12:120993579:A>G	ENSG00000135100	ENST00000540108	ENSE00003509687
rs193922598	12	120993591.0	120993591.0	1.0	T	12:120993591	12:120993591:C>T	ENSG00000135100	ENST00000540108	ENSE00003509687
rs893256143	12	120993592.0	120993592.0	1.0	A	12:120993592	12:120993592:G>A	ENSG00000135100	ENST00000540108	ENSE00003509687
rs587780357	12	120993601.0	120993601.0	1.0	A	12:120993601	12:120993601:G>A	ENSG00000135100	ENST00000540108	ENSE00003509687
rs1057524898	12	120993609.0	120993609.0	1.0	A	12:120993609	12:120993609:T>A	ENSG00000135100	ENST00000540108	ENSE00003509687
rs1555211922	12	120993613.0	120993613.0	1.0	A	12:120993613	12:120993613:G>A	ENSG00000135100	ENST00000540108	ENSE00003509687
rs1286294151	12	120993619.0	120993619.0	1.0	A	12:120993619	12:120993619:C>A	ENSG00000135100	ENST00000540108	ENSE00003509687
rs193922599	12	120993655.0	120993661.0	1.0	AGAA	12:120993655	12:120993655:AGAAGAA>AGAA	ENSG00000135100	ENST00000540108	ENSE00003509687
rs193922600	12	120993663.0	120993663.0	1.0	T	12:120993663	12:120993663:C>T	ENSG00000135100	ENST00000540108	ENSE00003509687
rs1555211927	12	120993669.0	120993671.0	1.0	-	12:120993669	12:120993669:AAG>-	ENSG00000135100	ENST00000540108	ENSE00003509687
rs769086289	12	120993678.0	120993678.0	1.0	A	12:120993678	12:120993678:C>A	ENSG00000135100	ENST00000540108	ENSE00003509687
rs1057520779	12	120993679.0	120993679.0	1.0	A	12:120993679	12:120993679:G>A	ENSG00000135100	ENST00000540108	ENSE00003509687
rs1057524908	12	120993687.0	120993687.0	1.0	CC	12:120993687	12:120993687:C>CC	ENSG00000135100	ENST00000540108	ENSE00003509687
rs1353807357	12	120993696.0	120993696.0	1.0	C	12:120993696	12:120993696:G>C	ENSG00000135100	ENST00000540108	ENSE00003509687
rs1555211935	12	120993703.0	120993703.0	1.0	C	12:120993703	12:120993703:A>C	ENSG00000135100	ENST00000540108	ENSE00003509687
rs1555212747	12	121001114.0	121001115.0	1.0	CCC	12:121001114	12:121001114:CC>CCC	ENSG00000135100	ENST00000540108	ENSE00003517702
rs1555212749	12	121001118.0	121001125.0	1.0	-	12:121001118	12:121001118:AGCCACCT>-	ENSG00000135100	ENST00000540108	ENSE00003517702
rs146855738	12	121001145.0	121001145.0	1.0	A	12:121001145	12:121001145:G>A	ENSG00000135100	ENST00000540108	ENSE00003517702
rs193922591	12	121001150.0	121001150.0	1.0	G	12:121001150	12:121001150:C>G	ENSG00000135100	ENST00000540108	ENSE00003517702
rs1316999782	12	121001151.0	121001151.0	1.0	A	12:121001151	12:121001151:G>A	ENSG00000135100	ENST00000540108	ENSE00003517702
rs137853241	12	121001155.0	121001155.0	1.0	T	12:121001155	12:121001155:C>T	ENSG00000135100	ENST00000540108	ENSE00003517702
rs924150546	12	120999270.0	120999270.0	1.0	G	12:120999270	12:120999270:C>G	ENSG00000135100	ENST00000541395	ENSE00002281564
rs193922582	12	120999270.0	120999273.0	1.0	CTCTCT	12:120999270	12:120999270:CTCT>CTCTCT	ENSG00000135100	ENST00000541395	ENSE00002281564
rs483353044	12	120999288.0	120999288.0	1.0	A	12:120999288	12:120999288:G>A	ENSG00000135100	ENST00000541395	ENSE00002281564
rs147198532	12	120999299.0	120999299.0	1.0	A	12:120999299	12:120999299:G>A	ENSG00000135100	ENST00000541395	ENSE00002281564
rs753702603	12	120999303.0	120999303.0	1.0	C	12:120999303	12:120999303:A>C	ENSG00000135100	ENST00000541395	ENSE00002281564
rs202039659	12	120999307.0	120999307.0	1.0	G	12:120999307	12:120999307:A>G	ENSG00000135100	ENST00000541395	ENSE00002281564
rs759717253	12	120999339.0	120999339.0	1.0	T	12:120999339	12:120999339:A>T	ENSG00000135100	ENST00000541395	ENSE00002281564
rs1315721381	12	120999342.0	120999342.0	1.0	A	12:120999342	12:120999342:G>A	ENSG00000135100	ENST00000541395	ENSE00002281564
rs775608608	12	120999349.0	120999349.0	1.0	T	12:120999349	12:120999349:C>T	ENSG00000135100	ENST00000541395	ENSE00002281564
rs137853246	12	120999358.0	120999358.0	1.0	C	12:120999358	12:120999358:G>C	ENSG00000135100	ENST00000541395	ENSE00002281564
rs1421619915	12	120999360.0	120999360.0	1.0	A	12:120999360	12:120999360:G>A	ENSG00000135100	ENST00000541395	ENSE00002281564
rs1169304	12	120999418.0	120999418.0	1.0	C	12:120999418	12:120999418:T>C	ENSG00000135100	ENST00000541395	ENSE00002281564
rs193922586	12	120999464.0	120999464.0	1.0	A	12:120999464	12:120999464:G>A	ENSG00000135100	ENST00000541395	ENSE00002281564
rs193922585	12	120999468.0	120999468.0	1.0	A	12:120999468	12:120999468:G>A	ENSG00000135100	ENST00000541395	ENSE00002281564
rs1877309778	12	120999481.0	120999481.0	1.0	G	12:120999481	12:120999481:A>G	ENSG00000135100	ENST00000541395	ENSE00002281564
rs193922587	12	120999522.0	120999522.0	1.0	T	12:120999522	12:120999522:C>T	ENSG00000135100	ENST00000541395	ENSE00002281564
rs1877313665	12	120999546.0	120999546.0	1.0	G	12:120999546	12:120999546:A>G	ENSG00000135100	ENST00000541395	ENSE00002281564
rs1169305	12	120999579.0	120999579.0	1.0	C	12:120999579	12:120999579:A>C	ENSG00000135100	ENST00000541395	ENSE00002281564
rs141304623	12	120999581.0	120999581.0	1.0	A	12:120999581	12:120999581:C>A	ENSG00000135100	ENST00000541395	ENSE00002281564
rs1877318918	12	120999586.0	120999586.0	1.0	C	12:120999586	12:120999586:A>C	ENSG00000135100	ENST00000541395	ENSE00002281564
rs376832928	12	120999588.0	120999588.0	1.0	G	12:120999588	12:120999588:C>G	ENSG00000135100	ENST00000541395	ENSE00002281564
rs1877319456	12	120999590.0	120999590.0	1.0	A	12:120999590	12:120999590:C>A	ENSG00000135100	ENST00000541395	ENSE00002281564
rs193922589	12	120999604.0	120999604.0	1.0	G	12:120999604	12:120999604:A>G	ENSG00000135100	ENST00000541395	ENSE00002281564
rs137853239	12	120999606.0	120999606.0	1.0	G	12:120999606	12:120999606:C>G	ENSG00000135100	ENST00000541395	ENSE00002281564
rs137853242	12	120999607.0	120999607.0	1.0	A	12:120999607	12:120999607:G>A	ENSG00000135100	ENST00000541395	ENSE00002281564
rs1168108747	12	120999627.0	120999627.0	1.0	A	12:120999627	12:120999627:G>A	ENSG00000135100	ENST00000541395	ENSE00002281564
rs779387337	12	120978763.0	120978763.0	1.0	A	12:120978763	12:120978763:C>A	ENSG00000135100	ENST00000544413	ENSE00001556260
rs193922592	12	120978769.0	120978769.0	1.0	G	12:120978769	12:120978769:A>G	ENSG00000135100	ENST00000544413	ENSE00001556260
rs1555260207	12	120978771.0	120978772.0	1.0	G	12:120978771	12:120978771:GG>G	ENSG00000135100	ENST00000544413	ENSE00001556260
rs1566092307	12	120978787.0	120978787.0	1.0	T	12:120978787	12:120978787:C>T	ENSG00000135100	ENST00000544413	ENSE00001556260
rs1876081310	12	120978794.0	120978794.0	1.0	G	12:120978794	12:120978794:A>G	ENSG00000135100	ENST00000544413	ENSE00001556260
rs774637975	12	120978797.0	120978797.0	1.0	T	12:120978797	12:120978797:C>T	ENSG00000135100	ENST00000544413	ENSE00001556260
rs1480672278	12	120978818.0	120978818.0	1.0	A	12:120978818	12:120978818:T>A	ENSG00000135100	ENST00000544413	ENSE00001556260
rs1876084046	12	120978820.0	120978820.0	1.0	T	12:120978820	12:120978820:G>T	ENSG00000135100	ENST00000544413	ENSE00001556260
rs1064793150	12	120978823.0	120978823.0	1.0	G	12:120978823	12:120978823:T>G	ENSG00000135100	ENST00000544413	ENSE00001556260
rs1876084584	12	120978824.0	120978824.0	1.0	T	12:120978824	12:120978824:C>T	ENSG00000135100	ENST00000544413	ENSE00001556260
rs1249563793	12	120978826.0	120978826.0	1.0	A	12:120978826	12:120978826:G>A	ENSG00000135100	ENST00000544413	ENSE00001556260
rs587778394	12	120978841.0	120978841.0	1.0	A	12:120978841	12:120978841:G>A	ENSG00000135100	ENST00000544413	ENSE00001556260
rs1169288	12	120978847.0	120978847.0	1.0	C	12:120978847	12:120978847:A>C	ENSG00000135100	ENST00000544413	ENSE00001556260
rs1876087643	12	120978853.0	120978853.0	1.0	C	12:120978853	12:120978853:G>C	ENSG00000135100	ENST00000544413	ENSE00001556260
rs137853247	12	120978860.0	120978860.0	1.0	A	12:120978860	12:120978860:G>A	ENSG00000135100	ENST00000544413	ENSE00001556260
rs193922578	12	120978894.0	120978898.0	1.0	CCCC	12:120978894	12:120978894:CCCCC>CCCC	ENSG00000135100	ENST00000544413	ENSE00001556260
rs1566092470	12	120978906.0	120978910.0	1.0	GGGG	12:120978906	12:120978906:GGGGG>GGGG	ENSG00000135100	ENST00000544413	ENSE00001556260
rs373180062	12	120978907.0	120978907.0	1.0	A	12:120978907	12:120978907:G>A	ENSG00000135100	ENST00000544413	ENSE00001556260
rs772222326	12	120978910.0	120978910.0	1.0	A	12:120978910	12:120978910:G>A	ENSG00000135100	ENST00000544413	ENSE00001556260
rs776710848	12	120978920.0	120978920.0	1.0	A	12:120978920	12:120978920:G>A	ENSG00000135100	ENST00000544413	ENSE00001556260
rs587778393	12	120978923.0	120978924.0	1.0	CT	12:120978923	12:120978923:GC>CT	ENSG00000135100	ENST00000544413	ENSE00001556260
rs766956862	12	120978928.0	120978928.0	1.0	G	12:120978928	12:120978928:C>G	ENSG00000135100	ENST00000544413	ENSE00001556260
rs193922588	12	120978937.0	120978937.0	1.0	-	12:120978937	12:120978937:C>-	ENSG00000135100	ENST00000544413	ENSE00001556260
rs377129682	12	120978953.0	120978953.0	1.0	G	12:120978953	12:120978953:A>G	ENSG00000135100	ENST00000544413	ENSE00001556260
rs148961412	12	120978984.0	120978984.0	1.0	G	12:120978984	12:120978984:C>G	ENSG00000135100	ENST00000544413	ENSE00001556260
rs202180554	12	120978993.0	120978993.0	1.0	A	12:120978993	12:120978993:C>A	ENSG00000135100	ENST00000544413	ENSE00001556260
rs193922593	12	120979049.0	120979049.0	1.0	T	12:120979049	12:120979049:C>T	ENSG00000135100	ENST00000544413	ENSE00001556260
rs1800574	12	120979061.0	120979061.0	1.0	T	12:120979061	12:120979061:C>T	ENSG00000135100	ENST00000544413	ENSE00001556260
rs193922594	12	120979080.0	120979081.0	1.0	GGG	12:120979080	12:120979080:GG>GGG	ENSG00000135100	ENST00000544413	ENSE00001556260
rs193922586	12	120999464.0	120999464.0	1.0	A	12:120999464	12:120999464:G>A	ENSG00000135100	ENST00000544413	ENSE00002291770
rs193922585	12	120999468.0	120999468.0	1.0	A	12:120999468	12:120999468:G>A	ENSG00000135100	ENST00000544413	ENSE00002291770
rs1877309778	12	120999481.0	120999481.0	1.0	G	12:120999481	12:120999481:A>G	ENSG00000135100	ENST00000544413	ENSE00002291770
rs193922587	12	120999522.0	120999522.0	1.0	T	12:120999522	12:120999522:C>T	ENSG00000135100	ENST00000544413	ENSE00002291770
rs1877313665	12	120999546.0	120999546.0	1.0	G	12:120999546	12:120999546:A>G	ENSG00000135100	ENST00000544413	ENSE00002291770
rs1169305	12	120999579.0	120999579.0	1.0	C	12:120999579	12:120999579:A>C	ENSG00000135100	ENST00000544413	ENSE00002291770
rs141304623	12	120999581.0	120999581.0	1.0	A	12:120999581	12:120999581:C>A	ENSG00000135100	ENST00000544413	ENSE00002291770
rs1877318918	12	120999586.0	120999586.0	1.0	C	12:120999586	12:120999586:A>C	ENSG00000135100	ENST00000544413	ENSE00002291770
rs376832928	12	120999588.0	120999588.0	1.0	G	12:120999588	12:120999588:C>G	ENSG00000135100	ENST00000544413	ENSE00002291770
rs1877319456	12	120999590.0	120999590.0	1.0	A	12:120999590	12:120999590:C>A	ENSG00000135100	ENST00000544413	ENSE00002291770
rs193922589	12	120999604.0	120999604.0	1.0	G	12:120999604	12:120999604:A>G	ENSG00000135100	ENST00000544413	ENSE00002291770
rs137853239	12	120999606.0	120999606.0	1.0	G	12:120999606	12:120999606:C>G	ENSG00000135100	ENST00000544413	ENSE00002291770
rs137853242	12	120999607.0	120999607.0	1.0	A	12:120999607	12:120999607:G>A	ENSG00000135100	ENST00000544413	ENSE00002291770
rs1168108747	12	120999627.0	120999627.0	1.0	A	12:120999627	12:120999627:G>A	ENSG00000135100	ENST00000544413	ENSE00002291770
rs1555212747	12	121001114.0	121001115.0	1.0	CCC	12:121001114	12:121001114:CC>CCC	ENSG00000135100	ENST00000544413	ENSE00002222157
rs1555212749	12	121001118.0	121001125.0	1.0	-	12:121001118	12:121001118:AGCCACCT>-	ENSG00000135100	ENST00000544413	ENSE00002222157
rs146855738	12	121001145.0	121001145.0	1.0	A	12:121001145	12:121001145:G>A	ENSG00000135100	ENST00000544413	ENSE00002222157
rs193922591	12	121001150.0	121001150.0	1.0	G	12:121001150	12:121001150:C>G	ENSG00000135100	ENST00000544413	ENSE00002222157
rs1316999782	12	121001151.0	121001151.0	1.0	A	12:121001151	12:121001151:G>A	ENSG00000135100	ENST00000544413	ENSE00002222157
rs137853241	12	121001155.0	121001155.0	1.0	T	12:121001155	12:121001155:C>T	ENSG00000135100	ENST00000544413	ENSE00002222157
rs587780356	12	120996547.0	120996547.0	1.0	A	12:120996547	12:120996547:G>A	ENSG00000135100	ENST00000543255	ENSE00002287623
rs193922576	12	120996558.0	120996562.0	1.0	CCCC	12:120996558	12:120996558:CCCCC>CCCC	ENSG00000135100	ENST00000543255	ENSE00002287623
rs1593060859	12	120996564.0	120996569.0	1.0	CCCCC	12:120996564	12:120996564:CCCCCC>CCCCC	ENSG00000135100	ENST00000543255	ENSE00002287623
rs754729248	12	120996568.0	120996568.0	1.0	A	12:120996568	12:120996568:C>A	ENSG00000135100	ENST00000543255	ENSE00002287623
rs1555212248	12	120996570.0	120996570.0	1.0	-	12:120996570	12:120996570:T>-	ENSG00000135100	ENST00000543255	ENSE00002287623
rs115080759	12	120996598.0	120996598.0	1.0	G	12:120996598	12:120996598:T>G	ENSG00000135100	ENST00000543255	ENSE00002287623
rs747433197	12	120996668.0	120996668.0	1.0	C	12:120996668	12:120996668:T>C	ENSG00000135100	ENST00000543255	ENSE00002287623
rs193922577	12	120996698.0	120996698.0	1.0	C	12:120996698	12:120996698:T>C	ENSG00000135100	ENST00000543255	ENSE00002287623
rs1401743626	12	120996707.0	120996707.0	1.0	T	12:120996707	12:120996707:C>T	ENSG00000135100	ENST00000543255	ENSE00002287623
rs146089816	10	23192538.0	23192538.0	1.0	A	10:23192538	10:23192538:C>A	ENSG00000168267	ENST00000376504	ENSE00001470744
rs140097468	10	23192574.0	23192574.0	1.0	T	10:23192574	10:23192574:C>T	ENSG00000168267	ENST00000376504	ENSE00001470744
rs199831799	10	23192632.0	23192632.0	1.0	G	10:23192632	10:23192632:C>G	ENSG00000168267	ENST00000376504	ENSE00001470744
rs1192341489	10	23192645.0	23192645.0	1.0	A	10:23192645	10:23192645:G>A	ENSG00000168267	ENST00000376504	ENSE00001470744
rs549685905	10	23192759.0	23192759.0	1.0	A	10:23192759	10:23192759:G>A	ENSG00000168267	ENST00000376504	ENSE00001470744
rs569569636	10	23192793.0	23192793.0	1.0	A	10:23192793	10:23192793:G>A	ENSG00000168267	ENST00000376504	ENSE00001470744
rs1162744670	10	23192795.0	23192795.0	1.0	A	10:23192795	10:23192795:C>A	ENSG00000168267	ENST00000376504	ENSE00001470744
rs535090775	10	23192799.0	23192799.0	1.0	C	10:23192799	10:23192799:G>C	ENSG00000168267	ENST00000376504	ENSE00001470744
rs962887931	10	23192813.0	23192813.0	1.0	C	10:23192813	10:23192813:G>C	ENSG00000168267	ENST00000376504	ENSE00001470744
rs1840910398	10	23192871.0	23192871.0	1.0	T	10:23192871	10:23192871:C>T	ENSG00000168267	ENST00000376504	ENSE00001470744
rs1840910466	10	23192873.0	23192873.0	1.0	T	10:23192873	10:23192873:C>T	ENSG00000168267	ENST00000376504	ENSE00001470744
rs1443229654	10	23192892.0	23192892.0	1.0	A	10:23192892	10:23192892:G>A	ENSG00000168267	ENST00000376504	ENSE00001470744
rs370163562	10	23192916.0	23192916.0	1.0	A	10:23192916	10:23192916:C>A	ENSG00000168267	ENST00000376504	ENSE00001470744
rs1840912525	10	23192970.0	23192970.0	1.0	T	10:23192970	10:23192970:C>T	ENSG00000168267	ENST00000376504	ENSE00001470744
rs902236805	10	23192976.0	23192976.0	1.0	T	10:23192976	10:23192976:C>T	ENSG00000168267	ENST00000376504	ENSE00001470744
rs565666569	10	23193029.0	23193029.0	1.0	A	10:23193029	10:23193029:G>A	ENSG00000168267	ENST00000376504	ENSE00001470744
rs1840913860	10	23193050.0	23193050.0	1.0	T	10:23193050	10:23193050:C>T	ENSG00000168267	ENST00000376504	ENSE00001470744
rs886046909	10	23193147.0	23193147.0	1.0	A	10:23193147	10:23193147:G>A	ENSG00000168267	ENST00000376504	ENSE00001470744
rs886039746	10	23193230.0	23193235.0	1.0	GGGGG	10:23193230	10:23193230:GGGGGG>GGGGG	ENSG00000168267	ENST00000376504	ENSE00001470744
rs7918487	10	23193706.0	23193706.0	1.0	A	10:23193706	10:23193706:T>A	ENSG00000168267	ENST00000376504	ENSE00001470737
rs104894186	10	23193805.0	23193805.0	1.0	T	10:23193805	10:23193805:C>T	ENSG00000168267	ENST00000376504	ENSE00001470737
rs181911810	10	23193879.0	23193879.0	1.0	A	10:23193879	10:23193879:C>A	ENSG00000168267	ENST00000376504	ENSE00001470737
rs140097468	10	23192574.0	23192574.0	1.0	T	10:23192574	10:23192574:C>T	ENSG00000168267	ENST00000638469	ENSE00003807716
rs199831799	10	23192632.0	23192632.0	1.0	G	10:23192632	10:23192632:C>G	ENSG00000168267	ENST00000638469	ENSE00003807716
rs1192341489	10	23192645.0	23192645.0	1.0	A	10:23192645	10:23192645:G>A	ENSG00000168267	ENST00000638469	ENSE00003807716
rs7918487	10	23193706.0	23193706.0	1.0	A	10:23193706	10:23193706:T>A	ENSG00000168267	ENST00000638469	ENSE00003807656
rs104894186	10	23193805.0	23193805.0	1.0	T	10:23193805	10:23193805:C>T	ENSG00000168267	ENST00000638469	ENSE00003807656
rs181911810	10	23193879.0	23193879.0	1.0	A	10:23193879	10:23193879:C>A	ENSG00000168267	ENST00000638469	ENSE00003807656
rs104894186	10	23193805.0	23193805.0	1.0	T	10:23193805	10:23193805:C>T	ENSG00000168267	ENST00000639082	ENSE00003809529
rs181911810	10	23193879.0	23193879.0	1.0	A	10:23193879	10:23193879:C>A	ENSG00000168267	ENST00000639082	ENSE00003809529
rs7918487	10	23193706.0	23193706.0	1.0	A	10:23193706	10:23193706:T>A	ENSG00000168267	ENST00000639873	ENSE00003804882
rs104894186	10	23193805.0	23193805.0	1.0	T	10:23193805	10:23193805:C>T	ENSG00000168267	ENST00000639873	ENSE00003804882
rs181911810	10	23193879.0	23193879.0	1.0	A	10:23193879	10:23193879:C>A	ENSG00000168267	ENST00000639873	ENSE00003804882
rs104894186	10	23193805.0	23193805.0	1.0	T	10:23193805	10:23193805:C>T	ENSG00000168267	ENST00000640579	ENSE00003804883
rs181911810	10	23193879.0	23193879.0	1.0	A	10:23193879	10:23193879:C>A	ENSG00000168267	ENST00000640579	ENSE00003804883
rs104894186	10	23193805.0	23193805.0	1.0	T	10:23193805	10:23193805:C>T	ENSG00000168267	ENST00000640697	ENSE00003810389
rs181911810	10	23193879.0	23193879.0	1.0	A	10:23193879	10:23193879:C>A	ENSG00000168267	ENST00000640697	ENSE00003810389
rs17151919	7	128254539.0	128254539.0	1.0	A	7:128254539	7:128254539:G>A	ENSG00000174697	ENST00000308868	ENSE00001208755
rs104894023	7	128254572.0	128254572.0	1.0	T	7:128254572	7:128254572:C>T	ENSG00000174697	ENST00000308868	ENSE00001208755
rs199917616	X	49258330.0	49258330.0	1.0	C	X:49258330	X:49258330:G>C	ENSG00000049768	ENST00000376207	ENSE00001316456
rs781861708	X	49258333.0	49258339.0	1.0	GAGG	X:49258333	X:49258333:GAGGAGG>GAGG	ENSG00000049768	ENST00000376207	ENSE00001316456
rs122467174	X	49258503.0	49258503.0	1.0	T	X:49258503	X:49258503:C>T	ENSG00000049768	ENST00000376207	ENSE00001316456
rs1057524899	X	49257472.0	49257472.0	1.0	T	X:49257472	X:49257472:C>T	ENSG00000049768	ENST00000376207	ENSE00000670078
rs1557115532	X	49251408.0	49251408.0	1.0	T	X:49251408	X:49251408:C>T	ENSG00000049768	ENST00000376207	ENSE00001865473
rs1557115532	X	49251408.0	49251408.0	1.0	T	X:49251408	X:49251408:C>T	ENSG00000049768	ENST00000376199	ENSE00001305668
rs1557115532	X	49251408.0	49251408.0	1.0	T	X:49251408	X:49251408:C>T	ENSG00000049768	ENST00000651307	ENSE00003849020
rs1557115532	X	49251408.0	49251408.0	1.0	T	X:49251408	X:49251408:C>T	ENSG00000049768	ENST00000455775	ENSE00003850664
rs199917616	X	49258330.0	49258330.0	1.0	C	X:49258330	X:49258330:G>C	ENSG00000049768	ENST00000518685	ENSE00002229322
rs781861708	X	49258333.0	49258339.0	1.0	GAGG	X:49258333	X:49258333:GAGGAGG>GAGG	ENSG00000049768	ENST00000518685	ENSE00002229322
rs122467174	X	49258503.0	49258503.0	1.0	T	X:49258503	X:49258503:C>T	ENSG00000049768	ENST00000518685	ENSE00002229322
rs1557115532	X	49251408.0	49251408.0	1.0	T	X:49251408	X:49251408:C>T	ENSG00000049768	ENST00000518685	ENSE00003624382
rs199917616	X	49258330.0	49258330.0	1.0	C	X:49258330	X:49258330:G>C	ENSG00000049768	ENST00000376197	ENSE00001469683
rs781861708	X	49258333.0	49258339.0	1.0	GAGG	X:49258333	X:49258333:GAGGAGG>GAGG	ENSG00000049768	ENST00000376197	ENSE00001469683
rs1057524899	X	49257472.0	49257472.0	1.0	T	X:49257472	X:49257472:C>T	ENSG00000049768	ENST00000376197	ENSE00003935957
rs1557115532	X	49251408.0	49251408.0	1.0	T	X:49251408	X:49251408:C>T	ENSG00000049768	ENST00000376197	ENSE00003925659
rs1557115532	X	49251408.0	49251408.0	1.0	T	X:49251408	X:49251408:C>T	ENSG00000049768	ENST00000557224	ENSE00002289077
rs1057524899	X	49257472.0	49257472.0	1.0	T	X:49257472	X:49257472:C>T	ENSG00000049768	ENST00000652559	ENSE00003845403
rs71653619	1	7970934.0	7970934.0	1.0	A	1:7970934	1:7970934:G>A	ENSG00000116288	ENST00000493373	ENSE00003499981
rs71653619	1	7970934.0	7970934.0	1.0	A	1:7970934	1:7970934:G>A	ENSG00000116288	ENST00000460192	ENSE00001816280
rs71653619	1	7970934.0	7970934.0	1.0	A	1:7970934	1:7970934:G>A	ENSG00000116288	ENST00000465354	ENSE00001830800
rs71653619	1	7970934.0	7970934.0	1.0	A	1:7970934	1:7970934:G>A	ENSG00000116288	ENST00000497113	ENSE00003484102
rs200635937	1	168104855.0	168104855.0	1.0	T	1:168104855	1:168104855:A>T	ENSG00000143147	ENST00000367838	ENSE00003657610
rs200635937	1	168104855.0	168104855.0	1.0	T	1:168104855	1:168104855:A>T	ENSG00000143147	ENST00000493800	ENSE00001812066
rs200635937	1	168104855.0	168104855.0	1.0	T	1:168104855	1:168104855:A>T	ENSG00000143147	ENST00000271357	ENSE00003575832
rs886041238	22	50721586.0	50721609.0	1.0	GCCCAGCCCCC	22:50721586	22:50721586:GCCCAGCCCCCGGGCCCAGCCCCC>GCCCAGCCCCC	ENSG00000251322	ENST00000414786	ENSE00002516660
rs886041238	22	50721586.0	50721609.0	1.0	GCCCAGCCCCC	22:50721586	22:50721586:GCCCAGCCCCCGGGCCCAGCCCCC>GCCCAGCCCCC	ENSG00000251322	ENST00000262795	ENSE00003784631
rs777958777	7	44188919.0	44188919.0	1.0	C	7:44188919	7:44188919:T>C	ENSG00000106633	ENST00000673284	ENSE00001362239
rs116093166	7	44188923.0	44188923.0	1.0	G	7:44188923	7:44188923:C>G	ENSG00000106633	ENST00000673284	ENSE00001362239
rs202091228	7	44188944.0	44188944.0	1.0	T	7:44188944	7:44188944:C>T	ENSG00000106633	ENST00000673284	ENSE00001362239
rs373418736	7	44153306.0	44153306.0	1.0	T	7:44153306	7:44153306:C>T	ENSG00000106633	ENST00000673284	ENSE00000680812
rs1064793998	7	44153325.0	44153325.0	1.0	T	7:44153325	7:44153325:C>T	ENSG00000106633	ENST00000673284	ENSE00000680812
rs780612692	7	44153326.0	44153326.0	1.0	A	7:44153326	7:44153326:G>A	ENSG00000106633	ENST00000673284	ENSE00000680812
rs193922287	7	44153334.0	44153334.0	1.0	A	7:44153334	7:44153334:G>A	ENSG00000106633	ENST00000673284	ENSE00000680812
rs1562719705	7	44153361.0	44153361.0	1.0	A	7:44153361	7:44153361:G>A	ENSG00000106633	ENST00000673284	ENSE00000680812
rs193922286	7	44153363.0	44153363.0	1.0	T	7:44153363	7:44153363:G>T	ENSG00000106633	ENST00000673284	ENSE00000680812
rs193922279	7	44153378.0	44153378.0	1.0	T	7:44153378	7:44153378:C>T	ENSG00000106633	ENST00000673284	ENSE00000680812
rs267601516	7	44153379.0	44153379.0	1.0	T	7:44153379	7:44153379:C>T	ENSG00000106633	ENST00000673284	ENSE00000680812
rs764232985	7	44153381.0	44153381.0	1.0	G	7:44153381	7:44153381:C>G	ENSG00000106633	ENST00000673284	ENSE00000680812
rs1057524906	7	44153387.0	44153387.0	1.0	G	7:44153387	7:44153387:A>G	ENSG00000106633	ENST00000673284	ENSE00000680812
rs1064794268	7	44153396.0	44153396.0	1.0	G	7:44153396	7:44153396:T>G	ENSG00000106633	ENST00000673284	ENSE00000680812
rs878853246	7	44153397.0	44153397.0	1.0	A	7:44153397	7:44153397:G>A	ENSG00000106633	ENST00000673284	ENSE00000680812
rs193922261	7	44153402.0	44153402.0	1.0	G	7:44153402	7:44153402:C>G	ENSG00000106633	ENST00000673284	ENSE00000680812
rs762263694	7	44153403.0	44153403.0	1.0	A	7:44153403	7:44153403:G>A	ENSG00000106633	ENST00000673284	ENSE00000680812
rs193922259	7	44153406.0	44153406.0	1.0	A	7:44153406	7:44153406:T>A	ENSG00000106633	ENST00000673284	ENSE00000680812
rs1554335954	7	44153411.0	44153411.0	1.0	C	7:44153411	7:44153411:A>C	ENSG00000106633	ENST00000673284	ENSE00000680812
rs876661320	7	44153420.0	44153420.0	1.0	G	7:44153420	7:44153420:A>G	ENSG00000106633	ENST00000673284	ENSE00000680812
rs193922329	7	44153433.0	44153433.0	1.0	A	7:44153433	7:44153433:G>A	ENSG00000106633	ENST00000673284	ENSE00000680812
rs193922325	7	44153435.0	44153435.0	1.0	C	7:44153435	7:44153435:A>C	ENSG00000106633	ENST00000673284	ENSE00000680812
rs193922308	7	44153452.0	44153452.0	1.0	C	7:44153452	7:44153452:G>C	ENSG00000106633	ENST00000673284	ENSE00000680812
rs797045595	7	44152301.0	44152319.0	1.0	GG	7:44152301	7:44152301:GGGGATGGAGTACATCTGG>GG	ENSG00000106633	ENST00000673284	ENSE00000832580
rs193922292	7	44152312.0	44152312.0	1.0	C	7:44152312	7:44152312:A>C	ENSG00000106633	ENST00000673284	ENSE00000832580
rs2096281702	7	44152318.0	44152318.0	1.0	A	7:44152318	7:44152318:G>A	ENSG00000106633	ENST00000673284	ENSE00000832580
rs193922291	7	44152330.0	44152330.0	1.0	A	7:44152330	7:44152330:T>A	ENSG00000106633	ENST00000673284	ENSE00000832580
rs762922697	7	44152333.0	44152333.0	1.0	T	7:44152333	7:44152333:C>T	ENSG00000106633	ENST00000673284	ENSE00000832580
rs1554335752	7	44152339.0	44152339.0	1.0	-	7:44152339	7:44152339:A>-	ENSG00000106633	ENST00000673284	ENSE00000832580
rs1562719029	7	44152343.0	44152346.0	1.0	CCC	7:44152343	7:44152343:CCCC>CCC	ENSG00000106633	ENST00000673284	ENSE00000832580
rs1554335758	7	44152379.0	44152379.0	1.0	A	7:44152379	7:44152379:C>A	ENSG00000106633	ENST00000673284	ENSE00000832580
rs193922290	7	44152381.0	44152381.0	1.0	A	7:44152381	7:44152381:T>A	ENSG00000106633	ENST00000673284	ENSE00000832580
rs1554335761	7	44152396.0	44152396.0	1.0	T	7:44152396	7:44152396:C>T	ENSG00000106633	ENST00000673284	ENSE00000832580
rs193922289	7	44152420.0	44152420.0	1.0	T	7:44152420	7:44152420:C>T	ENSG00000106633	ENST00000673284	ENSE00000832580
rs1554335567	7	44150962.0	44150962.0	1.0	C	7:44150962	7:44150962:G>C	ENSG00000106633	ENST00000673284	ENSE00000680809
rs193922301	7	44150976.0	44150976.0	1.0	C	7:44150976	7:44150976:T>C	ENSG00000106633	ENST00000673284	ENSE00000680809
rs193922300	7	44150982.0	44150982.0	1.0	A	7:44150982	7:44150982:G>A	ENSG00000106633	ENST00000673284	ENSE00000680809
rs193922297	7	44150990.0	44150990.0	1.0	G	7:44150990	7:44150990:A>G	ENSG00000106633	ENST00000673284	ENSE00000680809
rs193922296	7	44150999.0	44150999.0	1.0	T	7:44150999	7:44150999:C>T	ENSG00000106633	ENST00000673284	ENSE00000680809
rs1064793428	7	44151003.0	44151006.0	1.0	GGGGGG	7:44151003	7:44151003:GGGG>GGGGGG	ENSG00000106633	ENST00000673284	ENSE00000680809
rs1554335596	7	44151008.0	44151008.0	1.0	G	7:44151008	7:44151008:A>G	ENSG00000106633	ENST00000673284	ENSE00000680809
rs762419802	7	44151045.0	44151045.0	1.0	T	7:44151045	7:44151045:C>T	ENSG00000106633	ENST00000673284	ENSE00000680809
rs193922295	7	44151046.0	44151047.0	1.0	G	7:44151046	7:44151046:GG>G	ENSG00000106633	ENST00000673284	ENSE00000680809
rs104894010	7	44151048.0	44151048.0	1.0	G	7:44151048	7:44151048:A>G	ENSG00000106633	ENST00000673284	ENSE00000680809
rs1554335612	7	44151068.0	44151068.0	1.0	A	7:44151068	7:44151068:T>A	ENSG00000106633	ENST00000673284	ENSE00000680809
rs759072800	7	44151069.0	44151069.0	1.0	G	7:44151069	7:44151069:C>G	ENSG00000106633	ENST00000673284	ENSE00000680809
rs1554335616	7	44151075.0	44151075.0	1.0	C	7:44151075	7:44151075:G>C	ENSG00000106633	ENST00000673284	ENSE00000680809
rs376050856	7	44149971.0	44149971.0	1.0	G	7:44149971	7:44149971:C>G	ENSG00000106633	ENST00000673284	ENSE00000680807
rs886042610	7	44149976.0	44149976.0	1.0	T	7:44149976	7:44149976:C>T	ENSG00000106633	ENST00000673284	ENSE00000680807
rs1085307455	7	44149977.0	44149977.0	1.0	A	7:44149977	7:44149977:G>A	ENSG00000106633	ENST00000673284	ENSE00000680807
rs193922307	7	44149985.0	44149985.0	1.0	A	7:44149985	7:44149985:G>A	ENSG00000106633	ENST00000673284	ENSE00000680807
rs751279776	7	44149986.0	44149986.0	1.0	T	7:44149986	7:44149986:C>T	ENSG00000106633	ENST00000673284	ENSE00000680807
rs104894006	7	44149992.0	44149992.0	1.0	A	7:44149992	7:44149992:G>A	ENSG00000106633	ENST00000673284	ENSE00000680807
rs587780345	7	44150004.0	44150004.0	1.0	T	7:44150004	7:44150004:C>T	ENSG00000106633	ENST00000673284	ENSE00000680807
rs193922306	7	44150006.0	44150006.0	1.0	G	7:44150006	7:44150006:A>G	ENSG00000106633	ENST00000673284	ENSE00000680807
rs1554335444	7	44150008.0	44150008.0	1.0	C	7:44150008	7:44150008:A>C	ENSG00000106633	ENST00000673284	ENSE00000680807
rs886039380	7	44150015.0	44150015.0	1.0	T	7:44150015	7:44150015:C>T	ENSG00000106633	ENST00000673284	ENSE00000680807
rs193922305	7	44150016.0	44150016.0	1.0	T	7:44150016	7:44150016:C>T	ENSG00000106633	ENST00000673284	ENSE00000680807
rs193922304	7	44150021.0	44150021.0	1.0	C	7:44150021	7:44150021:G>C	ENSG00000106633	ENST00000673284	ENSE00000680807
rs193922303	7	44150039.0	44150039.0	1.0	A	7:44150039	7:44150039:C>A	ENSG00000106633	ENST00000673284	ENSE00000680807
rs1481197092	7	44150049.0	44150049.0	1.0	C	7:44150049	7:44150049:A>C	ENSG00000106633	ENST00000673284	ENSE00000680807
rs2096278847	7	44150057.0	44150057.0	1.0	G	7:44150057	7:44150057:A>G	ENSG00000106633	ENST00000673284	ENSE00000680807
rs1554335391	7	44149758.0	44149763.0	1.0	AC	7:44149758	7:44149758:ACCCAC>AC	ENSG00000106633	ENST00000673284	ENSE00000832577
rs193922320	7	44149759.0	44149761.0	1.0	CC	7:44149759	7:44149759:CCC>CC	ENSG00000106633	ENST00000673284	ENSE00000832577
rs193922319	7	44149762.0	44149762.0	1.0	G	7:44149762	7:44149762:A>G	ENSG00000106633	ENST00000673284	ENSE00000832577
rs148311934	7	44149763.0	44149763.0	1.0	T	7:44149763	7:44149763:C>T	ENSG00000106633	ENST00000673284	ENSE00000832577
rs772754004	7	44149764.0	44149764.0	1.0	A	7:44149764	7:44149764:G>A	ENSG00000106633	ENST00000673284	ENSE00000832577
rs1360415315	7	44149772.0	44149772.0	1.0	G	7:44149772	7:44149772:C>G	ENSG00000106633	ENST00000673284	ENSE00000832577
rs193922317	7	44149778.0	44149778.0	1.0	T	7:44149778	7:44149778:C>T	ENSG00000106633	ENST00000673284	ENSE00000832577
rs193922316	7	44149780.0	44149780.0	1.0	T	7:44149780	7:44149780:C>T	ENSG00000106633	ENST00000673284	ENSE00000832577
rs193922315	7	44149781.0	44149781.0	1.0	G	7:44149781	7:44149781:A>G	ENSG00000106633	ENST00000673284	ENSE00000832577
rs147065275	7	44149790.0	44149790.0	1.0	T	7:44149790	7:44149790:C>T	ENSG00000106633	ENST00000673284	ENSE00000832577
rs144723656	7	44149794.0	44149794.0	1.0	A	7:44149794	7:44149794:G>A	ENSG00000106633	ENST00000673284	ENSE00000832577
rs193922314	7	44149802.0	44149806.0	1.0	AG	7:44149802	7:44149802:AGGAG>AG	ENSG00000106633	ENST00000673284	ENSE00000832577
rs193922313	7	44149809.0	44149809.0	1.0	A	7:44149809	7:44149809:C>A	ENSG00000106633	ENST00000673284	ENSE00000832577
rs80356654	7	44149810.0	44149810.0	1.0	G	7:44149810	7:44149810:A>G	ENSG00000106633	ENST00000673284	ENSE00000832577
rs1583599303	7	44149813.0	44149813.0	1.0	A	7:44149813	7:44149813:G>A	ENSG00000106633	ENST00000673284	ENSE00000832577
rs1476637197	7	44149817.0	44149817.0	1.0	T	7:44149817	7:44149817:C>T	ENSG00000106633	ENST00000673284	ENSE00000832577
rs587780346	7	44149823.0	44149823.0	1.0	G	7:44149823	7:44149823:T>G	ENSG00000106633	ENST00000673284	ENSE00000832577
rs193922312	7	44149824.0	44149824.0	1.0	C	7:44149824	7:44149824:G>C	ENSG00000106633	ENST00000673284	ENSE00000832577
rs1562717053	7	44149831.0	44149831.0	1.0	G	7:44149831	7:44149831:A>G	ENSG00000106633	ENST00000673284	ENSE00000832577
rs193922310	7	44149835.0	44149835.0	1.0	C	7:44149835	7:44149835:T>C	ENSG00000106633	ENST00000673284	ENSE00000832577
rs794727775	7	44149838.0	44149838.0	1.0	A	7:44149838	7:44149838:C>A	ENSG00000106633	ENST00000673284	ENSE00000832577
rs193922309	7	44149852.0	44149852.0	1.0	C	7:44149852	7:44149852:T>C	ENSG00000106633	ENST00000673284	ENSE00000832577
rs143484733	7	44147677.0	44147677.0	1.0	C	7:44147677	7:44147677:T>C	ENSG00000106633	ENST00000673284	ENSE00000832576
rs104894005	7	44147678.0	44147678.0	1.0	A	7:44147678	7:44147678:C>A	ENSG00000106633	ENST00000673284	ENSE00000832576
rs193922333	7	44147680.0	44147680.0	1.0	A	7:44147680	7:44147680:T>A	ENSG00000106633	ENST00000673284	ENSE00000832576
rs767565869	7	44147689.0	44147689.0	1.0	A	7:44147689	7:44147689:C>A	ENSG00000106633	ENST00000673284	ENSE00000832576
rs556436603	7	44147690.0	44147690.0	1.0	A	7:44147690	7:44147690:G>A	ENSG00000106633	ENST00000673284	ENSE00000832576
rs193922332	7	44147701.0	44147701.0	1.0	G	7:44147701	7:44147701:A>G	ENSG00000106633	ENST00000673284	ENSE00000832576
rs104894011	7	44147720.0	44147720.0	1.0	A	7:44147720	7:44147720:C>A	ENSG00000106633	ENST00000673284	ENSE00000832576
rs193929373	7	44147723.0	44147723.0	1.0	T	7:44147723	7:44147723:C>T	ENSG00000106633	ENST00000673284	ENSE00000832576
rs193922331	7	44147726.0	44147726.0	1.0	G	7:44147726	7:44147726:A>G	ENSG00000106633	ENST00000673284	ENSE00000832576
rs104894008	7	44147732.0	44147732.0	1.0	G	7:44147732	7:44147732:C>G	ENSG00000106633	ENST00000673284	ENSE00000832576
rs193922330	7	44147734.0	44147734.0	1.0	G	7:44147734	7:44147734:A>G	ENSG00000106633	ENST00000673284	ENSE00000832576
rs1375656631	7	44147738.0	44147738.0	1.0	T	7:44147738	7:44147738:C>T	ENSG00000106633	ENST00000673284	ENSE00000832576
rs747662793	7	44147740.0	44147740.0	1.0	T	7:44147740	7:44147740:C>T	ENSG00000106633	ENST00000673284	ENSE00000832576
rs193922328	7	44147745.0	44147745.0	1.0	G	7:44147745	7:44147745:C>G	ENSG00000106633	ENST00000673284	ENSE00000832576
rs769268803	7	44147747.0	44147747.0	1.0	G	7:44147747	7:44147747:C>G	ENSG00000106633	ENST00000673284	ENSE00000832576
rs1554335141	7	44147751.0	44147751.0	1.0	T	7:44147751	7:44147751:A>T	ENSG00000106633	ENST00000673284	ENSE00000832576
rs193922327	7	44147753.0	44147753.0	1.0	G	7:44147753	7:44147753:T>G	ENSG00000106633	ENST00000673284	ENSE00000832576
rs193921400	7	44147755.0	44147755.0	1.0	C	7:44147755	7:44147755:A>C	ENSG00000106633	ENST00000673284	ENSE00000832576
rs748964205	7	44147756.0	44147756.0	1.0	A	7:44147756	7:44147756:C>A	ENSG00000106633	ENST00000673284	ENSE00000832576
rs193922326	7	44147761.0	44147761.0	1.0	G	7:44147761	7:44147761:A>G	ENSG00000106633	ENST00000673284	ENSE00000832576
rs1057524904	7	44147765.0	44147765.0	1.0	A	7:44147765	7:44147765:G>A	ENSG00000106633	ENST00000673284	ENSE00000832576
rs1240035630	7	44147783.0	44147783.0	1.0	G	7:44147783	7:44147783:C>G	ENSG00000106633	ENST00000673284	ENSE00000832576
rs1562715574	7	44147795.0	44147795.0	1.0	C	7:44147795	7:44147795:T>C	ENSG00000106633	ENST00000673284	ENSE00000832576
rs764146649	7	44147797.0	44147797.0	1.0	C	7:44147797	7:44147797:T>C	ENSG00000106633	ENST00000673284	ENSE00000832576
rs1176858193	7	44147804.0	44147804.0	1.0	T	7:44147804	7:44147804:C>T	ENSG00000106633	ENST00000673284	ENSE00000832576
rs193922323	7	44147809.0	44147809.0	1.0	G	7:44147809	7:44147809:A>G	ENSG00000106633	ENST00000673284	ENSE00000832576
rs1057521093	7	44147810.0	44147810.0	1.0	C	7:44147810	7:44147810:T>C	ENSG00000106633	ENST00000673284	ENSE00000832576
rs193922322	7	44147819.0	44147819.0	1.0	T	7:44147819	7:44147819:C>T	ENSG00000106633	ENST00000673284	ENSE00000832576
rs794727839	7	44147825.0	44147825.0	1.0	G	7:44147825	7:44147825:A>G	ENSG00000106633	ENST00000673284	ENSE00000832576
rs80356655	7	44147830.0	44147830.0	1.0	A	7:44147830	7:44147830:G>A	ENSG00000106633	ENST00000673284	ENSE00000832576
rs1332966015	7	44147831.0	44147831.0	1.0	C	7:44147831	7:44147831:T>C	ENSG00000106633	ENST00000673284	ENSE00000832576
rs1376631949	7	44146463.0	44146463.0	1.0	A	7:44146463	7:44146463:C>A	ENSG00000106633	ENST00000673284	ENSE00003605854
rs193922255	7	44146464.0	44146464.0	1.0	C	7:44146464	7:44146464:T>C	ENSG00000106633	ENST00000673284	ENSE00003605854
rs1057524903	7	44146466.0	44146466.0	1.0	C	7:44146466	7:44146466:T>C	ENSG00000106633	ENST00000673284	ENSE00003605854
rs397514580	7	44146467.0	44146467.0	1.0	T	7:44146467	7:44146467:C>T	ENSG00000106633	ENST00000673284	ENSE00003605854
rs193922253	7	44146479.0	44146478.0	1.0	TT	7:44146479	7:44146479:->TT	ENSG00000106633	ENST00000673284	ENSE00003605854
rs193922254	7	44146479.0	44146479.0	1.0	-	7:44146479	7:44146479:C>-	ENSG00000106633	ENST00000673284	ENSE00003605854
rs193922252	7	44146479.0	44146480.0	1.0	TT	7:44146479	7:44146479:CG>TT	ENSG00000106633	ENST00000673284	ENSE00003605854
rs1554334872	7	44146493.0	44146493.0	1.0	G	7:44146493	7:44146493:A>G	ENSG00000106633	ENST00000673284	ENSE00003605854
rs193922341	7	44146511.0	44146511.0	1.0	G	7:44146511	7:44146511:A>G	ENSG00000106633	ENST00000673284	ENSE00003605854
rs193922340	7	44146530.0	44146530.0	1.0	A	7:44146530	7:44146530:C>A	ENSG00000106633	ENST00000673284	ENSE00003605854
rs193922339	7	44146535.0	44146535.0	1.0	T	7:44146535	7:44146535:A>T	ENSG00000106633	ENST00000673284	ENSE00003605854
rs193922338	7	44146538.0	44146538.0	1.0	T	7:44146538	7:44146538:A>T	ENSG00000106633	ENST00000673284	ENSE00003605854
rs1554334886	7	44146541.0	44146541.0	1.0	G	7:44146541	7:44146541:A>G	ENSG00000106633	ENST00000673284	ENSE00003605854
rs1057524892	7	44146563.0	44146564.0	1.0	AT	7:44146563	7:44146563:GC>AT	ENSG00000106633	ENST00000673284	ENSE00003605854
rs193922337	7	44146565.0	44146565.0	1.0	G	7:44146565	7:44146565:A>G	ENSG00000106633	ENST00000673284	ENSE00003605854
rs1312678560	7	44146574.0	44146574.0	1.0	A	7:44146574	7:44146574:C>A	ENSG00000106633	ENST00000673284	ENSE00003605854
rs193922336	7	44146575.0	44146575.0	1.0	A	7:44146575	7:44146575:G>A	ENSG00000106633	ENST00000673284	ENSE00003605854
rs104894009	7	44146587.0	44146587.0	1.0	G	7:44146587	7:44146587:C>G	ENSG00000106633	ENST00000673284	ENSE00003605854
rs193922335	7	44146611.0	44146611.0	1.0	A	7:44146611	7:44146611:T>A	ENSG00000106633	ENST00000673284	ENSE00003605854
rs193922272	7	44145510.0	44145510.0	1.0	C	7:44145510	7:44145510:T>C	ENSG00000106633	ENST00000673284	ENSE00000832574
rs1554334546	7	44145521.0	44145521.0	1.0	T	7:44145521	7:44145521:C>T	ENSG00000106633	ENST00000673284	ENSE00000832574
rs193922271	7	44145543.0	44145543.0	1.0	C	7:44145543	7:44145543:G>C	ENSG00000106633	ENST00000673284	ENSE00000832574
rs193929375	7	44145560.0	44145560.0	1.0	A	7:44145560	7:44145560:C>A	ENSG00000106633	ENST00000673284	ENSE00000832574
rs2096271425	7	44145572.0	44145572.0	1.0	G	7:44145572	7:44145572:A>G	ENSG00000106633	ENST00000673284	ENSE00000832574
rs193922269	7	44145575.0	44145575.0	1.0	A	7:44145575	7:44145575:C>A	ENSG00000106633	ENST00000673284	ENSE00000832574
rs1554334579	7	44145577.0	44145577.0	1.0	T	7:44145577	7:44145577:G>T	ENSG00000106633	ENST00000673284	ENSE00000832574
rs193921340	7	44145581.0	44145581.0	1.0	G	7:44145581	7:44145581:A>G	ENSG00000106633	ENST00000673284	ENSE00000832574
rs2096271482	7	44145587.0	44145587.0	1.0	T	7:44145587	7:44145587:C>T	ENSG00000106633	ENST00000673284	ENSE00000832574
rs193921338	7	44145590.0	44145590.0	1.0	A	7:44145590	7:44145590:G>A	ENSG00000106633	ENST00000673284	ENSE00000832574
rs193922268	7	44145593.0	44145593.0	1.0	G	7:44145593	7:44145593:A>G	ENSG00000106633	ENST00000673284	ENSE00000832574
rs193922267	7	44145597.0	44145597.0	1.0	T	7:44145597	7:44145597:C>T	ENSG00000106633	ENST00000673284	ENSE00000832574
rs777870079	7	44145602.0	44145602.0	1.0	A	7:44145602	7:44145602:G>A	ENSG00000106633	ENST00000673284	ENSE00000832574
rs1131691505	7	44145612.0	44145623.0	1.0	GCG	7:44145612	7:44145612:GCGCAGCGCGCG>GCG	ENSG00000106633	ENST00000673284	ENSE00000832574
rs193922265	7	44145614.0	44145614.0	1.0	A	7:44145614	7:44145614:G>A	ENSG00000106633	ENST00000673284	ENSE00000832574
rs193929374	7	44145617.0	44145617.0	1.0	A	7:44145617	7:44145617:G>A	ENSG00000106633	ENST00000673284	ENSE00000832574
rs104894016	7	44145618.0	44145618.0	1.0	G	7:44145618	7:44145618:C>G	ENSG00000106633	ENST00000673284	ENSE00000832574
rs193922264	7	44145620.0	44145620.0	1.0	T	7:44145620	7:44145620:C>T	ENSG00000106633	ENST00000673284	ENSE00000832574
rs193922263	7	44145626.0	44145626.0	1.0	A	7:44145626	7:44145626:G>A	ENSG00000106633	ENST00000673284	ENSE00000832574
rs1415041911	7	44145630.0	44145630.0	1.0	A	7:44145630	7:44145630:C>A	ENSG00000106633	ENST00000673284	ENSE00000832574
rs193922262	7	44145636.0	44145636.0	1.0	A	7:44145636	7:44145636:C>A	ENSG00000106633	ENST00000673284	ENSE00000832574
rs556581174	7	44145637.0	44145637.0	1.0	A	7:44145637	7:44145637:G>A	ENSG00000106633	ENST00000673284	ENSE00000832574
rs587780343	7	44145638.0	44145638.0	1.0	A	7:44145638	7:44145638:C>A	ENSG00000106633	ENST00000673284	ENSE00000832574
rs1057521092	7	44145651.0	44145651.0	1.0	T	7:44145651	7:44145651:C>T	ENSG00000106633	ENST00000673284	ENSE00000832574
rs1064793134	7	44145663.0	44145663.0	1.0	T	7:44145663	7:44145663:C>T	ENSG00000106633	ENST00000673284	ENSE00000832574
rs2096271812	7	44145665.0	44145665.0	1.0	A	7:44145665	7:44145665:G>A	ENSG00000106633	ENST00000673284	ENSE00000832574
rs1583592156	7	44145686.0	44145686.0	1.0	G	7:44145686	7:44145686:A>G	ENSG00000106633	ENST00000673284	ENSE00000832574
rs193922260	7	44145708.0	44145708.0	1.0	A	7:44145708	7:44145708:T>A	ENSG00000106633	ENST00000673284	ENSE00000832574
rs1583592247	7	44145716.0	44145721.0	1.0	CGGTCGGTCG	7:44145716	7:44145716:CGGTCG>CGGTCGGTCG	ENSG00000106633	ENST00000673284	ENSE00000832574
rs2096271919	7	44145717.0	44145717.0	1.0	C	7:44145717	7:44145717:G>C	ENSG00000106633	ENST00000673284	ENSE00000832574
rs864321656	7	44145720.0	44145720.0	1.0	A	7:44145720	7:44145720:C>A	ENSG00000106633	ENST00000673284	ENSE00000832574
rs1000236360	7	44145726.0	44145726.0	1.0	A	7:44145726	7:44145726:T>A	ENSG00000106633	ENST00000673284	ENSE00000832574
rs753795627	7	44145170.0	44145170.0	1.0	C	7:44145170	7:44145170:A>C	ENSG00000106633	ENST00000673284	ENSE00003895799
rs1057524900	7	44145173.0	44145173.0	1.0	A	7:44145173	7:44145173:G>A	ENSG00000106633	ENST00000673284	ENSE00003895799
rs193922283	7	44145176.0	44145176.0	1.0	A	7:44145176	7:44145176:G>A	ENSG00000106633	ENST00000673284	ENSE00003895799
rs193922274	7	44145176.0	44145255.0	1.0	TGTAA	7:44145176	7:44145176:GAGACCAGGGCCGCGCCCCGGCCACTGCCCTCCTCCGACTCGATGAAGGTGATCTCGCAGCTGGGCGTCAGCCTGCGCAC>TGTAA	ENSG00000106633	ENST00000673284	ENSE00003895799
rs193922282	7	44145189.0	44145189.0	1.0	T	7:44145189	7:44145189:C>T	ENSG00000106633	ENST00000673284	ENSE00003895799
rs1057524901	7	44145190.0	44145190.0	1.0	-	7:44145190	7:44145190:G>-	ENSG00000106633	ENST00000673284	ENSE00003895799
rs1131691416	7	44145194.0	44145194.0	1.0	G	7:44145194	7:44145194:C>G	ENSG00000106633	ENST00000673284	ENSE00003895799
rs193922281	7	44145195.0	44145195.0	1.0	C	7:44145195	7:44145195:G>C	ENSG00000106633	ENST00000673284	ENSE00003895799
rs193922280	7	44145202.0	44145202.0	1.0	-	7:44145202	7:44145202:G>-	ENSG00000106633	ENST00000673284	ENSE00003895799
rs1562711915	7	44145207.0	44145207.0	1.0	A	7:44145207	7:44145207:C>A	ENSG00000106633	ENST00000673284	ENSE00003895799
rs758737171	7	44145210.0	44145210.0	1.0	T	7:44145210	7:44145210:C>T	ENSG00000106633	ENST00000673284	ENSE00003895799
rs1286804191	7	44145212.0	44145212.0	1.0	A	7:44145212	7:44145212:G>A	ENSG00000106633	ENST00000673284	ENSE00003895799
rs1185622190	7	44145224.0	44145224.0	1.0	A	7:44145224	7:44145224:G>A	ENSG00000106633	ENST00000673284	ENSE00003895799
rs2096270595	7	44145225.0	44145225.0	1.0	G	7:44145225	7:44145225:T>G	ENSG00000106633	ENST00000673284	ENSE00003895799
rs193922278	7	44145227.0	44145227.0	1.0	T	7:44145227	7:44145227:A>T	ENSG00000106633	ENST00000673284	ENSE00003895799
rs193922277	7	44145245.0	44145245.0	1.0	G	7:44145245	7:44145245:A>G	ENSG00000106633	ENST00000673284	ENSE00003895799
rs193922275	7	44145250.0	44145253.0	1.0	GC	7:44145250	7:44145250:GCGC>GC	ENSG00000106633	ENST00000673284	ENSE00003895799
rs193922273	7	44145266.0	44145266.0	1.0	G	7:44145266	7:44145266:A>G	ENSG00000106633	ENST00000673284	ENSE00003895799
rs1257648811	7	44145272.0	44145272.0	1.0	C	7:44145272	7:44145272:T>C	ENSG00000106633	ENST00000673284	ENSE00003895799
rs193922272	7	44145510.0	44145510.0	1.0	C	7:44145510	7:44145510:T>C	ENSG00000106633	ENST00000672743	ENSE00003894670
rs1554334546	7	44145521.0	44145521.0	1.0	T	7:44145521	7:44145521:C>T	ENSG00000106633	ENST00000672743	ENSE00003894670
rs193922271	7	44145543.0	44145543.0	1.0	C	7:44145543	7:44145543:G>C	ENSG00000106633	ENST00000672743	ENSE00003894670
rs193929375	7	44145560.0	44145560.0	1.0	A	7:44145560	7:44145560:C>A	ENSG00000106633	ENST00000672743	ENSE00003894670
rs2096271425	7	44145572.0	44145572.0	1.0	G	7:44145572	7:44145572:A>G	ENSG00000106633	ENST00000672743	ENSE00003894670
rs193922269	7	44145575.0	44145575.0	1.0	A	7:44145575	7:44145575:C>A	ENSG00000106633	ENST00000672743	ENSE00003894670
rs1554334579	7	44145577.0	44145577.0	1.0	T	7:44145577	7:44145577:G>T	ENSG00000106633	ENST00000672743	ENSE00003894670
rs193921340	7	44145581.0	44145581.0	1.0	G	7:44145581	7:44145581:A>G	ENSG00000106633	ENST00000672743	ENSE00003894670
rs2096271482	7	44145587.0	44145587.0	1.0	T	7:44145587	7:44145587:C>T	ENSG00000106633	ENST00000672743	ENSE00003894670
rs193921338	7	44145590.0	44145590.0	1.0	A	7:44145590	7:44145590:G>A	ENSG00000106633	ENST00000672743	ENSE00003894670
rs193922268	7	44145593.0	44145593.0	1.0	G	7:44145593	7:44145593:A>G	ENSG00000106633	ENST00000672743	ENSE00003894670
rs193922267	7	44145597.0	44145597.0	1.0	T	7:44145597	7:44145597:C>T	ENSG00000106633	ENST00000672743	ENSE00003894670
rs777870079	7	44145602.0	44145602.0	1.0	A	7:44145602	7:44145602:G>A	ENSG00000106633	ENST00000672743	ENSE00003894670
rs1131691505	7	44145612.0	44145623.0	1.0	GCG	7:44145612	7:44145612:GCGCAGCGCGCG>GCG	ENSG00000106633	ENST00000672743	ENSE00003894670
rs193922265	7	44145614.0	44145614.0	1.0	A	7:44145614	7:44145614:G>A	ENSG00000106633	ENST00000672743	ENSE00003894670
rs193929374	7	44145617.0	44145617.0	1.0	A	7:44145617	7:44145617:G>A	ENSG00000106633	ENST00000672743	ENSE00003894670
rs104894016	7	44145618.0	44145618.0	1.0	G	7:44145618	7:44145618:C>G	ENSG00000106633	ENST00000672743	ENSE00003894670
rs193922264	7	44145620.0	44145620.0	1.0	T	7:44145620	7:44145620:C>T	ENSG00000106633	ENST00000672743	ENSE00003894670
rs193922263	7	44145626.0	44145626.0	1.0	A	7:44145626	7:44145626:G>A	ENSG00000106633	ENST00000672743	ENSE00003894670
rs1415041911	7	44145630.0	44145630.0	1.0	A	7:44145630	7:44145630:C>A	ENSG00000106633	ENST00000672743	ENSE00003894670
rs193922262	7	44145636.0	44145636.0	1.0	A	7:44145636	7:44145636:C>A	ENSG00000106633	ENST00000672743	ENSE00003894670
rs556581174	7	44145637.0	44145637.0	1.0	A	7:44145637	7:44145637:G>A	ENSG00000106633	ENST00000672743	ENSE00003894670
rs587780343	7	44145638.0	44145638.0	1.0	A	7:44145638	7:44145638:C>A	ENSG00000106633	ENST00000672743	ENSE00003894670
rs1057521092	7	44145651.0	44145651.0	1.0	T	7:44145651	7:44145651:C>T	ENSG00000106633	ENST00000672743	ENSE00003894670
rs1064793134	7	44145663.0	44145663.0	1.0	T	7:44145663	7:44145663:C>T	ENSG00000106633	ENST00000672743	ENSE00003894670
rs2096271812	7	44145665.0	44145665.0	1.0	A	7:44145665	7:44145665:G>A	ENSG00000106633	ENST00000672743	ENSE00003894670
rs1583592156	7	44145686.0	44145686.0	1.0	G	7:44145686	7:44145686:A>G	ENSG00000106633	ENST00000672743	ENSE00003894670
rs193922260	7	44145708.0	44145708.0	1.0	A	7:44145708	7:44145708:T>A	ENSG00000106633	ENST00000672743	ENSE00003894670
rs1583592247	7	44145716.0	44145721.0	1.0	CGGTCGGTCG	7:44145716	7:44145716:CGGTCG>CGGTCGGTCG	ENSG00000106633	ENST00000672743	ENSE00003894670
rs2096271919	7	44145717.0	44145717.0	1.0	C	7:44145717	7:44145717:G>C	ENSG00000106633	ENST00000672743	ENSE00003894670
rs864321656	7	44145720.0	44145720.0	1.0	A	7:44145720	7:44145720:C>A	ENSG00000106633	ENST00000672743	ENSE00003894670
rs1000236360	7	44145726.0	44145726.0	1.0	A	7:44145726	7:44145726:T>A	ENSG00000106633	ENST00000672743	ENSE00003894670
rs753795627	7	44145170.0	44145170.0	1.0	C	7:44145170	7:44145170:A>C	ENSG00000106633	ENST00000672743	ENSE00003892398
rs1057524900	7	44145173.0	44145173.0	1.0	A	7:44145173	7:44145173:G>A	ENSG00000106633	ENST00000672743	ENSE00003892398
rs193922283	7	44145176.0	44145176.0	1.0	A	7:44145176	7:44145176:G>A	ENSG00000106633	ENST00000672743	ENSE00003892398
rs193922274	7	44145176.0	44145255.0	1.0	TGTAA	7:44145176	7:44145176:GAGACCAGGGCCGCGCCCCGGCCACTGCCCTCCTCCGACTCGATGAAGGTGATCTCGCAGCTGGGCGTCAGCCTGCGCAC>TGTAA	ENSG00000106633	ENST00000672743	ENSE00003892398
rs193922282	7	44145189.0	44145189.0	1.0	T	7:44145189	7:44145189:C>T	ENSG00000106633	ENST00000672743	ENSE00003892398
rs1057524901	7	44145190.0	44145190.0	1.0	-	7:44145190	7:44145190:G>-	ENSG00000106633	ENST00000672743	ENSE00003892398
rs1131691416	7	44145194.0	44145194.0	1.0	G	7:44145194	7:44145194:C>G	ENSG00000106633	ENST00000672743	ENSE00003892398
rs193922281	7	44145195.0	44145195.0	1.0	C	7:44145195	7:44145195:G>C	ENSG00000106633	ENST00000672743	ENSE00003892398
rs193922280	7	44145202.0	44145202.0	1.0	-	7:44145202	7:44145202:G>-	ENSG00000106633	ENST00000672743	ENSE00003892398
rs1562711915	7	44145207.0	44145207.0	1.0	A	7:44145207	7:44145207:C>A	ENSG00000106633	ENST00000672743	ENSE00003892398
rs758737171	7	44145210.0	44145210.0	1.0	T	7:44145210	7:44145210:C>T	ENSG00000106633	ENST00000672743	ENSE00003892398
rs1286804191	7	44145212.0	44145212.0	1.0	A	7:44145212	7:44145212:G>A	ENSG00000106633	ENST00000672743	ENSE00003892398
rs1185622190	7	44145224.0	44145224.0	1.0	A	7:44145224	7:44145224:G>A	ENSG00000106633	ENST00000672743	ENSE00003892398
rs2096270595	7	44145225.0	44145225.0	1.0	G	7:44145225	7:44145225:T>G	ENSG00000106633	ENST00000672743	ENSE00003892398
rs193922278	7	44145227.0	44145227.0	1.0	T	7:44145227	7:44145227:A>T	ENSG00000106633	ENST00000672743	ENSE00003892398
rs193922277	7	44145245.0	44145245.0	1.0	G	7:44145245	7:44145245:A>G	ENSG00000106633	ENST00000672743	ENSE00003892398
rs193922275	7	44145250.0	44145253.0	1.0	GC	7:44145250	7:44145250:GCGC>GC	ENSG00000106633	ENST00000672743	ENSE00003892398
rs193922273	7	44145266.0	44145266.0	1.0	G	7:44145266	7:44145266:A>G	ENSG00000106633	ENST00000672743	ENSE00003892398
rs1257648811	7	44145272.0	44145272.0	1.0	C	7:44145272	7:44145272:T>C	ENSG00000106633	ENST00000672743	ENSE00003892398
rs193922272	7	44145510.0	44145510.0	1.0	C	7:44145510	7:44145510:T>C	ENSG00000106633	ENST00000459642	ENSE00001845679
rs1554334546	7	44145521.0	44145521.0	1.0	T	7:44145521	7:44145521:C>T	ENSG00000106633	ENST00000459642	ENSE00001845679
rs193922271	7	44145543.0	44145543.0	1.0	C	7:44145543	7:44145543:G>C	ENSG00000106633	ENST00000459642	ENSE00001845679
rs193929375	7	44145560.0	44145560.0	1.0	A	7:44145560	7:44145560:C>A	ENSG00000106633	ENST00000459642	ENSE00001845679
rs2096271425	7	44145572.0	44145572.0	1.0	G	7:44145572	7:44145572:A>G	ENSG00000106633	ENST00000459642	ENSE00001845679
rs193922269	7	44145575.0	44145575.0	1.0	A	7:44145575	7:44145575:C>A	ENSG00000106633	ENST00000459642	ENSE00001845679
rs1554334579	7	44145577.0	44145577.0	1.0	T	7:44145577	7:44145577:G>T	ENSG00000106633	ENST00000459642	ENSE00001845679
rs193921340	7	44145581.0	44145581.0	1.0	G	7:44145581	7:44145581:A>G	ENSG00000106633	ENST00000459642	ENSE00001845679
rs2096271482	7	44145587.0	44145587.0	1.0	T	7:44145587	7:44145587:C>T	ENSG00000106633	ENST00000459642	ENSE00001845679
rs193921338	7	44145590.0	44145590.0	1.0	A	7:44145590	7:44145590:G>A	ENSG00000106633	ENST00000459642	ENSE00001845679
rs193922268	7	44145593.0	44145593.0	1.0	G	7:44145593	7:44145593:A>G	ENSG00000106633	ENST00000459642	ENSE00001845679
rs193922267	7	44145597.0	44145597.0	1.0	T	7:44145597	7:44145597:C>T	ENSG00000106633	ENST00000459642	ENSE00001845679
rs777870079	7	44145602.0	44145602.0	1.0	A	7:44145602	7:44145602:G>A	ENSG00000106633	ENST00000459642	ENSE00001845679
rs1131691505	7	44145612.0	44145623.0	1.0	GCG	7:44145612	7:44145612:GCGCAGCGCGCG>GCG	ENSG00000106633	ENST00000459642	ENSE00001845679
rs193922265	7	44145614.0	44145614.0	1.0	A	7:44145614	7:44145614:G>A	ENSG00000106633	ENST00000459642	ENSE00001845679
rs193929374	7	44145617.0	44145617.0	1.0	A	7:44145617	7:44145617:G>A	ENSG00000106633	ENST00000459642	ENSE00001845679
rs104894016	7	44145618.0	44145618.0	1.0	G	7:44145618	7:44145618:C>G	ENSG00000106633	ENST00000459642	ENSE00001845679
rs193922264	7	44145620.0	44145620.0	1.0	T	7:44145620	7:44145620:C>T	ENSG00000106633	ENST00000459642	ENSE00001845679
rs193922263	7	44145626.0	44145626.0	1.0	A	7:44145626	7:44145626:G>A	ENSG00000106633	ENST00000459642	ENSE00001845679
rs1415041911	7	44145630.0	44145630.0	1.0	A	7:44145630	7:44145630:C>A	ENSG00000106633	ENST00000459642	ENSE00001845679
rs193922262	7	44145636.0	44145636.0	1.0	A	7:44145636	7:44145636:C>A	ENSG00000106633	ENST00000459642	ENSE00001845679
rs556581174	7	44145637.0	44145637.0	1.0	A	7:44145637	7:44145637:G>A	ENSG00000106633	ENST00000459642	ENSE00001845679
rs587780343	7	44145638.0	44145638.0	1.0	A	7:44145638	7:44145638:C>A	ENSG00000106633	ENST00000459642	ENSE00001845679
rs1057521092	7	44145651.0	44145651.0	1.0	T	7:44145651	7:44145651:C>T	ENSG00000106633	ENST00000459642	ENSE00001845679
rs1064793134	7	44145663.0	44145663.0	1.0	T	7:44145663	7:44145663:C>T	ENSG00000106633	ENST00000459642	ENSE00001845679
rs2096271812	7	44145665.0	44145665.0	1.0	A	7:44145665	7:44145665:G>A	ENSG00000106633	ENST00000459642	ENSE00001845679
rs1583592156	7	44145686.0	44145686.0	1.0	G	7:44145686	7:44145686:A>G	ENSG00000106633	ENST00000459642	ENSE00001845679
rs193922260	7	44145708.0	44145708.0	1.0	A	7:44145708	7:44145708:T>A	ENSG00000106633	ENST00000459642	ENSE00001845679
rs1583592247	7	44145716.0	44145721.0	1.0	CGGTCGGTCG	7:44145716	7:44145716:CGGTCG>CGGTCGGTCG	ENSG00000106633	ENST00000459642	ENSE00001845679
rs2096271919	7	44145717.0	44145717.0	1.0	C	7:44145717	7:44145717:G>C	ENSG00000106633	ENST00000459642	ENSE00001845679
rs864321656	7	44145720.0	44145720.0	1.0	A	7:44145720	7:44145720:C>A	ENSG00000106633	ENST00000459642	ENSE00001845679
rs1000236360	7	44145726.0	44145726.0	1.0	A	7:44145726	7:44145726:T>A	ENSG00000106633	ENST00000459642	ENSE00001845679
rs193922258	7	44145731.0	44145731.0	1.0	G	7:44145731	7:44145731:C>G	ENSG00000106633	ENST00000459642	ENSE00001845679
rs193922285	7	44145148.0	44145148.0	1.0	A	7:44145148	7:44145148:C>A	ENSG00000106633	ENST00000459642	ENSE00001957151
rs193922284	7	44145161.0	44145162.0	1.0	-	7:44145161	7:44145161:TT>-	ENSG00000106633	ENST00000459642	ENSE00001957151
rs753795627	7	44145170.0	44145170.0	1.0	C	7:44145170	7:44145170:A>C	ENSG00000106633	ENST00000459642	ENSE00001957151
rs1057524900	7	44145173.0	44145173.0	1.0	A	7:44145173	7:44145173:G>A	ENSG00000106633	ENST00000459642	ENSE00001957151
rs193922283	7	44145176.0	44145176.0	1.0	A	7:44145176	7:44145176:G>A	ENSG00000106633	ENST00000459642	ENSE00001957151
rs193922274	7	44145176.0	44145255.0	1.0	TGTAA	7:44145176	7:44145176:GAGACCAGGGCCGCGCCCCGGCCACTGCCCTCCTCCGACTCGATGAAGGTGATCTCGCAGCTGGGCGTCAGCCTGCGCAC>TGTAA	ENSG00000106633	ENST00000459642	ENSE00001957151
rs193922282	7	44145189.0	44145189.0	1.0	T	7:44145189	7:44145189:C>T	ENSG00000106633	ENST00000459642	ENSE00001957151
rs1057524901	7	44145190.0	44145190.0	1.0	-	7:44145190	7:44145190:G>-	ENSG00000106633	ENST00000459642	ENSE00001957151
rs1131691416	7	44145194.0	44145194.0	1.0	G	7:44145194	7:44145194:C>G	ENSG00000106633	ENST00000459642	ENSE00001957151
rs193922281	7	44145195.0	44145195.0	1.0	C	7:44145195	7:44145195:G>C	ENSG00000106633	ENST00000459642	ENSE00001957151
rs193922280	7	44145202.0	44145202.0	1.0	-	7:44145202	7:44145202:G>-	ENSG00000106633	ENST00000459642	ENSE00001957151
rs1562711915	7	44145207.0	44145207.0	1.0	A	7:44145207	7:44145207:C>A	ENSG00000106633	ENST00000459642	ENSE00001957151
rs758737171	7	44145210.0	44145210.0	1.0	T	7:44145210	7:44145210:C>T	ENSG00000106633	ENST00000459642	ENSE00001957151
rs1286804191	7	44145212.0	44145212.0	1.0	A	7:44145212	7:44145212:G>A	ENSG00000106633	ENST00000459642	ENSE00001957151
rs1185622190	7	44145224.0	44145224.0	1.0	A	7:44145224	7:44145224:G>A	ENSG00000106633	ENST00000459642	ENSE00001957151
rs2096270595	7	44145225.0	44145225.0	1.0	G	7:44145225	7:44145225:T>G	ENSG00000106633	ENST00000459642	ENSE00001957151
rs193922278	7	44145227.0	44145227.0	1.0	T	7:44145227	7:44145227:A>T	ENSG00000106633	ENST00000459642	ENSE00001957151
rs193922277	7	44145245.0	44145245.0	1.0	G	7:44145245	7:44145245:A>G	ENSG00000106633	ENST00000459642	ENSE00001957151
rs193922275	7	44145250.0	44145253.0	1.0	GC	7:44145250	7:44145250:GCGC>GC	ENSG00000106633	ENST00000459642	ENSE00001957151
rs193922273	7	44145266.0	44145266.0	1.0	G	7:44145266	7:44145266:A>G	ENSG00000106633	ENST00000459642	ENSE00001957151
rs1257648811	7	44145272.0	44145272.0	1.0	C	7:44145272	7:44145272:T>C	ENSG00000106633	ENST00000459642	ENSE00001957151
rs193922285	7	44145148.0	44145148.0	1.0	A	7:44145148	7:44145148:C>A	ENSG00000106633	ENST00000336642	ENSE00001689304
rs193922284	7	44145161.0	44145162.0	1.0	-	7:44145161	7:44145161:TT>-	ENSG00000106633	ENST00000336642	ENSE00001689304
rs753795627	7	44145170.0	44145170.0	1.0	C	7:44145170	7:44145170:A>C	ENSG00000106633	ENST00000336642	ENSE00001689304
rs1057524900	7	44145173.0	44145173.0	1.0	A	7:44145173	7:44145173:G>A	ENSG00000106633	ENST00000336642	ENSE00001689304
rs193922283	7	44145176.0	44145176.0	1.0	A	7:44145176	7:44145176:G>A	ENSG00000106633	ENST00000336642	ENSE00001689304
rs193922274	7	44145176.0	44145255.0	1.0	TGTAA	7:44145176	7:44145176:GAGACCAGGGCCGCGCCCCGGCCACTGCCCTCCTCCGACTCGATGAAGGTGATCTCGCAGCTGGGCGTCAGCCTGCGCAC>TGTAA	ENSG00000106633	ENST00000336642	ENSE00001689304
rs193922282	7	44145189.0	44145189.0	1.0	T	7:44145189	7:44145189:C>T	ENSG00000106633	ENST00000336642	ENSE00001689304
rs1057524901	7	44145190.0	44145190.0	1.0	-	7:44145190	7:44145190:G>-	ENSG00000106633	ENST00000336642	ENSE00001689304
rs1131691416	7	44145194.0	44145194.0	1.0	G	7:44145194	7:44145194:C>G	ENSG00000106633	ENST00000336642	ENSE00001689304
rs193922281	7	44145195.0	44145195.0	1.0	C	7:44145195	7:44145195:G>C	ENSG00000106633	ENST00000336642	ENSE00001689304
rs193922280	7	44145202.0	44145202.0	1.0	-	7:44145202	7:44145202:G>-	ENSG00000106633	ENST00000336642	ENSE00001689304
rs1562711915	7	44145207.0	44145207.0	1.0	A	7:44145207	7:44145207:C>A	ENSG00000106633	ENST00000336642	ENSE00001689304
rs758737171	7	44145210.0	44145210.0	1.0	T	7:44145210	7:44145210:C>T	ENSG00000106633	ENST00000336642	ENSE00001689304
rs1286804191	7	44145212.0	44145212.0	1.0	A	7:44145212	7:44145212:G>A	ENSG00000106633	ENST00000336642	ENSE00001689304
rs1185622190	7	44145224.0	44145224.0	1.0	A	7:44145224	7:44145224:G>A	ENSG00000106633	ENST00000336642	ENSE00001689304
rs2096270595	7	44145225.0	44145225.0	1.0	G	7:44145225	7:44145225:T>G	ENSG00000106633	ENST00000336642	ENSE00001689304
rs193922278	7	44145227.0	44145227.0	1.0	T	7:44145227	7:44145227:A>T	ENSG00000106633	ENST00000336642	ENSE00001689304
rs193922277	7	44145245.0	44145245.0	1.0	G	7:44145245	7:44145245:A>G	ENSG00000106633	ENST00000336642	ENSE00001689304
rs193922275	7	44145250.0	44145253.0	1.0	GC	7:44145250	7:44145250:GCGC>GC	ENSG00000106633	ENST00000336642	ENSE00001689304
rs193922273	7	44145266.0	44145266.0	1.0	G	7:44145266	7:44145266:A>G	ENSG00000106633	ENST00000336642	ENSE00001689304
rs1257648811	7	44145272.0	44145272.0	1.0	C	7:44145272	7:44145272:T>C	ENSG00000106633	ENST00000336642	ENSE00001689304
rs373418736	7	44153306.0	44153306.0	1.0	T	7:44153306	7:44153306:C>T	ENSG00000106633	ENST00000395796	ENSE00003918704
rs1064793998	7	44153325.0	44153325.0	1.0	T	7:44153325	7:44153325:C>T	ENSG00000106633	ENST00000395796	ENSE00003918704
rs780612692	7	44153326.0	44153326.0	1.0	A	7:44153326	7:44153326:G>A	ENSG00000106633	ENST00000395796	ENSE00003918704
rs193922287	7	44153334.0	44153334.0	1.0	A	7:44153334	7:44153334:G>A	ENSG00000106633	ENST00000395796	ENSE00003918704
rs1562719705	7	44153361.0	44153361.0	1.0	A	7:44153361	7:44153361:G>A	ENSG00000106633	ENST00000395796	ENSE00003918704
rs193922286	7	44153363.0	44153363.0	1.0	T	7:44153363	7:44153363:G>T	ENSG00000106633	ENST00000395796	ENSE00003918704
rs193922279	7	44153378.0	44153378.0	1.0	T	7:44153378	7:44153378:C>T	ENSG00000106633	ENST00000395796	ENSE00003918704
rs267601516	7	44153379.0	44153379.0	1.0	T	7:44153379	7:44153379:C>T	ENSG00000106633	ENST00000395796	ENSE00003918704
rs764232985	7	44153381.0	44153381.0	1.0	G	7:44153381	7:44153381:C>G	ENSG00000106633	ENST00000395796	ENSE00003918704
rs1057524906	7	44153387.0	44153387.0	1.0	G	7:44153387	7:44153387:A>G	ENSG00000106633	ENST00000395796	ENSE00003918704
rs1064794268	7	44153396.0	44153396.0	1.0	G	7:44153396	7:44153396:T>G	ENSG00000106633	ENST00000395796	ENSE00003918704
rs878853246	7	44153397.0	44153397.0	1.0	A	7:44153397	7:44153397:G>A	ENSG00000106633	ENST00000395796	ENSE00003918704
rs193922261	7	44153402.0	44153402.0	1.0	G	7:44153402	7:44153402:C>G	ENSG00000106633	ENST00000395796	ENSE00003918704
rs762263694	7	44153403.0	44153403.0	1.0	A	7:44153403	7:44153403:G>A	ENSG00000106633	ENST00000395796	ENSE00003918704
rs193922259	7	44153406.0	44153406.0	1.0	A	7:44153406	7:44153406:T>A	ENSG00000106633	ENST00000395796	ENSE00003918704
rs1554335954	7	44153411.0	44153411.0	1.0	C	7:44153411	7:44153411:A>C	ENSG00000106633	ENST00000395796	ENSE00003918704
rs876661320	7	44153420.0	44153420.0	1.0	G	7:44153420	7:44153420:A>G	ENSG00000106633	ENST00000395796	ENSE00003918704
rs193922329	7	44153433.0	44153433.0	1.0	A	7:44153433	7:44153433:G>A	ENSG00000106633	ENST00000395796	ENSE00003918704
rs193922325	7	44153435.0	44153435.0	1.0	C	7:44153435	7:44153435:A>C	ENSG00000106633	ENST00000395796	ENSE00003918704
rs193922308	7	44153452.0	44153452.0	1.0	C	7:44153452	7:44153452:G>C	ENSG00000106633	ENST00000395796	ENSE00003918704
rs797045595	7	44152301.0	44152319.0	1.0	GG	7:44152301	7:44152301:GGGGATGGAGTACATCTGG>GG	ENSG00000106633	ENST00000395796	ENSE00003919328
rs193922292	7	44152312.0	44152312.0	1.0	C	7:44152312	7:44152312:A>C	ENSG00000106633	ENST00000395796	ENSE00003919328
rs2096281702	7	44152318.0	44152318.0	1.0	A	7:44152318	7:44152318:G>A	ENSG00000106633	ENST00000395796	ENSE00003919328
rs193922291	7	44152330.0	44152330.0	1.0	A	7:44152330	7:44152330:T>A	ENSG00000106633	ENST00000395796	ENSE00003919328
rs762922697	7	44152333.0	44152333.0	1.0	T	7:44152333	7:44152333:C>T	ENSG00000106633	ENST00000395796	ENSE00003919328
rs1554335752	7	44152339.0	44152339.0	1.0	-	7:44152339	7:44152339:A>-	ENSG00000106633	ENST00000395796	ENSE00003919328
rs1562719029	7	44152343.0	44152346.0	1.0	CCC	7:44152343	7:44152343:CCCC>CCC	ENSG00000106633	ENST00000395796	ENSE00003919328
rs1554335758	7	44152379.0	44152379.0	1.0	A	7:44152379	7:44152379:C>A	ENSG00000106633	ENST00000395796	ENSE00003919328
rs193922290	7	44152381.0	44152381.0	1.0	A	7:44152381	7:44152381:T>A	ENSG00000106633	ENST00000395796	ENSE00003919328
rs1554335761	7	44152396.0	44152396.0	1.0	T	7:44152396	7:44152396:C>T	ENSG00000106633	ENST00000395796	ENSE00003919328
rs193922289	7	44152420.0	44152420.0	1.0	T	7:44152420	7:44152420:C>T	ENSG00000106633	ENST00000395796	ENSE00003919328
rs1554335567	7	44150962.0	44150962.0	1.0	C	7:44150962	7:44150962:G>C	ENSG00000106633	ENST00000395796	ENSE00003917534
rs193922301	7	44150976.0	44150976.0	1.0	C	7:44150976	7:44150976:T>C	ENSG00000106633	ENST00000395796	ENSE00003917534
rs193922300	7	44150982.0	44150982.0	1.0	A	7:44150982	7:44150982:G>A	ENSG00000106633	ENST00000395796	ENSE00003917534
rs193922297	7	44150990.0	44150990.0	1.0	G	7:44150990	7:44150990:A>G	ENSG00000106633	ENST00000395796	ENSE00003917534
rs193922296	7	44150999.0	44150999.0	1.0	T	7:44150999	7:44150999:C>T	ENSG00000106633	ENST00000395796	ENSE00003917534
rs1064793428	7	44151003.0	44151006.0	1.0	GGGGGG	7:44151003	7:44151003:GGGG>GGGGGG	ENSG00000106633	ENST00000395796	ENSE00003917534
rs1554335596	7	44151008.0	44151008.0	1.0	G	7:44151008	7:44151008:A>G	ENSG00000106633	ENST00000395796	ENSE00003917534
rs762419802	7	44151045.0	44151045.0	1.0	T	7:44151045	7:44151045:C>T	ENSG00000106633	ENST00000395796	ENSE00003917534
rs193922295	7	44151046.0	44151047.0	1.0	G	7:44151046	7:44151046:GG>G	ENSG00000106633	ENST00000395796	ENSE00003917534
rs104894010	7	44151048.0	44151048.0	1.0	G	7:44151048	7:44151048:A>G	ENSG00000106633	ENST00000395796	ENSE00003917534
rs1554335612	7	44151068.0	44151068.0	1.0	A	7:44151068	7:44151068:T>A	ENSG00000106633	ENST00000395796	ENSE00003917534
rs759072800	7	44151069.0	44151069.0	1.0	G	7:44151069	7:44151069:C>G	ENSG00000106633	ENST00000395796	ENSE00003917534
rs1554335616	7	44151075.0	44151075.0	1.0	C	7:44151075	7:44151075:G>C	ENSG00000106633	ENST00000395796	ENSE00003917534
rs376050856	7	44149971.0	44149971.0	1.0	G	7:44149971	7:44149971:C>G	ENSG00000106633	ENST00000395796	ENSE00003921445
rs886042610	7	44149976.0	44149976.0	1.0	T	7:44149976	7:44149976:C>T	ENSG00000106633	ENST00000395796	ENSE00003921445
rs1085307455	7	44149977.0	44149977.0	1.0	A	7:44149977	7:44149977:G>A	ENSG00000106633	ENST00000395796	ENSE00003921445
rs193922307	7	44149985.0	44149985.0	1.0	A	7:44149985	7:44149985:G>A	ENSG00000106633	ENST00000395796	ENSE00003921445
rs751279776	7	44149986.0	44149986.0	1.0	T	7:44149986	7:44149986:C>T	ENSG00000106633	ENST00000395796	ENSE00003921445
rs104894006	7	44149992.0	44149992.0	1.0	A	7:44149992	7:44149992:G>A	ENSG00000106633	ENST00000395796	ENSE00003921445
rs587780345	7	44150004.0	44150004.0	1.0	T	7:44150004	7:44150004:C>T	ENSG00000106633	ENST00000395796	ENSE00003921445
rs193922306	7	44150006.0	44150006.0	1.0	G	7:44150006	7:44150006:A>G	ENSG00000106633	ENST00000395796	ENSE00003921445
rs1554335444	7	44150008.0	44150008.0	1.0	C	7:44150008	7:44150008:A>C	ENSG00000106633	ENST00000395796	ENSE00003921445
rs886039380	7	44150015.0	44150015.0	1.0	T	7:44150015	7:44150015:C>T	ENSG00000106633	ENST00000395796	ENSE00003921445
rs193922305	7	44150016.0	44150016.0	1.0	T	7:44150016	7:44150016:C>T	ENSG00000106633	ENST00000395796	ENSE00003921445
rs193922304	7	44150021.0	44150021.0	1.0	C	7:44150021	7:44150021:G>C	ENSG00000106633	ENST00000395796	ENSE00003921445
rs193922303	7	44150039.0	44150039.0	1.0	A	7:44150039	7:44150039:C>A	ENSG00000106633	ENST00000395796	ENSE00003921445
rs1481197092	7	44150049.0	44150049.0	1.0	C	7:44150049	7:44150049:A>C	ENSG00000106633	ENST00000395796	ENSE00003921445
rs2096278847	7	44150057.0	44150057.0	1.0	G	7:44150057	7:44150057:A>G	ENSG00000106633	ENST00000395796	ENSE00003921445
rs1554335391	7	44149758.0	44149763.0	1.0	AC	7:44149758	7:44149758:ACCCAC>AC	ENSG00000106633	ENST00000395796	ENSE00003918725
rs193922320	7	44149759.0	44149761.0	1.0	CC	7:44149759	7:44149759:CCC>CC	ENSG00000106633	ENST00000395796	ENSE00003918725
rs193922319	7	44149762.0	44149762.0	1.0	G	7:44149762	7:44149762:A>G	ENSG00000106633	ENST00000395796	ENSE00003918725
rs148311934	7	44149763.0	44149763.0	1.0	T	7:44149763	7:44149763:C>T	ENSG00000106633	ENST00000395796	ENSE00003918725
rs772754004	7	44149764.0	44149764.0	1.0	A	7:44149764	7:44149764:G>A	ENSG00000106633	ENST00000395796	ENSE00003918725
rs1360415315	7	44149772.0	44149772.0	1.0	G	7:44149772	7:44149772:C>G	ENSG00000106633	ENST00000395796	ENSE00003918725
rs193922317	7	44149778.0	44149778.0	1.0	T	7:44149778	7:44149778:C>T	ENSG00000106633	ENST00000395796	ENSE00003918725
rs193922316	7	44149780.0	44149780.0	1.0	T	7:44149780	7:44149780:C>T	ENSG00000106633	ENST00000395796	ENSE00003918725
rs193922315	7	44149781.0	44149781.0	1.0	G	7:44149781	7:44149781:A>G	ENSG00000106633	ENST00000395796	ENSE00003918725
rs147065275	7	44149790.0	44149790.0	1.0	T	7:44149790	7:44149790:C>T	ENSG00000106633	ENST00000395796	ENSE00003918725
rs144723656	7	44149794.0	44149794.0	1.0	A	7:44149794	7:44149794:G>A	ENSG00000106633	ENST00000395796	ENSE00003918725
rs193922314	7	44149802.0	44149806.0	1.0	AG	7:44149802	7:44149802:AGGAG>AG	ENSG00000106633	ENST00000395796	ENSE00003918725
rs193922313	7	44149809.0	44149809.0	1.0	A	7:44149809	7:44149809:C>A	ENSG00000106633	ENST00000395796	ENSE00003918725
rs80356654	7	44149810.0	44149810.0	1.0	G	7:44149810	7:44149810:A>G	ENSG00000106633	ENST00000395796	ENSE00003918725
rs1583599303	7	44149813.0	44149813.0	1.0	A	7:44149813	7:44149813:G>A	ENSG00000106633	ENST00000395796	ENSE00003918725
rs1476637197	7	44149817.0	44149817.0	1.0	T	7:44149817	7:44149817:C>T	ENSG00000106633	ENST00000395796	ENSE00003918725
rs587780346	7	44149823.0	44149823.0	1.0	G	7:44149823	7:44149823:T>G	ENSG00000106633	ENST00000395796	ENSE00003918725
rs193922312	7	44149824.0	44149824.0	1.0	C	7:44149824	7:44149824:G>C	ENSG00000106633	ENST00000395796	ENSE00003918725
rs1562717053	7	44149831.0	44149831.0	1.0	G	7:44149831	7:44149831:A>G	ENSG00000106633	ENST00000395796	ENSE00003918725
rs193922310	7	44149835.0	44149835.0	1.0	C	7:44149835	7:44149835:T>C	ENSG00000106633	ENST00000395796	ENSE00003918725
rs794727775	7	44149838.0	44149838.0	1.0	A	7:44149838	7:44149838:C>A	ENSG00000106633	ENST00000395796	ENSE00003918725
rs193922309	7	44149852.0	44149852.0	1.0	C	7:44149852	7:44149852:T>C	ENSG00000106633	ENST00000395796	ENSE00003918725
rs143484733	7	44147677.0	44147677.0	1.0	C	7:44147677	7:44147677:T>C	ENSG00000106633	ENST00000395796	ENSE00003922178
rs104894005	7	44147678.0	44147678.0	1.0	A	7:44147678	7:44147678:C>A	ENSG00000106633	ENST00000395796	ENSE00003922178
rs193922333	7	44147680.0	44147680.0	1.0	A	7:44147680	7:44147680:T>A	ENSG00000106633	ENST00000395796	ENSE00003922178
rs767565869	7	44147689.0	44147689.0	1.0	A	7:44147689	7:44147689:C>A	ENSG00000106633	ENST00000395796	ENSE00003922178
rs556436603	7	44147690.0	44147690.0	1.0	A	7:44147690	7:44147690:G>A	ENSG00000106633	ENST00000395796	ENSE00003922178
rs193922332	7	44147701.0	44147701.0	1.0	G	7:44147701	7:44147701:A>G	ENSG00000106633	ENST00000395796	ENSE00003922178
rs104894011	7	44147720.0	44147720.0	1.0	A	7:44147720	7:44147720:C>A	ENSG00000106633	ENST00000395796	ENSE00003922178
rs193929373	7	44147723.0	44147723.0	1.0	T	7:44147723	7:44147723:C>T	ENSG00000106633	ENST00000395796	ENSE00003922178
rs193922331	7	44147726.0	44147726.0	1.0	G	7:44147726	7:44147726:A>G	ENSG00000106633	ENST00000395796	ENSE00003922178
rs104894008	7	44147732.0	44147732.0	1.0	G	7:44147732	7:44147732:C>G	ENSG00000106633	ENST00000395796	ENSE00003922178
rs193922330	7	44147734.0	44147734.0	1.0	G	7:44147734	7:44147734:A>G	ENSG00000106633	ENST00000395796	ENSE00003922178
rs1375656631	7	44147738.0	44147738.0	1.0	T	7:44147738	7:44147738:C>T	ENSG00000106633	ENST00000395796	ENSE00003922178
rs747662793	7	44147740.0	44147740.0	1.0	T	7:44147740	7:44147740:C>T	ENSG00000106633	ENST00000395796	ENSE00003922178
rs193922328	7	44147745.0	44147745.0	1.0	G	7:44147745	7:44147745:C>G	ENSG00000106633	ENST00000395796	ENSE00003922178
rs769268803	7	44147747.0	44147747.0	1.0	G	7:44147747	7:44147747:C>G	ENSG00000106633	ENST00000395796	ENSE00003922178
rs1554335141	7	44147751.0	44147751.0	1.0	T	7:44147751	7:44147751:A>T	ENSG00000106633	ENST00000395796	ENSE00003922178
rs193922327	7	44147753.0	44147753.0	1.0	G	7:44147753	7:44147753:T>G	ENSG00000106633	ENST00000395796	ENSE00003922178
rs193921400	7	44147755.0	44147755.0	1.0	C	7:44147755	7:44147755:A>C	ENSG00000106633	ENST00000395796	ENSE00003922178
rs748964205	7	44147756.0	44147756.0	1.0	A	7:44147756	7:44147756:C>A	ENSG00000106633	ENST00000395796	ENSE00003922178
rs193922326	7	44147761.0	44147761.0	1.0	G	7:44147761	7:44147761:A>G	ENSG00000106633	ENST00000395796	ENSE00003922178
rs1057524904	7	44147765.0	44147765.0	1.0	A	7:44147765	7:44147765:G>A	ENSG00000106633	ENST00000395796	ENSE00003922178
rs1240035630	7	44147783.0	44147783.0	1.0	G	7:44147783	7:44147783:C>G	ENSG00000106633	ENST00000395796	ENSE00003922178
rs1562715574	7	44147795.0	44147795.0	1.0	C	7:44147795	7:44147795:T>C	ENSG00000106633	ENST00000395796	ENSE00003922178
rs764146649	7	44147797.0	44147797.0	1.0	C	7:44147797	7:44147797:T>C	ENSG00000106633	ENST00000395796	ENSE00003922178
rs1176858193	7	44147804.0	44147804.0	1.0	T	7:44147804	7:44147804:C>T	ENSG00000106633	ENST00000395796	ENSE00003922178
rs193922323	7	44147809.0	44147809.0	1.0	G	7:44147809	7:44147809:A>G	ENSG00000106633	ENST00000395796	ENSE00003922178
rs1057521093	7	44147810.0	44147810.0	1.0	C	7:44147810	7:44147810:T>C	ENSG00000106633	ENST00000395796	ENSE00003922178
rs193922322	7	44147819.0	44147819.0	1.0	T	7:44147819	7:44147819:C>T	ENSG00000106633	ENST00000395796	ENSE00003922178
rs794727839	7	44147825.0	44147825.0	1.0	G	7:44147825	7:44147825:A>G	ENSG00000106633	ENST00000395796	ENSE00003922178
rs80356655	7	44147830.0	44147830.0	1.0	A	7:44147830	7:44147830:G>A	ENSG00000106633	ENST00000395796	ENSE00003922178
rs1332966015	7	44147831.0	44147831.0	1.0	C	7:44147831	7:44147831:T>C	ENSG00000106633	ENST00000395796	ENSE00003922178
rs1376631949	7	44146463.0	44146463.0	1.0	A	7:44146463	7:44146463:C>A	ENSG00000106633	ENST00000395796	ENSE00003627948
rs193922255	7	44146464.0	44146464.0	1.0	C	7:44146464	7:44146464:T>C	ENSG00000106633	ENST00000395796	ENSE00003627948
rs1057524903	7	44146466.0	44146466.0	1.0	C	7:44146466	7:44146466:T>C	ENSG00000106633	ENST00000395796	ENSE00003627948
rs397514580	7	44146467.0	44146467.0	1.0	T	7:44146467	7:44146467:C>T	ENSG00000106633	ENST00000395796	ENSE00003627948
rs193922253	7	44146479.0	44146478.0	1.0	TT	7:44146479	7:44146479:->TT	ENSG00000106633	ENST00000395796	ENSE00003627948
rs193922254	7	44146479.0	44146479.0	1.0	-	7:44146479	7:44146479:C>-	ENSG00000106633	ENST00000395796	ENSE00003627948
rs193922252	7	44146479.0	44146480.0	1.0	TT	7:44146479	7:44146479:CG>TT	ENSG00000106633	ENST00000395796	ENSE00003627948
rs1554334872	7	44146493.0	44146493.0	1.0	G	7:44146493	7:44146493:A>G	ENSG00000106633	ENST00000395796	ENSE00003627948
rs193922341	7	44146511.0	44146511.0	1.0	G	7:44146511	7:44146511:A>G	ENSG00000106633	ENST00000395796	ENSE00003627948
rs193922340	7	44146530.0	44146530.0	1.0	A	7:44146530	7:44146530:C>A	ENSG00000106633	ENST00000395796	ENSE00003627948
rs193922339	7	44146535.0	44146535.0	1.0	T	7:44146535	7:44146535:A>T	ENSG00000106633	ENST00000395796	ENSE00003627948
rs193922338	7	44146538.0	44146538.0	1.0	T	7:44146538	7:44146538:A>T	ENSG00000106633	ENST00000395796	ENSE00003627948
rs1554334886	7	44146541.0	44146541.0	1.0	G	7:44146541	7:44146541:A>G	ENSG00000106633	ENST00000395796	ENSE00003627948
rs1057524892	7	44146563.0	44146564.0	1.0	AT	7:44146563	7:44146563:GC>AT	ENSG00000106633	ENST00000395796	ENSE00003627948
rs193922337	7	44146565.0	44146565.0	1.0	G	7:44146565	7:44146565:A>G	ENSG00000106633	ENST00000395796	ENSE00003627948
rs1312678560	7	44146574.0	44146574.0	1.0	A	7:44146574	7:44146574:C>A	ENSG00000106633	ENST00000395796	ENSE00003627948
rs193922336	7	44146575.0	44146575.0	1.0	A	7:44146575	7:44146575:G>A	ENSG00000106633	ENST00000395796	ENSE00003627948
rs104894009	7	44146587.0	44146587.0	1.0	G	7:44146587	7:44146587:C>G	ENSG00000106633	ENST00000395796	ENSE00003627948
rs193922335	7	44146611.0	44146611.0	1.0	A	7:44146611	7:44146611:T>A	ENSG00000106633	ENST00000395796	ENSE00003627948
rs193922285	7	44145148.0	44145148.0	1.0	A	7:44145148	7:44145148:C>A	ENSG00000106633	ENST00000395796	ENSE00001860861
rs193922284	7	44145161.0	44145162.0	1.0	-	7:44145161	7:44145161:TT>-	ENSG00000106633	ENST00000395796	ENSE00001860861
rs753795627	7	44145170.0	44145170.0	1.0	C	7:44145170	7:44145170:A>C	ENSG00000106633	ENST00000395796	ENSE00001860861
rs1057524900	7	44145173.0	44145173.0	1.0	A	7:44145173	7:44145173:G>A	ENSG00000106633	ENST00000395796	ENSE00001860861
rs193922283	7	44145176.0	44145176.0	1.0	A	7:44145176	7:44145176:G>A	ENSG00000106633	ENST00000395796	ENSE00001860861
rs193922274	7	44145176.0	44145255.0	1.0	TGTAA	7:44145176	7:44145176:GAGACCAGGGCCGCGCCCCGGCCACTGCCCTCCTCCGACTCGATGAAGGTGATCTCGCAGCTGGGCGTCAGCCTGCGCAC>TGTAA	ENSG00000106633	ENST00000395796	ENSE00001860861
rs193922282	7	44145189.0	44145189.0	1.0	T	7:44145189	7:44145189:C>T	ENSG00000106633	ENST00000395796	ENSE00001860861
rs1057524901	7	44145190.0	44145190.0	1.0	-	7:44145190	7:44145190:G>-	ENSG00000106633	ENST00000395796	ENSE00001860861
rs1131691416	7	44145194.0	44145194.0	1.0	G	7:44145194	7:44145194:C>G	ENSG00000106633	ENST00000395796	ENSE00001860861
rs193922281	7	44145195.0	44145195.0	1.0	C	7:44145195	7:44145195:G>C	ENSG00000106633	ENST00000395796	ENSE00001860861
rs193922280	7	44145202.0	44145202.0	1.0	-	7:44145202	7:44145202:G>-	ENSG00000106633	ENST00000395796	ENSE00001860861
rs1562711915	7	44145207.0	44145207.0	1.0	A	7:44145207	7:44145207:C>A	ENSG00000106633	ENST00000395796	ENSE00001860861
rs758737171	7	44145210.0	44145210.0	1.0	T	7:44145210	7:44145210:C>T	ENSG00000106633	ENST00000395796	ENSE00001860861
rs1286804191	7	44145212.0	44145212.0	1.0	A	7:44145212	7:44145212:G>A	ENSG00000106633	ENST00000395796	ENSE00001860861
rs1185622190	7	44145224.0	44145224.0	1.0	A	7:44145224	7:44145224:G>A	ENSG00000106633	ENST00000395796	ENSE00001860861
rs2096270595	7	44145225.0	44145225.0	1.0	G	7:44145225	7:44145225:T>G	ENSG00000106633	ENST00000395796	ENSE00001860861
rs193922278	7	44145227.0	44145227.0	1.0	T	7:44145227	7:44145227:A>T	ENSG00000106633	ENST00000395796	ENSE00001860861
rs193922277	7	44145245.0	44145245.0	1.0	G	7:44145245	7:44145245:A>G	ENSG00000106633	ENST00000395796	ENSE00001860861
rs193922275	7	44145250.0	44145253.0	1.0	GC	7:44145250	7:44145250:GCGC>GC	ENSG00000106633	ENST00000395796	ENSE00001860861
rs193922273	7	44145266.0	44145266.0	1.0	G	7:44145266	7:44145266:A>G	ENSG00000106633	ENST00000395796	ENSE00001860861
rs1257648811	7	44145272.0	44145272.0	1.0	C	7:44145272	7:44145272:T>C	ENSG00000106633	ENST00000395796	ENSE00001860861
rs143484733	7	44147677.0	44147677.0	1.0	C	7:44147677	7:44147677:T>C	ENSG00000106633	ENST00000616242	ENSE00003889934
rs104894005	7	44147678.0	44147678.0	1.0	A	7:44147678	7:44147678:C>A	ENSG00000106633	ENST00000616242	ENSE00003889934
rs193922333	7	44147680.0	44147680.0	1.0	A	7:44147680	7:44147680:T>A	ENSG00000106633	ENST00000616242	ENSE00003889934
rs767565869	7	44147689.0	44147689.0	1.0	A	7:44147689	7:44147689:C>A	ENSG00000106633	ENST00000616242	ENSE00003889934
rs556436603	7	44147690.0	44147690.0	1.0	A	7:44147690	7:44147690:G>A	ENSG00000106633	ENST00000616242	ENSE00003889934
rs193922332	7	44147701.0	44147701.0	1.0	G	7:44147701	7:44147701:A>G	ENSG00000106633	ENST00000616242	ENSE00003889934
rs104894011	7	44147720.0	44147720.0	1.0	A	7:44147720	7:44147720:C>A	ENSG00000106633	ENST00000616242	ENSE00003889934
rs193929373	7	44147723.0	44147723.0	1.0	T	7:44147723	7:44147723:C>T	ENSG00000106633	ENST00000616242	ENSE00003889934
rs193922331	7	44147726.0	44147726.0	1.0	G	7:44147726	7:44147726:A>G	ENSG00000106633	ENST00000616242	ENSE00003889934
rs104894008	7	44147732.0	44147732.0	1.0	G	7:44147732	7:44147732:C>G	ENSG00000106633	ENST00000616242	ENSE00003889934
rs193922330	7	44147734.0	44147734.0	1.0	G	7:44147734	7:44147734:A>G	ENSG00000106633	ENST00000616242	ENSE00003889934
rs1375656631	7	44147738.0	44147738.0	1.0	T	7:44147738	7:44147738:C>T	ENSG00000106633	ENST00000616242	ENSE00003889934
rs747662793	7	44147740.0	44147740.0	1.0	T	7:44147740	7:44147740:C>T	ENSG00000106633	ENST00000616242	ENSE00003889934
rs193922328	7	44147745.0	44147745.0	1.0	G	7:44147745	7:44147745:C>G	ENSG00000106633	ENST00000616242	ENSE00003889934
rs769268803	7	44147747.0	44147747.0	1.0	G	7:44147747	7:44147747:C>G	ENSG00000106633	ENST00000616242	ENSE00003889934
rs1554335141	7	44147751.0	44147751.0	1.0	T	7:44147751	7:44147751:A>T	ENSG00000106633	ENST00000616242	ENSE00003889934
rs193922327	7	44147753.0	44147753.0	1.0	G	7:44147753	7:44147753:T>G	ENSG00000106633	ENST00000616242	ENSE00003889934
rs193921400	7	44147755.0	44147755.0	1.0	C	7:44147755	7:44147755:A>C	ENSG00000106633	ENST00000616242	ENSE00003889934
rs748964205	7	44147756.0	44147756.0	1.0	A	7:44147756	7:44147756:C>A	ENSG00000106633	ENST00000616242	ENSE00003889934
rs193922326	7	44147761.0	44147761.0	1.0	G	7:44147761	7:44147761:A>G	ENSG00000106633	ENST00000616242	ENSE00003889934
rs1057524904	7	44147765.0	44147765.0	1.0	A	7:44147765	7:44147765:G>A	ENSG00000106633	ENST00000616242	ENSE00003889934
rs1240035630	7	44147783.0	44147783.0	1.0	G	7:44147783	7:44147783:C>G	ENSG00000106633	ENST00000616242	ENSE00003889934
rs1562715574	7	44147795.0	44147795.0	1.0	C	7:44147795	7:44147795:T>C	ENSG00000106633	ENST00000616242	ENSE00003889934
rs764146649	7	44147797.0	44147797.0	1.0	C	7:44147797	7:44147797:T>C	ENSG00000106633	ENST00000616242	ENSE00003889934
rs1176858193	7	44147804.0	44147804.0	1.0	T	7:44147804	7:44147804:C>T	ENSG00000106633	ENST00000616242	ENSE00003889934
rs193922323	7	44147809.0	44147809.0	1.0	G	7:44147809	7:44147809:A>G	ENSG00000106633	ENST00000616242	ENSE00003889934
rs1057521093	7	44147810.0	44147810.0	1.0	C	7:44147810	7:44147810:T>C	ENSG00000106633	ENST00000616242	ENSE00003889934
rs193922322	7	44147819.0	44147819.0	1.0	T	7:44147819	7:44147819:C>T	ENSG00000106633	ENST00000616242	ENSE00003889934
rs794727839	7	44147825.0	44147825.0	1.0	G	7:44147825	7:44147825:A>G	ENSG00000106633	ENST00000616242	ENSE00003889934
rs80356655	7	44147830.0	44147830.0	1.0	A	7:44147830	7:44147830:G>A	ENSG00000106633	ENST00000616242	ENSE00003889934
rs1332966015	7	44147831.0	44147831.0	1.0	C	7:44147831	7:44147831:T>C	ENSG00000106633	ENST00000616242	ENSE00003889934
rs1376631949	7	44146463.0	44146463.0	1.0	A	7:44146463	7:44146463:C>A	ENSG00000106633	ENST00000616242	ENSE00003919211
rs193922255	7	44146464.0	44146464.0	1.0	C	7:44146464	7:44146464:T>C	ENSG00000106633	ENST00000616242	ENSE00003919211
rs1057524903	7	44146466.0	44146466.0	1.0	C	7:44146466	7:44146466:T>C	ENSG00000106633	ENST00000616242	ENSE00003919211
rs397514580	7	44146467.0	44146467.0	1.0	T	7:44146467	7:44146467:C>T	ENSG00000106633	ENST00000616242	ENSE00003919211
rs193922253	7	44146479.0	44146478.0	1.0	TT	7:44146479	7:44146479:->TT	ENSG00000106633	ENST00000616242	ENSE00003919211
rs193922254	7	44146479.0	44146479.0	1.0	-	7:44146479	7:44146479:C>-	ENSG00000106633	ENST00000616242	ENSE00003919211
rs193922252	7	44146479.0	44146480.0	1.0	TT	7:44146479	7:44146479:CG>TT	ENSG00000106633	ENST00000616242	ENSE00003919211
rs1554334872	7	44146493.0	44146493.0	1.0	G	7:44146493	7:44146493:A>G	ENSG00000106633	ENST00000616242	ENSE00003919211
rs193922341	7	44146511.0	44146511.0	1.0	G	7:44146511	7:44146511:A>G	ENSG00000106633	ENST00000616242	ENSE00003919211
rs193922340	7	44146530.0	44146530.0	1.0	A	7:44146530	7:44146530:C>A	ENSG00000106633	ENST00000616242	ENSE00003919211
rs193922339	7	44146535.0	44146535.0	1.0	T	7:44146535	7:44146535:A>T	ENSG00000106633	ENST00000616242	ENSE00003919211
[truncated: 6,715 more rows]
