# Supplementary material for: Bioinformatics pipeline for the systematic mining genomic and proteomic variation linked to rare diseases: The example of monogenic diabetes
Source: PLoS One. 2024 Apr 18;19(4):e0300350. doi: 10.1371/journal.pone.0300350 (PMC11025945; doi:10.1371/journal.pone.0300350)
Supplement: S3 Table — (CSV) [file pone.0300350.s003.csv]

id	seq_region_name	start	end	strand	vf_allele	Location	coordinate	Gene	Transcript	Exon
rs183787750	3	57268430.0	57268430.0	1.0	G	3:57268430	3:57268430:A>G	ENSG00000157500	ENST00000650354	ENSE00001032946
rs754470733	12	120978644.0	120978650.0	1.0	GGGGGG	12:120978644	12:120978644:GGGGGGG>GGGGGG	ENSG00000135100	ENST00000257555	ENSE00001893688
rs1275805852	12	120978802.0	120978802.0	1.0	T	12:120978802	12:120978802:C>T	ENSG00000135100	ENST00000257555	ENSE00001893688
rs1001854457	12	120978866.0	120978866.0	1.0	G	12:120978866	12:120978866:C>G	ENSG00000135100	ENST00000257555	ENSE00001893688
rs373180062	12	120978907.0	120978907.0	1.0	A	12:120978907	12:120978907:G>A	ENSG00000135100	ENST00000257555	ENSE00001893688
rs1391743259	12	120978908.0	120978908.0	1.0	A	12:120978908	12:120978908:G>A	ENSG00000135100	ENST00000257555	ENSE00001893688
rs779442858	12	120978970.0	120978970.0	1.0	T	12:120978970	12:120978970:C>T	ENSG00000135100	ENST00000257555	ENSE00001893688
rs188085301	12	120978971.0	120978971.0	1.0	A	12:120978971	12:120978971:G>A	ENSG00000135100	ENST00000257555	ENSE00001893688
rs202180554	12	120978993.0	120978993.0	1.0	A	12:120978993	12:120978993:C>A	ENSG00000135100	ENST00000257555	ENSE00001893688
rs200442958	12	120979025.0	120979025.0	1.0	A	12:120979025	12:120979025:T>A	ENSG00000135100	ENST00000257555	ENSE00001893688
rs1248375417	12	120988939.0	120988939.0	1.0	C	12:120988939	12:120988939:T>C	ENSG00000135100	ENST00000257555	ENSE00003700642
rs150513055	12	120988973.0	120988973.0	1.0	A	12:120988973	12:120988973:C>A	ENSG00000135100	ENST00000257555	ENSE00003700642
rs1180119907	12	120993600.0	120993600.0	1.0	T	12:120993600	12:120993600:C>T	ENSG00000135100	ENST00000257555	ENSE00003741801
rs747416693	12	120993675.0	120993675.0	1.0	A	12:120993675	12:120993675:G>A	ENSG00000135100	ENST00000257555	ENSE00003741801
rs760640415	12	120994283.0	120994283.0	1.0	A	12:120994283	12:120994283:G>A	ENSG00000135100	ENST00000257555	ENSE00003701736
rs765829022	12	120994315.0	120994315.0	1.0	A	12:120994315	12:120994315:C>A	ENSG00000135100	ENST00000257555	ENSE00003701736
rs267603343	12	120994316.0	120994316.0	1.0	A	12:120994316	12:120994316:C>A	ENSG00000135100	ENST00000257555	ENSE00003701736
rs577078110	12	120999279.0	120999279.0	1.0	A	12:120999279	12:120999279:C>A	ENSG00000135100	ENST00000257555	ENSE00003514431
rs745460046	12	120999310.0	120999310.0	1.0	A	12:120999310	12:120999310:C>A	ENSG00000135100	ENST00000257555	ENSE00003514431
rs587778399	12	120999579.0	120999592.0	1.0	GGCATCCAGCACC	12:120999579	12:120999579:AGCATCCAGCACCT>GGCATCCAGCACC	ENSG00000135100	ENST00000257555	ENSE00003675631
rs200120574	12	121001074.0	121001074.0	1.0	C	12:121001074	12:121001074:G>C	ENSG00000135100	ENST00000257555	ENSE00003901210
rs751112023	12	121001076.0	121001076.0	1.0	C	12:121001076	12:121001076:A>C	ENSG00000135100	ENST00000257555	ENSE00003901210
rs753972576	12	121001112.0	121001112.0	1.0	A	12:121001112	12:121001112:G>A	ENSG00000135100	ENST00000257555	ENSE00003901210
rs754470733	12	120978644.0	120978650.0	1.0	GGGGGG	12:120978644	12:120978644:GGGGGGG>GGGGGG	ENSG00000135100	ENST00000400024	ENSE00001561916
rs1275805852	12	120978802.0	120978802.0	1.0	T	12:120978802	12:120978802:C>T	ENSG00000135100	ENST00000400024	ENSE00001561916
rs1001854457	12	120978866.0	120978866.0	1.0	G	12:120978866	12:120978866:C>G	ENSG00000135100	ENST00000400024	ENSE00001561916
rs373180062	12	120978907.0	120978907.0	1.0	A	12:120978907	12:120978907:G>A	ENSG00000135100	ENST00000400024	ENSE00001561916
rs1391743259	12	120978908.0	120978908.0	1.0	A	12:120978908	12:120978908:G>A	ENSG00000135100	ENST00000400024	ENSE00001561916
rs779442858	12	120978970.0	120978970.0	1.0	T	12:120978970	12:120978970:C>T	ENSG00000135100	ENST00000400024	ENSE00001561916
rs188085301	12	120978971.0	120978971.0	1.0	A	12:120978971	12:120978971:G>A	ENSG00000135100	ENST00000400024	ENSE00001561916
rs202180554	12	120978993.0	120978993.0	1.0	A	12:120978993	12:120978993:C>A	ENSG00000135100	ENST00000400024	ENSE00001561916
rs200442958	12	120979025.0	120979025.0	1.0	A	12:120979025	12:120979025:T>A	ENSG00000135100	ENST00000400024	ENSE00001561916
rs754470733	12	120978644.0	120978650.0	1.0	GGGGGG	12:120978644	12:120978644:GGGGGGG>GGGGGG	ENSG00000135100	ENST00000560968	ENSE00003536103
rs1275805852	12	120978802.0	120978802.0	1.0	T	12:120978802	12:120978802:C>T	ENSG00000135100	ENST00000560968	ENSE00003536103
rs1001854457	12	120978866.0	120978866.0	1.0	G	12:120978866	12:120978866:C>G	ENSG00000135100	ENST00000560968	ENSE00003536103
rs373180062	12	120978907.0	120978907.0	1.0	A	12:120978907	12:120978907:G>A	ENSG00000135100	ENST00000560968	ENSE00003536103
rs1391743259	12	120978908.0	120978908.0	1.0	A	12:120978908	12:120978908:G>A	ENSG00000135100	ENST00000560968	ENSE00003536103
rs779442858	12	120978970.0	120978970.0	1.0	T	12:120978970	12:120978970:C>T	ENSG00000135100	ENST00000560968	ENSE00003536103
rs188085301	12	120978971.0	120978971.0	1.0	A	12:120978971	12:120978971:G>A	ENSG00000135100	ENST00000560968	ENSE00003536103
rs202180554	12	120978993.0	120978993.0	1.0	A	12:120978993	12:120978993:C>A	ENSG00000135100	ENST00000560968	ENSE00003536103
rs200442958	12	120979025.0	120979025.0	1.0	A	12:120979025	12:120979025:T>A	ENSG00000135100	ENST00000560968	ENSE00003536103
rs577078110	12	120999279.0	120999279.0	1.0	A	12:120999279	12:120999279:C>A	ENSG00000135100	ENST00000560968	ENSE00003569361
rs745460046	12	120999310.0	120999310.0	1.0	A	12:120999310	12:120999310:C>A	ENSG00000135100	ENST00000560968	ENSE00003569361
rs587778399	12	120999579.0	120999592.0	1.0	GGCATCCAGCACC	12:120999579	12:120999579:AGCATCCAGCACCT>GGCATCCAGCACC	ENSG00000135100	ENST00000560968	ENSE00003690071
rs200120574	12	121001074.0	121001074.0	1.0	C	12:121001074	12:121001074:G>C	ENSG00000135100	ENST00000560968	ENSE00003620595
rs751112023	12	121001076.0	121001076.0	1.0	C	12:121001076	12:121001076:A>C	ENSG00000135100	ENST00000560968	ENSE00003620595
rs753972576	12	121001112.0	121001112.0	1.0	A	12:121001112	12:121001112:G>A	ENSG00000135100	ENST00000560968	ENSE00003620595
rs754470733	12	120978644.0	120978650.0	1.0	GGGGGG	12:120978644	12:120978644:GGGGGGG>GGGGGG	ENSG00000135100	ENST00000402929	ENSE00001551329
rs1275805852	12	120978802.0	120978802.0	1.0	T	12:120978802	12:120978802:C>T	ENSG00000135100	ENST00000402929	ENSE00001551329
rs1001854457	12	120978866.0	120978866.0	1.0	G	12:120978866	12:120978866:C>G	ENSG00000135100	ENST00000402929	ENSE00001551329
rs373180062	12	120978907.0	120978907.0	1.0	A	12:120978907	12:120978907:G>A	ENSG00000135100	ENST00000402929	ENSE00001551329
rs1391743259	12	120978908.0	120978908.0	1.0	A	12:120978908	12:120978908:G>A	ENSG00000135100	ENST00000402929	ENSE00001551329
rs779442858	12	120978970.0	120978970.0	1.0	T	12:120978970	12:120978970:C>T	ENSG00000135100	ENST00000402929	ENSE00001551329
rs188085301	12	120978971.0	120978971.0	1.0	A	12:120978971	12:120978971:G>A	ENSG00000135100	ENST00000402929	ENSE00001551329
rs202180554	12	120978993.0	120978993.0	1.0	A	12:120978993	12:120978993:C>A	ENSG00000135100	ENST00000402929	ENSE00001551329
rs200442958	12	120979025.0	120979025.0	1.0	A	12:120979025	12:120979025:T>A	ENSG00000135100	ENST00000402929	ENSE00001551329
rs1248375417	12	120988939.0	120988939.0	1.0	C	12:120988939	12:120988939:T>C	ENSG00000135100	ENST00000402929	ENSE00003592411
rs150513055	12	120988973.0	120988973.0	1.0	A	12:120988973	12:120988973:C>A	ENSG00000135100	ENST00000402929	ENSE00003592411
rs1180119907	12	120993600.0	120993600.0	1.0	T	12:120993600	12:120993600:C>T	ENSG00000135100	ENST00000402929	ENSE00003749788
rs747416693	12	120993675.0	120993675.0	1.0	A	12:120993675	12:120993675:G>A	ENSG00000135100	ENST00000402929	ENSE00003749788
rs760640415	12	120994283.0	120994283.0	1.0	A	12:120994283	12:120994283:G>A	ENSG00000135100	ENST00000402929	ENSE00003697580
rs765829022	12	120994315.0	120994315.0	1.0	A	12:120994315	12:120994315:C>A	ENSG00000135100	ENST00000402929	ENSE00003697580
rs267603343	12	120994316.0	120994316.0	1.0	A	12:120994316	12:120994316:C>A	ENSG00000135100	ENST00000402929	ENSE00003697580
rs1275805852	12	120978802.0	120978802.0	1.0	T	12:120978802	12:120978802:C>T	ENSG00000135100	ENST00000538626	ENSE00003737445
rs1275805852	12	120978802.0	120978802.0	1.0	T	12:120978802	12:120978802:C>T	ENSG00000135100	ENST00000538646	ENSE00002260235
rs1001854457	12	120978866.0	120978866.0	1.0	G	12:120978866	12:120978866:C>G	ENSG00000135100	ENST00000538646	ENSE00002260235
rs373180062	12	120978907.0	120978907.0	1.0	A	12:120978907	12:120978907:G>A	ENSG00000135100	ENST00000538646	ENSE00002260235
rs1391743259	12	120978908.0	120978908.0	1.0	A	12:120978908	12:120978908:G>A	ENSG00000135100	ENST00000538646	ENSE00002260235
rs779442858	12	120978970.0	120978970.0	1.0	T	12:120978970	12:120978970:C>T	ENSG00000135100	ENST00000538646	ENSE00002260235
rs188085301	12	120978971.0	120978971.0	1.0	A	12:120978971	12:120978971:G>A	ENSG00000135100	ENST00000538646	ENSE00002260235
rs202180554	12	120978993.0	120978993.0	1.0	A	12:120978993	12:120978993:C>A	ENSG00000135100	ENST00000538646	ENSE00002260235
rs200442958	12	120979025.0	120979025.0	1.0	A	12:120979025	12:120979025:T>A	ENSG00000135100	ENST00000538646	ENSE00002260235
rs760640415	12	120994283.0	120994283.0	1.0	A	12:120994283	12:120994283:G>A	ENSG00000135100	ENST00000538646	ENSE00003523913
rs765829022	12	120994315.0	120994315.0	1.0	A	12:120994315	12:120994315:C>A	ENSG00000135100	ENST00000538646	ENSE00003523913
rs267603343	12	120994316.0	120994316.0	1.0	A	12:120994316	12:120994316:C>A	ENSG00000135100	ENST00000538646	ENSE00003523913
rs1275805852	12	120978802.0	120978802.0	1.0	T	12:120978802	12:120978802:C>T	ENSG00000135100	ENST00000544574	ENSE00003734099
rs1275805852	12	120978802.0	120978802.0	1.0	T	12:120978802	12:120978802:C>T	ENSG00000135100	ENST00000540108	ENSE00001126431
rs1001854457	12	120978866.0	120978866.0	1.0	G	12:120978866	12:120978866:C>G	ENSG00000135100	ENST00000540108	ENSE00001126431
rs373180062	12	120978907.0	120978907.0	1.0	A	12:120978907	12:120978907:G>A	ENSG00000135100	ENST00000540108	ENSE00001126431
rs1391743259	12	120978908.0	120978908.0	1.0	A	12:120978908	12:120978908:G>A	ENSG00000135100	ENST00000540108	ENSE00001126431
rs779442858	12	120978970.0	120978970.0	1.0	T	12:120978970	12:120978970:C>T	ENSG00000135100	ENST00000540108	ENSE00001126431
rs188085301	12	120978971.0	120978971.0	1.0	A	12:120978971	12:120978971:G>A	ENSG00000135100	ENST00000540108	ENSE00001126431
rs202180554	12	120978993.0	120978993.0	1.0	A	12:120978993	12:120978993:C>A	ENSG00000135100	ENST00000540108	ENSE00001126431
rs200442958	12	120979025.0	120979025.0	1.0	A	12:120979025	12:120979025:T>A	ENSG00000135100	ENST00000540108	ENSE00001126431
rs1180119907	12	120993600.0	120993600.0	1.0	T	12:120993600	12:120993600:C>T	ENSG00000135100	ENST00000540108	ENSE00003509687
rs747416693	12	120993675.0	120993675.0	1.0	A	12:120993675	12:120993675:G>A	ENSG00000135100	ENST00000540108	ENSE00003509687
rs200120574	12	121001074.0	121001074.0	1.0	C	12:121001074	12:121001074:G>C	ENSG00000135100	ENST00000540108	ENSE00003517702
rs751112023	12	121001076.0	121001076.0	1.0	C	12:121001076	12:121001076:A>C	ENSG00000135100	ENST00000540108	ENSE00003517702
rs753972576	12	121001112.0	121001112.0	1.0	A	12:121001112	12:121001112:G>A	ENSG00000135100	ENST00000540108	ENSE00003517702
rs577078110	12	120999279.0	120999279.0	1.0	A	12:120999279	12:120999279:C>A	ENSG00000135100	ENST00000541395	ENSE00002281564
rs745460046	12	120999310.0	120999310.0	1.0	A	12:120999310	12:120999310:C>A	ENSG00000135100	ENST00000541395	ENSE00002281564
rs587778399	12	120999579.0	120999592.0	1.0	GGCATCCAGCACC	12:120999579	12:120999579:AGCATCCAGCACCT>GGCATCCAGCACC	ENSG00000135100	ENST00000541395	ENSE00002281564
rs1275805852	12	120978802.0	120978802.0	1.0	T	12:120978802	12:120978802:C>T	ENSG00000135100	ENST00000544413	ENSE00001556260
rs1001854457	12	120978866.0	120978866.0	1.0	G	12:120978866	12:120978866:C>G	ENSG00000135100	ENST00000544413	ENSE00001556260
rs373180062	12	120978907.0	120978907.0	1.0	A	12:120978907	12:120978907:G>A	ENSG00000135100	ENST00000544413	ENSE00001556260
rs1391743259	12	120978908.0	120978908.0	1.0	A	12:120978908	12:120978908:G>A	ENSG00000135100	ENST00000544413	ENSE00001556260
rs779442858	12	120978970.0	120978970.0	1.0	T	12:120978970	12:120978970:C>T	ENSG00000135100	ENST00000544413	ENSE00001556260
rs188085301	12	120978971.0	120978971.0	1.0	A	12:120978971	12:120978971:G>A	ENSG00000135100	ENST00000544413	ENSE00001556260
rs202180554	12	120978993.0	120978993.0	1.0	A	12:120978993	12:120978993:C>A	ENSG00000135100	ENST00000544413	ENSE00001556260
rs200442958	12	120979025.0	120979025.0	1.0	A	12:120979025	12:120979025:T>A	ENSG00000135100	ENST00000544413	ENSE00001556260
rs587778399	12	120999579.0	120999592.0	1.0	GGCATCCAGCACC	12:120999579	12:120999579:AGCATCCAGCACCT>GGCATCCAGCACC	ENSG00000135100	ENST00000544413	ENSE00002291770
rs200120574	12	121001074.0	121001074.0	1.0	C	12:121001074	12:121001074:G>C	ENSG00000135100	ENST00000544413	ENSE00002222157
rs751112023	12	121001076.0	121001076.0	1.0	C	12:121001076	12:121001076:A>C	ENSG00000135100	ENST00000544413	ENSE00002222157
rs753972576	12	121001112.0	121001112.0	1.0	A	12:121001112	12:121001112:G>A	ENSG00000135100	ENST00000544413	ENSE00002222157
rs747783371	7	44153330.0	44153330.0	1.0	A	7:44153330	7:44153330:G>A	ENSG00000106633	ENST00000673284	ENSE00000680812
rs1176659689	7	44152278.0	44152278.0	1.0	T	7:44152278	7:44152278:G>T	ENSG00000106633	ENST00000673284	ENSE00000832580
rs1319364468	7	44150964.0	44150964.0	1.0	C	7:44150964	7:44150964:T>C	ENSG00000106633	ENST00000673284	ENSE00000680809
rs1170194230	7	44150063.0	44150063.0	1.0	T	7:44150063	7:44150063:C>T	ENSG00000106633	ENST00000673284	ENSE00000680807
rs1441649062	7	44149822.0	44149822.0	1.0	A	7:44149822	7:44149822:G>A	ENSG00000106633	ENST00000673284	ENSE00000832577
rs954171452	7	44146465.0	44146465.0	1.0	G	7:44146465	7:44146465:C>G	ENSG00000106633	ENST00000673284	ENSE00003605854
rs1293307672	7	44145528.0	44145528.0	1.0	T	7:44145528	7:44145528:C>T	ENSG00000106633	ENST00000673284	ENSE00000832574
rs1293307672	7	44145528.0	44145528.0	1.0	T	7:44145528	7:44145528:C>T	ENSG00000106633	ENST00000672743	ENSE00003894670
rs1293307672	7	44145528.0	44145528.0	1.0	T	7:44145528	7:44145528:C>T	ENSG00000106633	ENST00000459642	ENSE00001845679
rs747783371	7	44153330.0	44153330.0	1.0	A	7:44153330	7:44153330:G>A	ENSG00000106633	ENST00000395796	ENSE00003918704
rs1176659689	7	44152278.0	44152278.0	1.0	T	7:44152278	7:44152278:G>T	ENSG00000106633	ENST00000395796	ENSE00003919328
rs1319364468	7	44150964.0	44150964.0	1.0	C	7:44150964	7:44150964:T>C	ENSG00000106633	ENST00000395796	ENSE00003917534
rs1170194230	7	44150063.0	44150063.0	1.0	T	7:44150063	7:44150063:C>T	ENSG00000106633	ENST00000395796	ENSE00003921445
rs1441649062	7	44149822.0	44149822.0	1.0	A	7:44149822	7:44149822:G>A	ENSG00000106633	ENST00000395796	ENSE00003918725
rs954171452	7	44146465.0	44146465.0	1.0	G	7:44146465	7:44146465:C>G	ENSG00000106633	ENST00000395796	ENSE00003627948
rs954171452	7	44146465.0	44146465.0	1.0	G	7:44146465	7:44146465:C>G	ENSG00000106633	ENST00000616242	ENSE00003919211
rs954171452	7	44146465.0	44146465.0	1.0	G	7:44146465	7:44146465:C>G	ENSG00000106633	ENST00000683378	ENSE00003920110
rs1319364468	7	44150964.0	44150964.0	1.0	C	7:44150964	7:44150964:T>C	ENSG00000106633	ENST00000437084	ENSE00001770906
rs1441649062	7	44149822.0	44149822.0	1.0	A	7:44149822	7:44149822:G>A	ENSG00000106633	ENST00000682635	ENSE00003920826
rs200120574	12	121001074.0	121001074.0	1.0	C	12:121001074	12:121001074:G>C	ENSG00000157895	ENST00000288757	ENSE00001191399
rs751112023	12	121001076.0	121001076.0	1.0	C	12:121001076	12:121001076:A>C	ENSG00000157895	ENST00000288757	ENSE00001191399
rs753972576	12	121001112.0	121001112.0	1.0	A	12:121001112	12:121001112:G>A	ENSG00000157895	ENST00000288757	ENSE00001191399
rs1200339761	9	133064759.0	133064759.0	1.0	T	9:133064759	9:133064759:C>T	ENSG00000170835	ENST00000372080	ENSE00001136821
rs377284693	9	133065099.0	133065099.0	1.0	A	9:133065099	9:133065099:G>A	ENSG00000170835	ENST00000372080	ENSE00001136814
rs139264769	11	2159958.0	2159958.0	1.0	T	11:2159958	11:2159958:C>T	ENSG00000254647	ENST00000397262	ENSE00003901829
rs139264769	11	2159958.0	2159958.0	1.0	T	11:2159958	11:2159958:C>T	ENSG00000254647	ENST00000512523	ENSE00002297109
rs764196059	20	44413727.0	44413727.0	1.0	A	20:44413727	20:44413727:G>A	ENSG00000101076	ENST00000316673	ENSE00003593107
rs201749293	20	44414649.0	44414649.0	1.0	T	20:44414649	20:44414649:C>T	ENSG00000101076	ENST00000316673	ENSE00003622456
rs1032164393	20	44418429.0	44418429.0	1.0	A	20:44418429	20:44418429:C>A	ENSG00000101076	ENST00000316673	ENSE00003610134
rs753476712	20	44418452.0	44418452.0	1.0	A	20:44418452	20:44418452:G>A	ENSG00000101076	ENST00000316673	ENSE00003610134
rs376013528	20	44419741.0	44419741.0	1.0	T	20:44419741	20:44419741:C>T	ENSG00000101076	ENST00000316673	ENSE00003630078
rs1259110384	20	44419764.0	44419764.0	1.0	C	20:44419764	20:44419764:G>C	ENSG00000101076	ENST00000316673	ENSE00003630078
rs764196059	20	44413727.0	44413727.0	1.0	A	20:44413727	20:44413727:G>A	ENSG00000101076	ENST00000372920	ENSE00003625960
rs201749293	20	44414649.0	44414649.0	1.0	T	20:44414649	20:44414649:C>T	ENSG00000101076	ENST00000372920	ENSE00003523391
rs1032164393	20	44418429.0	44418429.0	1.0	A	20:44418429	20:44418429:C>A	ENSG00000101076	ENST00000372920	ENSE00003491523
rs753476712	20	44418452.0	44418452.0	1.0	A	20:44418452	20:44418452:G>A	ENSG00000101076	ENST00000372920	ENSE00003491523
rs376013528	20	44419741.0	44419741.0	1.0	T	20:44419741	20:44419741:C>T	ENSG00000101076	ENST00000372920	ENSE00003612929
rs1259110384	20	44419764.0	44419764.0	1.0	C	20:44419764	20:44419764:G>C	ENSG00000101076	ENST00000372920	ENSE00003612929
rs376013528	20	44419741.0	44419741.0	1.0	T	20:44419741	20:44419741:C>T	ENSG00000101076	ENST00000683657	ENSE00003916627
rs1259110384	20	44419764.0	44419764.0	1.0	C	20:44419764	20:44419764:G>C	ENSG00000101076	ENST00000683657	ENSE00003916627
rs763307492	8	11555454.0	11555454.0	1.0	A	8:11555454	8:11555454:G>A	ENSG00000136573	ENST00000645242	ENSE00003545239
rs1042687	8	11556744.0	11556744.0	1.0	A	8:11556744	8:11556744:G>A	ENSG00000136573	ENST00000645242	ENSE00000979586
rs763307492	8	11555454.0	11555454.0	1.0	A	8:11555454	8:11555454:G>A	ENSG00000136573	ENST00000696154	ENSE00003966232
rs763307492	8	11555454.0	11555454.0	1.0	A	8:11555454	8:11555454:G>A	ENSG00000136573	ENST00000259089	ENSE00003966225
rs1042687	8	11556744.0	11556744.0	1.0	A	8:11556744	8:11556744:G>A	ENSG00000136573	ENST00000259089	ENSE00003966226
rs1042687	8	11556744.0	11556744.0	1.0	A	8:11556744	8:11556744:G>A	ENSG00000136573	ENST00000526778	ENSE00002155410
rs762074022	6	29673663.0	29673663.0	1.0	A	6:29673663	6:29673663:G>A	ENSG00000204644	ENST00000376883	ENSE00001611320
rs755704498	2	88595606.0	88595606.0	1.0	A	2:88595606	2:88595606:G>A	ENSG00000172071	ENST00000652736	ENSE00003847441
rs1327996297	2	88593398.0	88593398.0	1.0	C	2:88593398	2:88593398:T>C	ENSG00000172071	ENST00000652736	ENSE00003470209
rs755704498	2	88595606.0	88595606.0	1.0	A	2:88595606	2:88595606:G>A	ENSG00000172071	ENST00000303236	ENSE00003479143
rs1327996297	2	88593398.0	88593398.0	1.0	C	2:88593398	2:88593398:T>C	ENSG00000172071	ENST00000303236	ENSE00003624482
rs755704498	2	88595606.0	88595606.0	1.0	A	2:88595606	2:88595606:G>A	ENSG00000172071	ENST00000682892	ENSE00003919425
rs1327996297	2	88593398.0	88593398.0	1.0	C	2:88593398	2:88593398:T>C	ENSG00000172071	ENST00000681996	ENSE00003919766
rs1407888862	19	40256932.0	40256932.0	1.0	T	19:40256932	19:40256932:C>T	ENSG00000105221	ENST00000392038	ENSE00003514442
rs1160079555	19	40255177.0	40255177.0	1.0	T	19:40255177	19:40255177:C>T	ENSG00000105221	ENST00000392038	ENSE00003786939
rs143335817	19	40242580.0	40242580.0	1.0	A	19:40242580	19:40242580:G>A	ENSG00000105221	ENST00000392038	ENSE00003566922
rs1054914884	19	40242638.0	40242638.0	1.0	A	19:40242638	19:40242638:G>A	ENSG00000105221	ENST00000392038	ENSE00003566922
rs769503941	19	40242657.0	40242657.0	1.0	A	19:40242657	19:40242657:G>A	ENSG00000105221	ENST00000392038	ENSE00003566922
rs757233968	19	40241985.0	40241985.0	1.0	A	19:40241985	19:40241985:G>A	ENSG00000105221	ENST00000392038	ENSE00003653262
rs35817154	19	40240061.0	40240061.0	1.0	T	19:40240061	19:40240061:C>T	ENSG00000105221	ENST00000392038	ENSE00003693546
rs139506765	19	40235950.0	40235950.0	1.0	A	19:40235950	19:40235950:G>A	ENSG00000105221	ENST00000392038	ENSE00003560725
rs1026908617	19	40235996.0	40235996.0	1.0	A	19:40235996	19:40235996:G>A	ENSG00000105221	ENST00000392038	ENSE00003560725
rs1169786300	19	40236029.0	40236029.0	1.0	T	19:40236029	19:40236029:C>T	ENSG00000105221	ENST00000392038	ENSE00003560725
rs142926499	19	40233919.0	40233919.0	1.0	A	19:40233919	19:40233919:G>A	ENSG00000105221	ENST00000392038	ENSE00001510510
rs142926499	19	40233919.0	40233919.0	1.0	A	19:40233919	19:40233919:G>A	ENSG00000105221	ENST00000424901	ENSE00003496716
rs139506765	19	40235950.0	40235950.0	1.0	A	19:40235950	19:40235950:G>A	ENSG00000105221	ENST00000483166	ENSE00003466498
rs1026908617	19	40235996.0	40235996.0	1.0	A	19:40235996	19:40235996:G>A	ENSG00000105221	ENST00000483166	ENSE00003466498
rs1169786300	19	40236029.0	40236029.0	1.0	T	19:40236029	19:40236029:C>T	ENSG00000105221	ENST00000483166	ENSE00003466498
rs142926499	19	40233919.0	40233919.0	1.0	A	19:40233919	19:40233919:G>A	ENSG00000105221	ENST00000483166	ENSE00001868732
rs143335817	19	40242580.0	40242580.0	1.0	A	19:40242580	19:40242580:G>A	ENSG00000105221	ENST00000476266	ENSE00002712681
rs1054914884	19	40242638.0	40242638.0	1.0	A	19:40242638	19:40242638:G>A	ENSG00000105221	ENST00000476266	ENSE00002712681
rs769503941	19	40242657.0	40242657.0	1.0	A	19:40242657	19:40242657:G>A	ENSG00000105221	ENST00000476266	ENSE00002712681
rs757233968	19	40241985.0	40241985.0	1.0	A	19:40241985	19:40241985:G>A	ENSG00000105221	ENST00000476266	ENSE00003647381
rs35817154	19	40240061.0	40240061.0	1.0	T	19:40240061	19:40240061:C>T	ENSG00000105221	ENST00000476266	ENSE00003480254
rs142926499	19	40233919.0	40233919.0	1.0	A	19:40233919	19:40233919:G>A	ENSG00000105221	ENST00000476266	ENSE00001869984
rs139506765	19	40235950.0	40235950.0	1.0	A	19:40235950	19:40235950:G>A	ENSG00000105221	ENST00000489375	ENSE00001883490
rs1026908617	19	40235996.0	40235996.0	1.0	A	19:40235996	19:40235996:G>A	ENSG00000105221	ENST00000489375	ENSE00001883490
rs1169786300	19	40236029.0	40236029.0	1.0	T	19:40236029	19:40236029:C>T	ENSG00000105221	ENST00000489375	ENSE00001883490
rs142926499	19	40233919.0	40233919.0	1.0	A	19:40233919	19:40233919:G>A	ENSG00000105221	ENST00000489375	ENSE00001899563
rs1407888862	19	40256932.0	40256932.0	1.0	T	19:40256932	19:40256932:C>T	ENSG00000105221	ENST00000391844	ENSE00003564354
rs1160079555	19	40255177.0	40255177.0	1.0	T	19:40255177	19:40255177:C>T	ENSG00000105221	ENST00000391844	ENSE00003663637
rs143335817	19	40242580.0	40242580.0	1.0	A	19:40242580	19:40242580:G>A	ENSG00000105221	ENST00000391844	ENSE00003669451
rs1054914884	19	40242638.0	40242638.0	1.0	A	19:40242638	19:40242638:G>A	ENSG00000105221	ENST00000391844	ENSE00003669451
rs769503941	19	40242657.0	40242657.0	1.0	A	19:40242657	19:40242657:G>A	ENSG00000105221	ENST00000391844	ENSE00003669451
rs142926499	19	40233919.0	40233919.0	1.0	A	19:40233919	19:40233919:G>A	ENSG00000105221	ENST00000391844	ENSE00002263077
rs139506765	19	40235950.0	40235950.0	1.0	A	19:40235950	19:40235950:G>A	ENSG00000105221	ENST00000496089	ENSE00001878314
rs1026908617	19	40235996.0	40235996.0	1.0	A	19:40235996	19:40235996:G>A	ENSG00000105221	ENST00000496089	ENSE00001878314
rs1169786300	19	40236029.0	40236029.0	1.0	T	19:40236029	19:40236029:C>T	ENSG00000105221	ENST00000496089	ENSE00001878314
rs142926499	19	40233919.0	40233919.0	1.0	A	19:40233919	19:40233919:G>A	ENSG00000105221	ENST00000496089	ENSE00001869562
rs139506765	19	40235950.0	40235950.0	1.0	A	19:40235950	19:40235950:G>A	ENSG00000105221	ENST00000476247	ENSE00001948686
rs1026908617	19	40235996.0	40235996.0	1.0	A	19:40235996	19:40235996:G>A	ENSG00000105221	ENST00000476247	ENSE00001948686
rs1169786300	19	40236029.0	40236029.0	1.0	T	19:40236029	19:40236029:C>T	ENSG00000105221	ENST00000476247	ENSE00001948686
rs142926499	19	40233919.0	40233919.0	1.0	A	19:40233919	19:40233919:G>A	ENSG00000105221	ENST00000476247	ENSE00002688366
rs142926499	19	40233919.0	40233919.0	1.0	A	19:40233919	19:40233919:G>A	ENSG00000105221	ENST00000584288	ENSE00003496669
rs142926499	19	40233919.0	40233919.0	1.0	A	19:40233919	19:40233919:G>A	ENSG00000105221	ENST00000311278	ENSE00002262433
rs139506765	19	40235950.0	40235950.0	1.0	A	19:40235950	19:40235950:G>A	ENSG00000105221	ENST00000497948	ENSE00001889823
rs142926499	19	40233919.0	40233919.0	1.0	A	19:40233919	19:40233919:G>A	ENSG00000105221	ENST00000497948	ENSE00001837256
rs1160079555	19	40255177.0	40255177.0	1.0	T	19:40255177	19:40255177:C>T	ENSG00000105221	ENST00000579047	ENSE00003597978
rs1407888862	19	40256932.0	40256932.0	1.0	T	19:40256932	19:40256932:C>T	ENSG00000105221	ENST00000578615	ENSE00003893794
rs139506765	19	40235950.0	40235950.0	1.0	A	19:40235950	19:40235950:G>A	ENSG00000105221	ENST00000391845	ENSE00001714979
rs1026908617	19	40235996.0	40235996.0	1.0	A	19:40235996	19:40235996:G>A	ENSG00000105221	ENST00000391845	ENSE00001714979
rs1169786300	19	40236029.0	40236029.0	1.0	T	19:40236029	19:40236029:C>T	ENSG00000105221	ENST00000391845	ENSE00001714979
rs1169786300	19	40236029.0	40236029.0	1.0	T	19:40236029	19:40236029:C>T	ENSG00000105221	ENST00000486647	ENSE00001865095
rs1169786300	19	40236029.0	40236029.0	1.0	T	19:40236029	19:40236029:C>T	ENSG00000105221	ENST00000480878	ENSE00002728308
rs757233968	19	40241985.0	40241985.0	1.0	A	19:40241985	19:40241985:G>A	ENSG00000105221	ENST00000578310	ENSE00002712275
rs1160079555	19	40255177.0	40255177.0	1.0	T	19:40255177	19:40255177:C>T	ENSG00000105221	ENST00000601166	ENSE00002992449
rs35817154	19	40240061.0	40240061.0	1.0	T	19:40240061	19:40240061:C>T	ENSG00000105221	ENST00000601166	ENSE00003199617
rs1160079555	19	40255177.0	40255177.0	1.0	T	19:40255177	19:40255177:C>T	ENSG00000105221	ENST00000537834	ENSE00003510957
rs143335817	19	40242580.0	40242580.0	1.0	A	19:40242580	19:40242580:G>A	ENSG00000105221	ENST00000537834	ENSE00003567504
rs1054914884	19	40242638.0	40242638.0	1.0	A	19:40242638	19:40242638:G>A	ENSG00000105221	ENST00000537834	ENSE00003567504
rs769503941	19	40242657.0	40242657.0	1.0	A	19:40242657	19:40242657:G>A	ENSG00000105221	ENST00000537834	ENSE00003567504
rs35817154	19	40240061.0	40240061.0	1.0	T	19:40240061	19:40240061:C>T	ENSG00000105221	ENST00000537834	ENSE00002246930
rs1407888862	19	40256932.0	40256932.0	1.0	T	19:40256932	19:40256932:C>T	ENSG00000105221	ENST00000491778	ENSE00002710380
rs757233968	19	40241985.0	40241985.0	1.0	A	19:40241985	19:40241985:G>A	ENSG00000105221	ENST00000578975	ENSE00002689468
rs143335817	19	40242580.0	40242580.0	1.0	A	19:40242580	19:40242580:G>A	ENSG00000105221	ENST00000578975	ENSE00002689468
rs1054914884	19	40242638.0	40242638.0	1.0	A	19:40242638	19:40242638:G>A	ENSG00000105221	ENST00000578975	ENSE00002689468
rs769503941	19	40242657.0	40242657.0	1.0	A	19:40242657	19:40242657:G>A	ENSG00000105221	ENST00000578975	ENSE00002689468
rs757233968	19	40241985.0	40241985.0	1.0	A	19:40241985	19:40241985:G>A	ENSG00000105221	ENST00000487537	ENSE00001882796
rs757233968	19	40241985.0	40241985.0	1.0	A	19:40241985	19:40241985:G>A	ENSG00000105221	ENST00000441941	ENSE00002721882
rs143335817	19	40242580.0	40242580.0	1.0	A	19:40242580	19:40242580:G>A	ENSG00000105221	ENST00000452077	ENSE00001663054
rs1054914884	19	40242638.0	40242638.0	1.0	A	19:40242638	19:40242638:G>A	ENSG00000105221	ENST00000452077	ENSE00001663054
rs769503941	19	40242657.0	40242657.0	1.0	A	19:40242657	19:40242657:G>A	ENSG00000105221	ENST00000452077	ENSE00001663054
rs143335817	19	40242580.0	40242580.0	1.0	A	19:40242580	19:40242580:G>A	ENSG00000105221	ENST00000392037	ENSE00001510506
rs1054914884	19	40242638.0	40242638.0	1.0	A	19:40242638	19:40242638:G>A	ENSG00000105221	ENST00000392037	ENSE00001510506
rs769503941	19	40242657.0	40242657.0	1.0	A	19:40242657	19:40242657:G>A	ENSG00000105221	ENST00000392037	ENSE00001510506
rs143335817	19	40242580.0	40242580.0	1.0	A	19:40242580	19:40242580:G>A	ENSG00000105221	ENST00000416362	ENSE00001658082
rs1054914884	19	40242638.0	40242638.0	1.0	A	19:40242638	19:40242638:G>A	ENSG00000105221	ENST00000416362	ENSE00001658082
rs769503941	19	40242657.0	40242657.0	1.0	A	19:40242657	19:40242657:G>A	ENSG00000105221	ENST00000416362	ENSE00001658082
rs1054914884	19	40242638.0	40242638.0	1.0	A	19:40242638	19:40242638:G>A	ENSG00000105221	ENST00000578123	ENSE00002685118
rs769503941	19	40242657.0	40242657.0	1.0	A	19:40242657	19:40242657:G>A	ENSG00000105221	ENST00000578123	ENSE00002685118
rs1054914884	19	40242638.0	40242638.0	1.0	A	19:40242638	19:40242638:G>A	ENSG00000105221	ENST00000672890	ENSE00003895482
rs769503941	19	40242657.0	40242657.0	1.0	A	19:40242657	19:40242657:G>A	ENSG00000105221	ENST00000672890	ENSE00003895482
rs1054914884	19	40242638.0	40242638.0	1.0	A	19:40242638	19:40242638:G>A	ENSG00000105221	ENST00000423127	ENSE00001675102
rs769503941	19	40242657.0	40242657.0	1.0	A	19:40242657	19:40242657:G>A	ENSG00000105221	ENST00000423127	ENSE00001675102
rs1160079555	19	40255177.0	40255177.0	1.0	T	19:40255177	19:40255177:C>T	ENSG00000105221	ENST00000358335	ENSE00002729222
rs1054914884	19	40242638.0	40242638.0	1.0	A	19:40242638	19:40242638:G>A	ENSG00000105221	ENST00000358335	ENSE00001477535
rs769503941	19	40242657.0	40242657.0	1.0	A	19:40242657	19:40242657:G>A	ENSG00000105221	ENST00000358335	ENSE00001477535
rs769503941	19	40242657.0	40242657.0	1.0	A	19:40242657	19:40242657:G>A	ENSG00000105221	ENST00000456441	ENSE00001712857
rs755839409	11	17387008.0	17387008.0	1.0	T	11:17387008	11:17387008:C>T	ENSG00000187486	ENST00000682764	ENSE00003917863
rs763728797	11	17387100.0	17387100.0	1.0	C	11:17387100	11:17387100:G>C	ENSG00000187486	ENST00000682764	ENSE00003917863
rs775204908	11	17387476.0	17387476.0	1.0	A	11:17387476	11:17387476:G>A	ENSG00000187486	ENST00000682764	ENSE00003917863
rs557160758	11	17387687.0	17387692.0	1.0	CCCCCCC	11:17387687	11:17387687:CCCCCC>CCCCCCC	ENSG00000187486	ENST00000682764	ENSE00003917863
rs755839409	11	17387008.0	17387008.0	1.0	T	11:17387008	11:17387008:C>T	ENSG00000187486	ENST00000339994	ENSE00001366321
rs763728797	11	17387100.0	17387100.0	1.0	C	11:17387100	11:17387100:G>C	ENSG00000187486	ENST00000339994	ENSE00001366321
rs775204908	11	17387476.0	17387476.0	1.0	A	11:17387476	11:17387476:G>A	ENSG00000187486	ENST00000339994	ENSE00001366321
rs557160758	11	17387687.0	17387692.0	1.0	CCCCCCC	11:17387687	11:17387687:CCCCCC>CCCCCCC	ENSG00000187486	ENST00000339994	ENSE00001366321
rs755839409	11	17387008.0	17387008.0	1.0	T	11:17387008	11:17387008:C>T	ENSG00000187486	ENST00000528731	ENSE00002147964
rs763728797	11	17387100.0	17387100.0	1.0	C	11:17387100	11:17387100:G>C	ENSG00000187486	ENST00000528731	ENSE00002147964
rs775204908	11	17387476.0	17387476.0	1.0	A	11:17387476	11:17387476:G>A	ENSG00000187486	ENST00000528731	ENSE00002147964
rs557160758	11	17387687.0	17387692.0	1.0	CCCCCCC	11:17387687	11:17387687:CCCCCC>CCCCCCC	ENSG00000187486	ENST00000528731	ENSE00002147964
rs755839409	11	17387008.0	17387008.0	1.0	T	11:17387008	11:17387008:C>T	ENSG00000187486	ENST00000682350	ENSE00003919627
rs763728797	11	17387100.0	17387100.0	1.0	C	11:17387100	11:17387100:G>C	ENSG00000187486	ENST00000682350	ENSE00003919627
rs775204908	11	17387476.0	17387476.0	1.0	A	11:17387476	11:17387476:G>A	ENSG00000187486	ENST00000682350	ENSE00003919627
rs557160758	11	17387687.0	17387692.0	1.0	CCCCCCC	11:17387687	11:17387687:CCCCCC>CCCCCCC	ENSG00000187486	ENST00000682350	ENSE00003919627
rs775204908	11	17387476.0	17387476.0	1.0	A	11:17387476	11:17387476:G>A	ENSG00000187486	ENST00000526912	ENSE00002146329
rs557160758	11	17387687.0	17387692.0	1.0	CCCCCCC	11:17387687	11:17387687:CCCCCC>CCCCCCC	ENSG00000187486	ENST00000526912	ENSE00002146329
rs557160758	11	17387687.0	17387692.0	1.0	CCCCCCC	11:17387687	11:17387687:CCCCCC>CCCCCCC	ENSG00000187486	ENST00000528992	ENSE00002151573
rs193922487	17	37744541.0	37744541.0	1.0	T	17:37744541	17:37744541:C>T	ENSG00000275410	ENST00000617811	ENSE00003734469
rs894213416	17	37744556.0	37744556.0	1.0	C	17:37744556	17:37744556:A>C	ENSG00000275410	ENST00000617811	ENSE00003734469
rs121918671	17	37744584.0	37744584.0	1.0	A	17:37744584	17:37744584:C>A	ENSG00000275410	ENST00000617811	ENSE00003734469
rs140562402	17	37744641.0	37744641.0	1.0	T	17:37744641	17:37744641:C>T	ENSG00000275410	ENST00000617811	ENSE00003734469
rs144425830	17	37744659.0	37744659.0	1.0	A	17:37744659	17:37744659:C>A	ENSG00000275410	ENST00000617811	ENSE00003734469
rs147816724	17	37744703.0	37744703.0	1.0	C	17:37744703	17:37744703:A>C	ENSG00000275410	ENST00000617811	ENSE00003734469
rs193922483	17	37744745.0	37744745.0	1.0	A	17:37744745	17:37744745:G>A	ENSG00000275410	ENST00000617811	ENSE00003734469
rs1362125211	17	37744755.0	37744755.0	1.0	T	17:37744755	17:37744755:C>T	ENSG00000275410	ENST00000617811	ENSE00003734469
rs544890850	17	37744778.0	37744778.0	1.0	A	17:37744778	17:37744778:G>A	ENSG00000275410	ENST00000617811	ENSE00003734469
rs587776771	17	37744839.0	37744841.0	1.0	GG	17:37744839	17:37744839:GGG>GG	ENSG00000275410	ENST00000617811	ENSE00003734469
rs1285239018	17	37744851.0	37744851.0	1.0	A	17:37744851	17:37744851:G>A	ENSG00000275410	ENST00000617811	ENSE00003734469
rs776195231	17	37739442.0	37739442.0	1.0	T	17:37739442	17:37739442:C>T	ENSG00000275410	ENST00000617811	ENSE00003715811
rs1057517744	17	37739443.0	37739443.0	1.0	A	17:37739443	17:37739443:G>A	ENSG00000275410	ENST00000617811	ENSE00003715811
rs1800575	17	37739455.0	37739455.0	1.0	A	17:37739455	17:37739455:G>A	ENSG00000275410	ENST00000617811	ENSE00003715811
rs925595786	17	37739467.0	37739467.0	1.0	G	17:37739467	17:37739467:C>G	ENSG00000275410	ENST00000617811	ENSE00003715811
rs193922490	17	37739473.0	37739473.0	1.0	G	17:37739473	17:37739473:A>G	ENSG00000275410	ENST00000617811	ENSE00003715811
rs121918675	17	37739490.0	37739490.0	1.0	T	17:37739490	17:37739490:C>T	ENSG00000275410	ENST00000617811	ENSE00003715811
rs121918674	17	37739541.0	37739541.0	1.0	C	17:37739541	17:37739541:G>C	ENSG00000275410	ENST00000617811	ENSE00003715811
rs536638039	17	37733586.0	37733586.0	1.0	G	17:37733586	17:37733586:C>G	ENSG00000275410	ENST00000617811	ENSE00003753361
rs529294719	17	37733611.0	37733611.0	1.0	G	17:37733611	17:37733611:C>G	ENSG00000275410	ENST00000617811	ENSE00003753361
rs761415487	17	37733645.0	37733645.0	1.0	T	17:37733645	17:37733645:C>T	ENSG00000275410	ENST00000617811	ENSE00003753361
rs193922491	17	37733663.0	37733663.0	1.0	A	17:37733663	17:37733663:G>A	ENSG00000275410	ENST00000617811	ENSE00003753361
rs867882536	17	37733668.0	37733668.0	1.0	T	17:37733668	17:37733668:C>T	ENSG00000275410	ENST00000617811	ENSE00003753361
rs202151409	17	37733682.0	37733682.0	1.0	C	17:37733682	17:37733682:G>C	ENSG00000275410	ENST00000617811	ENSE00003753361
rs755263300	17	37733704.0	37733704.0	1.0	A	17:37733704	17:37733704:T>A	ENSG00000275410	ENST00000617811	ENSE00003753361
rs1282596664	17	37731616.0	37731616.0	1.0	G	17:37731616	17:37731616:A>G	ENSG00000275410	ENST00000617811	ENSE00003751564
rs138986885	17	37731634.0	37731634.0	1.0	A	17:37731634	17:37731634:G>A	ENSG00000275410	ENST00000617811	ENSE00003751564
rs193922493	17	37731678.0	37731678.0	1.0	C	17:37731678	17:37731678:T>C	ENSG00000275410	ENST00000617811	ENSE00003751564
rs1208894321	17	37731679.0	37731679.0	1.0	C	17:37731679	17:37731679:T>C	ENSG00000275410	ENST00000617811	ENSE00003751564
rs193922492	17	37731691.0	37731691.0	1.0	A	17:37731691	17:37731691:C>A	ENSG00000275410	ENST00000617811	ENSE00003751564
rs886043813	17	37731756.0	37731756.0	1.0	T	17:37731756	17:37731756:C>T	ENSG00000275410	ENST00000617811	ENSE00003751564
rs914046953	17	37731787.0	37731787.0	1.0	T	17:37731787	17:37731787:C>T	ENSG00000275410	ENST00000617811	ENSE00003751564
rs121918672	17	37731814.0	37731814.0	1.0	A	17:37731814	17:37731814:G>A	ENSG00000275410	ENST00000617811	ENSE00003751564
rs113042313	17	37710601.0	37710601.0	1.0	T	17:37710601	17:37710601:C>T	ENSG00000275410	ENST00000617811	ENSE00003717590
rs193922482	17	37704931.0	37704931.0	1.0	G	17:37704931	17:37704931:A>G	ENSG00000275410	ENST00000617811	ENSE00003739576
rs772362107	17	37701013.0	37701013.0	1.0	T	17:37701013	17:37701013:C>T	ENSG00000275410	ENST00000617811	ENSE00003734953
rs1210118895	17	37701033.0	37701033.0	1.0	T	17:37701033	17:37701033:A>T	ENSG00000275410	ENST00000617811	ENSE00003734953
rs187556368	17	37701043.0	37701043.0	1.0	T	17:37701043	17:37701043:C>T	ENSG00000275410	ENST00000617811	ENSE00003734953
rs121918673	17	37701122.0	37701122.0	1.0	C	17:37701122	17:37701122:G>C	ENSG00000275410	ENST00000617811	ENSE00003734953
rs768867418	17	37699089.0	37699089.0	1.0	A	17:37699089	17:37699089:G>A	ENSG00000275410	ENST00000617811	ENSE00003722203
rs753796007	17	37699119.0	37699119.0	1.0	T	17:37699119	17:37699119:G>T	ENSG00000275410	ENST00000617811	ENSE00003722203
rs758130759	17	37699149.0	37699149.0	1.0	T	17:37699149	17:37699149:C>T	ENSG00000275410	ENST00000617811	ENSE00003722203
rs1057524479	17	37699168.0	37699168.0	1.0	A	17:37699168	17:37699168:G>A	ENSG00000275410	ENST00000617811	ENSE00003722203
rs1417085693	17	37699189.0	37699189.0	1.0	T	17:37699189	17:37699189:C>T	ENSG00000275410	ENST00000617811	ENSE00003722203
rs147798914	17	37687389.0	37687389.0	1.0	T	17:37687389	17:37687389:G>T	ENSG00000275410	ENST00000617811	ENSE00003715207
rs536638039	17	37733586.0	37733586.0	1.0	G	17:37733586	17:37733586:C>G	ENSG00000275410	ENST00000621123	ENSE00003714816
rs529294719	17	37733611.0	37733611.0	1.0	G	17:37733611	17:37733611:C>G	ENSG00000275410	ENST00000621123	ENSE00003714816
rs761415487	17	37733645.0	37733645.0	1.0	T	17:37733645	17:37733645:C>T	ENSG00000275410	ENST00000621123	ENSE00003714816
rs193922491	17	37733663.0	37733663.0	1.0	A	17:37733663	17:37733663:G>A	ENSG00000275410	ENST00000621123	ENSE00003714816
rs867882536	17	37733668.0	37733668.0	1.0	T	17:37733668	17:37733668:C>T	ENSG00000275410	ENST00000621123	ENSE00003714816
rs202151409	17	37733682.0	37733682.0	1.0	C	17:37733682	17:37733682:G>C	ENSG00000275410	ENST00000621123	ENSE00003714816
rs755263300	17	37733704.0	37733704.0	1.0	A	17:37733704	17:37733704:T>A	ENSG00000275410	ENST00000621123	ENSE00003714816
rs147798914	17	37687389.0	37687389.0	1.0	T	17:37687389	17:37687389:G>T	ENSG00000275410	ENST00000621123	ENSE00003748184
rs193922487	17	37744541.0	37744541.0	1.0	T	17:37744541	17:37744541:C>T	ENSG00000275410	ENST00000613727	ENSE00003737717
rs894213416	17	37744556.0	37744556.0	1.0	C	17:37744556	17:37744556:A>C	ENSG00000275410	ENST00000613727	ENSE00003737717
rs121918671	17	37744584.0	37744584.0	1.0	A	17:37744584	17:37744584:C>A	ENSG00000275410	ENST00000613727	ENSE00003737717
rs140562402	17	37744641.0	37744641.0	1.0	T	17:37744641	17:37744641:C>T	ENSG00000275410	ENST00000613727	ENSE00003737717
rs144425830	17	37744659.0	37744659.0	1.0	A	17:37744659	17:37744659:C>A	ENSG00000275410	ENST00000613727	ENSE00003737717
rs147816724	17	37744703.0	37744703.0	1.0	C	17:37744703	17:37744703:A>C	ENSG00000275410	ENST00000613727	ENSE00003737717
rs193922483	17	37744745.0	37744745.0	1.0	A	17:37744745	17:37744745:G>A	ENSG00000275410	ENST00000613727	ENSE00003737717
rs1362125211	17	37744755.0	37744755.0	1.0	T	17:37744755	17:37744755:C>T	ENSG00000275410	ENST00000613727	ENSE00003737717
rs544890850	17	37744778.0	37744778.0	1.0	A	17:37744778	17:37744778:G>A	ENSG00000275410	ENST00000613727	ENSE00003737717
rs587776771	17	37744839.0	37744841.0	1.0	GG	17:37744839	17:37744839:GGG>GG	ENSG00000275410	ENST00000613727	ENSE00003737717
rs1285239018	17	37744851.0	37744851.0	1.0	A	17:37744851	17:37744851:G>A	ENSG00000275410	ENST00000613727	ENSE00003737717
rs147798914	17	37687389.0	37687389.0	1.0	T	17:37687389	17:37687389:G>T	ENSG00000275410	ENST00000613727	ENSE00003715702
rs536638039	17	37733586.0	37733586.0	1.0	G	17:37733586	17:37733586:C>G	ENSG00000275410	ENST00000618894	ENSE00003744941
rs529294719	17	37733611.0	37733611.0	1.0	G	17:37733611	17:37733611:C>G	ENSG00000275410	ENST00000618894	ENSE00003744941
rs761415487	17	37733645.0	37733645.0	1.0	T	17:37733645	17:37733645:C>T	ENSG00000275410	ENST00000618894	ENSE00003744941
rs193922491	17	37733663.0	37733663.0	1.0	A	17:37733663	17:37733663:G>A	ENSG00000275410	ENST00000618894	ENSE00003744941
rs867882536	17	37733668.0	37733668.0	1.0	T	17:37733668	17:37733668:C>T	ENSG00000275410	ENST00000618894	ENSE00003744941
rs202151409	17	37733682.0	37733682.0	1.0	C	17:37733682	17:37733682:G>C	ENSG00000275410	ENST00000618894	ENSE00003744941
rs755263300	17	37733704.0	37733704.0	1.0	A	17:37733704	17:37733704:T>A	ENSG00000275410	ENST00000618894	ENSE00003744941
rs1282596664	17	37731616.0	37731616.0	1.0	G	17:37731616	17:37731616:A>G	ENSG00000275410	ENST00000618894	ENSE00003721507
rs138986885	17	37731634.0	37731634.0	1.0	A	17:37731634	17:37731634:G>A	ENSG00000275410	ENST00000618894	ENSE00003721507
rs193922493	17	37731678.0	37731678.0	1.0	C	17:37731678	17:37731678:T>C	ENSG00000275410	ENST00000618894	ENSE00003721507
rs1208894321	17	37731679.0	37731679.0	1.0	C	17:37731679	17:37731679:T>C	ENSG00000275410	ENST00000618894	ENSE00003721507
rs193922492	17	37731691.0	37731691.0	1.0	A	17:37731691	17:37731691:C>A	ENSG00000275410	ENST00000618894	ENSE00003721507
rs886043813	17	37731756.0	37731756.0	1.0	T	17:37731756	17:37731756:C>T	ENSG00000275410	ENST00000618894	ENSE00003721507
rs914046953	17	37731787.0	37731787.0	1.0	T	17:37731787	17:37731787:C>T	ENSG00000275410	ENST00000618894	ENSE00003721507
rs121918672	17	37731814.0	37731814.0	1.0	A	17:37731814	17:37731814:G>A	ENSG00000275410	ENST00000618894	ENSE00003721507
rs779736828	11	17413396.0	17413396.0	1.0	A	11:17413396	11:17413396:G>A	ENSG00000006071	ENST00000644772	ENSE00003644708
rs1431503235	11	17407362.0	17407362.0	1.0	A	11:17407362	11:17407362:T>A	ENSG00000006071	ENST00000644772	ENSE00003472684
rs759961510	11	17404606.0	17404606.0	1.0	T	11:17404606	11:17404606:C>T	ENSG00000006071	ENST00000644772	ENSE00003674189
rs772094360	11	17397763.0	17397763.0	1.0	A	11:17397763	11:17397763:G>A	ENSG00000006071	ENST00000644772	ENSE00003467114
rs769989185	11	17394267.0	17394267.0	1.0	A	11:17394267	11:17394267:G>A	ENSG00000006071	ENST00000644772	ENSE00003558999
rs779736828	11	17413396.0	17413396.0	1.0	A	11:17413396	11:17413396:G>A	ENSG00000006071	ENST00000643562	ENSE00003470681
rs1431503235	11	17407362.0	17407362.0	1.0	A	11:17407362	11:17407362:T>A	ENSG00000006071	ENST00000643562	ENSE00003639445
rs759961510	11	17404606.0	17404606.0	1.0	T	11:17404606	11:17404606:C>T	ENSG00000006071	ENST00000643562	ENSE00003514460
rs772094360	11	17397763.0	17397763.0	1.0	A	11:17397763	11:17397763:G>A	ENSG00000006071	ENST00000643562	ENSE00003583550
rs769989185	11	17394267.0	17394267.0	1.0	A	11:17394267	11:17394267:G>A	ENSG00000006071	ENST00000643562	ENSE00003665902
rs759961510	11	17404606.0	17404606.0	1.0	T	11:17404606	11:17404606:C>T	ENSG00000006071	ENST00000528374	ENSE00002169001
rs772094360	11	17397763.0	17397763.0	1.0	A	11:17397763	11:17397763:G>A	ENSG00000006071	ENST00000683693	ENSE00002192915
rs772094360	11	17397763.0	17397763.0	1.0	A	11:17397763	11:17397763:G>A	ENSG00000006071	ENST00000532220	ENSE00003825471
rs772094360	11	17397763.0	17397763.0	1.0	A	11:17397763	11:17397763:G>A	ENSG00000006071	ENST00000682215	ENSE00003818273
rs772094360	11	17397763.0	17397763.0	1.0	A	11:17397763	11:17397763:G>A	ENSG00000006071	ENST00000682805	ENSE00003817084
rs772094360	11	17397763.0	17397763.0	1.0	A	11:17397763	11:17397763:G>A	ENSG00000006071	ENST00000684442	ENSE00003819514
rs769989185	11	17394267.0	17394267.0	1.0	A	11:17394267	11:17394267:G>A	ENSG00000006071	ENST00000683725	ENSE00003919487
rs769989185	11	17394267.0	17394267.0	1.0	A	11:17394267	11:17394267:G>A	ENSG00000006071	ENST00000684014	ENSE00003917436
rs1431503235	11	17407362.0	17407362.0	1.0	A	11:17407362	11:17407362:T>A	ENSG00000006071	ENST00000645004	ENSE00003830477
rs1431503235	11	17407362.0	17407362.0	1.0	A	11:17407362	11:17407362:T>A	ENSG00000006071	ENST00000645417	ENSE00003816015
rs772094360	11	17397763.0	17397763.0	1.0	A	11:17397763	11:17397763:G>A	ENSG00000006071	ENST00000531891	ENSE00003562883
rs779736828	11	17413396.0	17413396.0	1.0	A	11:17413396	11:17413396:G>A	ENSG00000006071	ENST00000526921	ENSE00002195815
rs183787750	3	57268430.0	57268430.0	1.0	G	3:57268430	3:57268430:A>G	ENSG00000239388	ENST00000487349	ENSE00001917874
rs183787750	3	57268430.0	57268430.0	1.0	G	3:57268430	3:57268430:A>G	ENSG00000239388	ENST00000389601	ENSE00001366911
rs1001854457	12	120978866.0	120978866.0	1.0	T	12:120978866	12:120978866:C>T	ENSG00000135100	ENST00000257555	ENSE00001893688
rs202180554	12	120978993.0	120978993.0	1.0	G	12:120978993	12:120978993:C>G	ENSG00000135100	ENST00000257555	ENSE00001893688
rs765829022	12	120994315.0	120994315.0	1.0	T	12:120994315	12:120994315:C>T	ENSG00000135100	ENST00000257555	ENSE00003701736
rs151256267	12	120994321.0	120994321.0	1.0	G	12:120994321	12:120994321:C>G	ENSG00000135100	ENST00000257555	ENSE00003701736
rs193922606	12	120994322.0	120994322.0	1.0	T	12:120994322	12:120994322:C>T	ENSG00000135100	ENST00000257555	ENSE00003701736
rs745460046	12	120999310.0	120999310.0	1.0	T	12:120999310	12:120999310:C>T	ENSG00000135100	ENST00000257555	ENSE00003514431
rs751112023	12	121001076.0	121001076.0	1.0	G	12:121001076	12:121001076:A>G	ENSG00000135100	ENST00000257555	ENSE00003901210
rs1001854457	12	120978866.0	120978866.0	1.0	T	12:120978866	12:120978866:C>T	ENSG00000135100	ENST00000400024	ENSE00001561916
rs202180554	12	120978993.0	120978993.0	1.0	G	12:120978993	12:120978993:C>G	ENSG00000135100	ENST00000400024	ENSE00001561916
rs1001854457	12	120978866.0	120978866.0	1.0	T	12:120978866	12:120978866:C>T	ENSG00000135100	ENST00000560968	ENSE00003536103
rs202180554	12	120978993.0	120978993.0	1.0	G	12:120978993	12:120978993:C>G	ENSG00000135100	ENST00000560968	ENSE00003536103
rs745460046	12	120999310.0	120999310.0	1.0	T	12:120999310	12:120999310:C>T	ENSG00000135100	ENST00000560968	ENSE00003569361
rs751112023	12	121001076.0	121001076.0	1.0	G	12:121001076	12:121001076:A>G	ENSG00000135100	ENST00000560968	ENSE00003620595
rs1001854457	12	120978866.0	120978866.0	1.0	T	12:120978866	12:120978866:C>T	ENSG00000135100	ENST00000402929	ENSE00001551329
rs202180554	12	120978993.0	120978993.0	1.0	G	12:120978993	12:120978993:C>G	ENSG00000135100	ENST00000402929	ENSE00001551329
rs765829022	12	120994315.0	120994315.0	1.0	T	12:120994315	12:120994315:C>T	ENSG00000135100	ENST00000402929	ENSE00003697580
rs151256267	12	120994321.0	120994321.0	1.0	G	12:120994321	12:120994321:C>G	ENSG00000135100	ENST00000402929	ENSE00003697580
rs193922606	12	120994322.0	120994322.0	1.0	T	12:120994322	12:120994322:C>T	ENSG00000135100	ENST00000402929	ENSE00003697580
rs1001854457	12	120978866.0	120978866.0	1.0	T	12:120978866	12:120978866:C>T	ENSG00000135100	ENST00000538646	ENSE00002260235
rs202180554	12	120978993.0	120978993.0	1.0	G	12:120978993	12:120978993:C>G	ENSG00000135100	ENST00000538646	ENSE00002260235
rs765829022	12	120994315.0	120994315.0	1.0	T	12:120994315	12:120994315:C>T	ENSG00000135100	ENST00000538646	ENSE00003523913
rs151256267	12	120994321.0	120994321.0	1.0	G	12:120994321	12:120994321:C>G	ENSG00000135100	ENST00000538646	ENSE00003523913
rs193922606	12	120994322.0	120994322.0	1.0	T	12:120994322	12:120994322:C>T	ENSG00000135100	ENST00000538646	ENSE00003523913
rs1001854457	12	120978866.0	120978866.0	1.0	T	12:120978866	12:120978866:C>T	ENSG00000135100	ENST00000540108	ENSE00001126431
rs202180554	12	120978993.0	120978993.0	1.0	G	12:120978993	12:120978993:C>G	ENSG00000135100	ENST00000540108	ENSE00001126431
rs751112023	12	121001076.0	121001076.0	1.0	G	12:121001076	12:121001076:A>G	ENSG00000135100	ENST00000540108	ENSE00003517702
rs745460046	12	120999310.0	120999310.0	1.0	T	12:120999310	12:120999310:C>T	ENSG00000135100	ENST00000541395	ENSE00002281564
rs1001854457	12	120978866.0	120978866.0	1.0	T	12:120978866	12:120978866:C>T	ENSG00000135100	ENST00000544413	ENSE00001556260
rs202180554	12	120978993.0	120978993.0	1.0	G	12:120978993	12:120978993:C>G	ENSG00000135100	ENST00000544413	ENSE00001556260
rs751112023	12	121001076.0	121001076.0	1.0	G	12:121001076	12:121001076:A>G	ENSG00000135100	ENST00000544413	ENSE00002222157
rs751112023	12	121001076.0	121001076.0	1.0	G	12:121001076	12:121001076:A>G	ENSG00000157895	ENST00000288757	ENSE00001191399
rs199956600	20	44428398.0	44428398.0	1.0	G	20:44428398	20:44428398:T>G	ENSG00000101076	ENST00000316673	ENSE00003668514
rs199956600	20	44428398.0	44428398.0	1.0	G	20:44428398	20:44428398:T>G	ENSG00000101076	ENST00000457232	ENSE00001723444
rs199956600	20	44428398.0	44428398.0	1.0	G	20:44428398	20:44428398:T>G	ENSG00000101076	ENST00000372920	ENSE00003650469
rs199748431	19	40265249.0	40265249.0	1.0	C	19:40265249	19:40265249:T>C	ENSG00000105221	ENST00000392038	ENSE00003641454
rs199748431	19	40265249.0	40265249.0	1.0	C	19:40265249	19:40265249:T>C	ENSG00000105221	ENST00000311278	ENSE00002282389
rs199748431	19	40265249.0	40265249.0	1.0	C	19:40265249	19:40265249:T>C	ENSG00000105221	ENST00000537834	ENSE00003668916
rs199748431	19	40265249.0	40265249.0	1.0	C	19:40265249	19:40265249:T>C	ENSG00000105221	ENST00000392037	ENSE00001510507
rs561017686	2	181678138.0	181678138.0	1.0	C	2:181678138	2:181678138:G>C	ENSG00000162992	ENST00000295108	ENSE00001070446
rs561017686	2	181678138.0	181678138.0	1.0	C	2:181678138	2:181678138:G>C	ENSG00000162992	ENST00000684079	ENSE00003917287
rs561017686	2	181678138.0	181678138.0	1.0	C	2:181678138	2:181678138:G>C	ENSG00000162992	ENST00000683430	ENSE00003922038
rs141145502	11	17387991.0	17387991.0	1.0	T	11:17387991	11:17387991:C>T	ENSG00000187486	ENST00000339994	ENSE00001366321
rs141145502	11	17387991.0	17387991.0	1.0	T	11:17387991	11:17387991:C>T	ENSG00000187486	ENST00000528992	ENSE00002151573
rs193922486	17	37744664.0	37744664.0	1.0	T	17:37744664	17:37744664:A>T	ENSG00000275410	ENST00000617811	ENSE00003734469
rs925595786	17	37739467.0	37739467.0	1.0	T	17:37739467	17:37739467:C>T	ENSG00000275410	ENST00000617811	ENSE00003715811
rs757452269	17	37739485.0	37739485.0	1.0	T	17:37739485	17:37739485:C>T	ENSG00000275410	ENST00000617811	ENSE00003715811
rs138986885	17	37731634.0	37731634.0	1.0	C	17:37731634	17:37731634:G>C	ENSG00000275410	ENST00000617811	ENSE00003751564
rs193922486	17	37744664.0	37744664.0	1.0	T	17:37744664	17:37744664:A>T	ENSG00000275410	ENST00000613727	ENSE00003737717
rs138986885	17	37731634.0	37731634.0	1.0	C	17:37731634	17:37731634:G>C	ENSG00000275410	ENST00000618894	ENSE00003721507
rs372930264	11	17461599.0	17461599.0	1.0	T	11:17461599	11:17461599:G>T	ENSG00000006071	ENST00000644772	ENSE00003468461
rs201499958	11	17407075.0	17407075.0	1.0	G	11:17407075	11:17407075:C>G	ENSG00000006071	ENST00000644772	ENSE00003516595
rs201499958	11	17407075.0	17407075.0	1.0	G	11:17407075	11:17407075:C>G	ENSG00000006071	ENST00000643562	ENSE00003563670
rs372930264	11	17461599.0	17461599.0	1.0	T	11:17461599	11:17461599:G>T	ENSG00000006071	ENST00000683693	ENSE00003799145
rs201499958	11	17407075.0	17407075.0	1.0	G	11:17407075	11:17407075:C>G	ENSG00000006071	ENST00000683693	ENSE00003817838
rs372930264	11	17461599.0	17461599.0	1.0	T	11:17461599	11:17461599:G>T	ENSG00000006071	ENST00000646592	ENSE00003819666
rs372930264	11	17461599.0	17461599.0	1.0	T	11:17461599	11:17461599:G>T	ENSG00000006071	ENST00000682673	ENSE00003917611
rs372930264	11	17461599.0	17461599.0	1.0	T	11:17461599	11:17461599:G>T	ENSG00000006071	ENST00000684571	ENSE00003688783
rs201499958	11	17407075.0	17407075.0	1.0	G	11:17407075	11:17407075:C>G	ENSG00000006071	ENST00000644484	ENSE00003828536
rs201499958	11	17407075.0	17407075.0	1.0	G	11:17407075	11:17407075:C>G	ENSG00000006071	ENST00000683456	ENSE00003831189
rs201499958	11	17407075.0	17407075.0	1.0	G	11:17407075	11:17407075:C>G	ENSG00000006071	ENST00000682442	ENSE00002184630
rs201499958	11	17407075.0	17407075.0	1.0	G	11:17407075	11:17407075:C>G	ENSG00000006071	ENST00000642902	ENSE00003825427
rs372930264	11	17461599.0	17461599.0	1.0	T	11:17461599	11:17461599:G>T	ENSG00000006071	ENST00000645076	ENSE00003828215
rs201499958	11	17407075.0	17407075.0	1.0	G	11:17407075	11:17407075:C>G	ENSG00000006071	ENST00000645076	ENSE00003817278
rs201499958	11	17407075.0	17407075.0	1.0	G	11:17407075	11:17407075:C>G	ENSG00000006071	ENST00000527905	ENSE00003483011
rs201499958	11	17407075.0	17407075.0	1.0	G	11:17407075	11:17407075:C>G	ENSG00000006071	ENST00000644542	ENSE00003817955
rs372930264	11	17461599.0	17461599.0	1.0	T	11:17461599	11:17461599:G>T	ENSG00000006071	ENST00000683253	ENSE00003917065
rs372930264	11	17461599.0	17461599.0	1.0	T	11:17461599	11:17461599:G>T	ENSG00000006071	ENST00000646737	ENSE00003816790
rs372930264	11	17461599.0	17461599.0	1.0	T	11:17461599	11:17461599:G>T	ENSG00000006071	ENST00000684221	ENSE00003919812
