# Supplementary material for: Bioinformatics pipeline for the systematic mining genomic and proteomic variation linked to rare diseases: The example of monogenic diabetes
Source: PLoS One. 2024 Apr 18;19(4):e0300350. doi: 10.1371/journal.pone.0300350 (PMC11025945; doi:10.1371/journal.pone.0300350)
Supplement: S4 Table — (CSV) [file pone.0300350.s004.csv]

chrom	pos	ref	alt	accession
12	121001081	GG	G	VCV001700003
12	121001136	AA		VCV001687087
12	121001116	AGAG	AG	VCV001687086
12	121001098	C		VCV001687084
12	121001158	CATCTCCACCCAGATGGCCTCTTCCTCC	CATCTCCACCCAGATGGCCTCTTCCTCCATCTCCACCCAGATGGCCTCTTCCTCC	VCV001687077
12	121001068	CC		VCV001687070
7	44145499	GGGG	GGG	VCV001526254
7	44145579	TGATGA	TGA	VCV001303094
7	44145255	CGC	C	VCV001301411
7	44153361	GGG	GG	VCV001254640
7	44149980	GATAG	GATAGATAG	VCV001195505
12	120988910	A		VCV001700001
12	120988883	ACAACA	ACA	VCV001693218
12	120999577	CC	C	VCV001693217
12	120994316	CC	T	VCV001691371
12	120978897	CC	A	VCV001687081
12	120978906	GGGGGAGTCCTGCGGCGG	G	VCV001677040
12	120994311	GGG	GGGG	VCV001676719
12	120994260	CC	C	VCV001676715
12	120978483	TC		VCV001676714
12	120978971	GGGG	GGG	VCV001676691
12	120978959	GGGGG	GGGGGG	VCV001676689
12	120978952	AA	A	VCV001676686
12	120978929	GAGGGGAG	GAG	VCV001676685
12	120978810	GGCCCTGCTC	TG	VCV001675053
12	120978847	AT	CC	VCV001474612
12	120978787	AGCTGCAGACGGAGCT	AGCTGCAGACGGAGCTGCAGACGGAGCT	VCV001338407
12	120988931	CCC	CC	VCV001327607
12	120997531	GACCACCCTGCAGCCCG	GACCACCCTGCAGCCCGACCACCCTGCAGCCCG	VCV001173963
12	120997509		G	VCV001172848
12	120997495	AGAG	AG	VCV000014946
12	120993575	ACCAACCAA	ACCAA	VCV000014944
12	120994324	GGG	GG	VCV000014929
17	37733738	T		VCV001676229
17	37704922	GC		VCV001344654
17	37733554	TACCTGT	T	VCV001338597
17	37744867	C		VCV000635734
17	37744815	CC	C	VCV000635732
17	37744678	GTG	G	VCV000635728
17	37744742	A		VCV000635727
17	37744674	TGGCGTGGC	TGGC	VCV000635726
17	37744668	GGCCCTTGGC	GGC	VCV000635725
17	37744633	G		VCV000635721
17	37744605	CC	C	VCV000635720
17	37744600	AGCT	AGCTAGCT	VCV000635719
17	37744563	CCC	CC	VCV000635717
17	37744543	GAGCATCCG	G	VCV000635713
17	37739631	GGG	GG	VCV000635710
17	37739592	TGCTGCATG	TG	VCV000635705
17	37739511		GGGCTGCA	VCV000635692
17	37739513	G		VCV000635690
17	37739500	T		VCV000635687
17	37739497	GGG	GG	VCV000635686
17	37739459	CTTTCT	CT	VCV000635676
17	37739450	C		VCV000635674
17	37739436	TA	TATA	VCV000635670
17	37739436		A	VCV000635669
17	37739434	ACTTAC	AC	VCV000635668
17	37733649	CCCCC	CCCC	VCV000635658
17	37733639	GGG	GG	VCV000635656
17	37733578	CC	CCCC	VCV000635649
17	37731800	GGGGG	GGGG	VCV000635638
17	37731790	GGG	GG	VCV000635637
17	37731691	C		VCV000635623
17	37731667	TGTG	TG	VCV000635620
17	37731657	GGG	GG	VCV000635619
17	37731654	AGAGG		VCV000635618
17	37731634	GGGGGG	GGGGG	VCV000635616
17	37710663	CC	C	VCV000635610
17	37710610	TGATTG	TG	VCV000635607
17	37710571	CC	C	VCV000635605
17	37710562	GCTGTAAAACCGACTGGCTGGTCACCATGG		VCV000635603
17	37704957	G		VCV000635593
17	37704954	G		VCV000635592
17	37701156	TGTG	TG	VCV000635587
17	37701153	CTCT	CT	VCV000635586
17	37701000	T		VCV000635580
17	37733577	GG	G	VCV000586803
17	37733730	TGTT	TGTTTGTT	VCV000586802
17	37739507	A		VCV000036849
20	44355805	A		VCV001299752
9	136674749	TT	TT	VCV000549534
12	121001081	GG	G	VCV001700003
12	121001136	AA		VCV001687087
12	121001116	AGAG	AG	VCV001687086
12	121001098	C		VCV001687084
12	121001158	CATCTCCACCCAGATGGCCTCTTCCTCC	CATCTCCACCCAGATGGCCTCTTCCTCCATCTCCACCCAGATGGCCTCTTCCTCC	VCV001687077
12	121001068	CC		VCV001687070
12	120988910	A		VCV001700001
12	120988904	TGGTCGAT	T	VCV001693220
12	120988883	ACAACA	ACA	VCV001693218
12	120999577	CC	C	VCV001693217
12	120978897	CC	A	VCV001687081
12	120994311	GGG	GGGG	VCV001676719
12	120994260	CC	C	VCV001676715
12	120978483	TC		VCV001676714
12	120993704	TAG		VCV001676711
12	120978971	GGGG	GGG	VCV001676691
12	120978959	GGGGG	GGGGGG	VCV001676689
12	120978954	T		VCV001676687
12	120978952	AA	A	VCV001676686
12	120978929	GAGGGGAG	GAG	VCV001676685
12	120978837	AGAG	AG	VCV001675058
12	120978810	GGCCCTGCTC	TG	VCV001675053
12	120978787	AGCTGCAGACGGAGCT	AGCTGCAGACGGAGCTGCAGACGGAGCT	VCV001338407
12	120988931	CCC	CC	VCV001327607
20	44355805	A		VCV001299752
11	17428595	A		VCV001179142
19	40238885	CAAGGCAGCCGC	CAAGGCAGCCGCAGCCAAGGCAGCCGC	VCV001606542
2	88627220	GCAG		VCV001324323
2	88576632	CTAACAATGCCCGGGTGTTCAAGCT	CT	VCV001179141
2	88627263	GG	G	VCV001175193
2	10791832	CC	C	VCV001334421
6	116925413	AAAAAA	AAAAAAA	VCV001327955
6	29676050	T		VCV001323781
