# Supplementary material for: Bioinformatics pipeline for the systematic mining genomic and proteomic variation linked to rare diseases: The example of monogenic diabetes
Source: PLoS One. 2024 Apr 18;19(4):e0300350. doi: 10.1371/journal.pone.0300350 (PMC11025945; doi:10.1371/journal.pone.0300350)
Supplement: S6 Table — (CSV) [file pone.0300350.s006.csv]

id	seq_region_name	start	end	strand	vf_allele	Location	coordinate	Gene	Transcript	Exon
rs796065047	3	57238111.0	57238111.0	1.0	A	3:57238111	3:57238111:G>A	ENSG00000157500	ENST00000650354	ENSE00003522948
rs869320673	3	57260016.0	57260016.0	1.0	A	3:57260016	3:57260016:T>A	ENSG00000157500	ENST00000650354	ENSE00003516737
rs796065047	3	57238111.0	57238111.0	1.0	A	3:57238111	3:57238111:G>A	ENSG00000157500	ENST00000482800	ENSE00003527210
rs869320673	3	57260016.0	57260016.0	1.0	A	3:57260016	3:57260016:T>A	ENSG00000157500	ENST00000482800	ENSE00003585026
rs796065047	3	57238111.0	57238111.0	1.0	A	3:57238111	3:57238111:G>A	ENSG00000157500	ENST00000468342	ENSE00001849559
rs869320673	3	57260016.0	57260016.0	1.0	A	3:57260016	3:57260016:T>A	ENSG00000157500	ENST00000492501	ENSE00001953138
rs1275805852	12	120978802.0	120978802.0	1.0	T	12:120978802	12:120978802:C>T	ENSG00000135100	ENST00000257555	ENSE00001893688
rs1480672278	12	120978818.0	120978818.0	1.0	A	12:120978818	12:120978818:T>A	ENSG00000135100	ENST00000257555	ENSE00001893688
rs137853247	12	120978860.0	120978860.0	1.0	A	12:120978860	12:120978860:G>A	ENSG00000135100	ENST00000257555	ENSE00001893688
rs1001854457	12	120978866.0	120978866.0	1.0	G	12:120978866	12:120978866:C>G	ENSG00000135100	ENST00000257555	ENSE00001893688
rs142318174	12	120978923.0	120978923.0	1.0	C	12:120978923	12:120978923:G>C	ENSG00000135100	ENST00000257555	ENSE00001893688
rs779442858	12	120978970.0	120978970.0	1.0	T	12:120978970	12:120978970:C>T	ENSG00000135100	ENST00000257555	ENSE00001893688
rs202180554	12	120978993.0	120978993.0	1.0	A	12:120978993	12:120978993:C>A	ENSG00000135100	ENST00000257555	ENSE00001893688
rs1320041799	12	120978994.0	120978994.0	1.0	A	12:120978994	12:120978994:G>A	ENSG00000135100	ENST00000257555	ENSE00001893688
rs568123980	12	120979013.0	120979013.0	1.0	T	12:120979013	12:120979013:C>T	ENSG00000135100	ENST00000257555	ENSE00001893688
rs774996577	12	120988846.0	120988846.0	1.0	T	12:120988846	12:120988846:C>T	ENSG00000135100	ENST00000257555	ENSE00003700642
rs752886203	12	120988853.0	120988853.0	1.0	T	12:120988853	12:120988853:C>T	ENSG00000135100	ENST00000257555	ENSE00003700642
rs1565883507	12	120988876.0	120988876.0	1.0	T	12:120988876	12:120988876:C>T	ENSG00000135100	ENST00000257555	ENSE00003700642
rs137853244	12	120988897.0	120988897.0	1.0	T	12:120988897	12:120988897:C>T	ENSG00000135100	ENST00000257555	ENSE00003700642
rs753998395	12	120988898.0	120988898.0	1.0	A	12:120988898	12:120988898:G>A	ENSG00000135100	ENST00000257555	ENSE00003700642
rs765432081	12	120988981.0	120988981.0	1.0	T	12:120988981	12:120988981:C>T	ENSG00000135100	ENST00000257555	ENSE00003700642
rs201095611	12	120988987.0	120988987.0	1.0	A	12:120988987	12:120988987:G>A	ENSG00000135100	ENST00000257555	ENSE00003700642
rs201934320	12	120989027.0	120989027.0	1.0	T	12:120989027	12:120989027:C>T	ENSG00000135100	ENST00000257555	ENSE00003700642
rs1060499866	12	120993532.0	120993532.0	1.0	T	12:120993532	12:120993532:C>T	ENSG00000135100	ENST00000257555	ENSE00003741801
rs139712739	12	120993579.0	120993579.0	1.0	G	12:120993579	12:120993579:A>G	ENSG00000135100	ENST00000257555	ENSE00003741801
rs893256143	12	120993592.0	120993592.0	1.0	A	12:120993592	12:120993592:G>A	ENSG00000135100	ENST00000257555	ENSE00003741801
rs1180119907	12	120993600.0	120993600.0	1.0	T	12:120993600	12:120993600:C>T	ENSG00000135100	ENST00000257555	ENSE00003741801
rs587780357	12	120993601.0	120993601.0	1.0	A	12:120993601	12:120993601:G>A	ENSG00000135100	ENST00000257555	ENSE00003741801
rs747416693	12	120993675.0	120993675.0	1.0	A	12:120993675	12:120993675:G>A	ENSG00000135100	ENST00000257555	ENSE00003741801
rs769086289	12	120993678.0	120993678.0	1.0	A	12:120993678	12:120993678:C>A	ENSG00000135100	ENST00000257555	ENSE00003741801
rs1057520779	12	120993679.0	120993679.0	1.0	A	12:120993679	12:120993679:G>A	ENSG00000135100	ENST00000257555	ENSE00003741801
rs1353807357	12	120993696.0	120993696.0	1.0	C	12:120993696	12:120993696:G>C	ENSG00000135100	ENST00000257555	ENSE00003741801
rs587778397	12	120994166.0	120994166.0	1.0	T	12:120994166	12:120994166:C>T	ENSG00000135100	ENST00000257555	ENSE00003701736
rs193922603	12	120994184.0	120994184.0	1.0	T	12:120994184	12:120994184:G>T	ENSG00000135100	ENST00000257555	ENSE00003701736
rs781711191	12	120994216.0	120994216.0	1.0	A	12:120994216	12:120994216:T>A	ENSG00000135100	ENST00000257555	ENSE00003701736
rs886039544	12	120994229.0	120994229.0	1.0	T	12:120994229	12:120994229:C>T	ENSG00000135100	ENST00000257555	ENSE00003701736
rs1057520504	12	120994238.0	120994238.0	1.0	A	12:120994238	12:120994238:G>A	ENSG00000135100	ENST00000257555	ENSE00003701736
rs193922604	12	120994240.0	120994240.0	1.0	T	12:120994240	12:120994240:G>T	ENSG00000135100	ENST00000257555	ENSE00003701736
rs1555212014	12	120994264.0	120994264.0	1.0	T	12:120994264	12:120994264:C>T	ENSG00000135100	ENST00000257555	ENSE00003701736
rs137853238	12	120994265.0	120994265.0	1.0	A	12:120994265	12:120994265:G>A	ENSG00000135100	ENST00000257555	ENSE00003701736
rs137853245	12	120994277.0	120994277.0	1.0	A	12:120994277	12:120994277:C>A	ENSG00000135100	ENST00000257555	ENSE00003701736
rs1593058932	12	120994314.0	120994314.0	1.0	CC	12:120994314	12:120994314:G>CC	ENSG00000135100	ENST00000257555	ENSE00003701736
rs765829022	12	120994315.0	120994315.0	1.0	A	12:120994315	12:120994315:C>A	ENSG00000135100	ENST00000257555	ENSE00003701736
rs151256267	12	120994321.0	120994321.0	1.0	A	12:120994321	12:120994321:C>A	ENSG00000135100	ENST00000257555	ENSE00003701736
rs193922606	12	120994322.0	120994322.0	1.0	A	12:120994322	12:120994322:C>A	ENSG00000135100	ENST00000257555	ENSE00003701736
rs754306821	12	120994373.0	120994373.0	1.0	T	12:120994373	12:120994373:C>T	ENSG00000135100	ENST00000257555	ENSE00003701736
rs757574765	12	120994382.0	120994382.0	1.0	A	12:120994382	12:120994382:C>A	ENSG00000135100	ENST00000257555	ENSE00003701736
rs140491072	12	120996271.0	120996271.0	1.0	G	12:120996271	12:120996271:A>G	ENSG00000135100	ENST00000257555	ENSE00003696575
rs757068809	12	120996367.0	120996367.0	1.0	T	12:120996367	12:120996367:C>T	ENSG00000135100	ENST00000257555	ENSE00003696575
rs1315462017	12	120996557.0	120996557.0	1.0	A	12:120996557	12:120996557:G>A	ENSG00000135100	ENST00000257555	ENSE00003697565
rs754729248	12	120996568.0	120996568.0	1.0	A	12:120996568	12:120996568:C>A	ENSG00000135100	ENST00000257555	ENSE00003697565
rs371717826	12	120996569.0	120996569.0	1.0	A	12:120996569	12:120996569:C>A	ENSG00000135100	ENST00000257555	ENSE00003697565
rs115080759	12	120996598.0	120996598.0	1.0	G	12:120996598	12:120996598:T>G	ENSG00000135100	ENST00000257555	ENSE00003697565
rs376044120	12	120996659.0	120996659.0	1.0	A	12:120996659	12:120996659:C>A	ENSG00000135100	ENST00000257555	ENSE00003697565
rs137853236	12	120997504.0	120997504.0	1.0	T	12:120997504	12:120997504:C>T	ENSG00000135100	ENST00000257555	ENSE00003478630
rs764483607	12	120997564.0	120997564.0	1.0	T	12:120997564	12:120997564:C>T	ENSG00000135100	ENST00000257555	ENSE00003478630
rs193922580	12	120997588.0	120997588.0	1.0	A	12:120997588	12:120997588:C>A	ENSG00000135100	ENST00000257555	ENSE00003478630
rs921423540	12	120997662.0	120997662.0	1.0	A	12:120997662	12:120997662:C>A	ENSG00000135100	ENST00000257555	ENSE00003478630
rs924150546	12	120999270.0	120999270.0	1.0	G	12:120999270	12:120999270:C>G	ENSG00000135100	ENST00000257555	ENSE00003514431
rs944413465	12	120999278.0	120999278.0	1.0	A	12:120999278	12:120999278:C>A	ENSG00000135100	ENST00000257555	ENSE00003514431
rs577078110	12	120999279.0	120999279.0	1.0	A	12:120999279	12:120999279:C>A	ENSG00000135100	ENST00000257555	ENSE00003514431
rs483353044	12	120999288.0	120999288.0	1.0	A	12:120999288	12:120999288:G>A	ENSG00000135100	ENST00000257555	ENSE00003514431
rs753702603	12	120999303.0	120999303.0	1.0	C	12:120999303	12:120999303:A>C	ENSG00000135100	ENST00000257555	ENSE00003514431
rs745460046	12	120999310.0	120999310.0	1.0	A	12:120999310	12:120999310:C>A	ENSG00000135100	ENST00000257555	ENSE00003514431
rs1446204962	12	120999330.0	120999330.0	1.0	G	12:120999330	12:120999330:A>G	ENSG00000135100	ENST00000257555	ENSE00003514431
rs759717253	12	120999339.0	120999339.0	1.0	T	12:120999339	12:120999339:A>T	ENSG00000135100	ENST00000257555	ENSE00003514431
rs1315721381	12	120999342.0	120999342.0	1.0	A	12:120999342	12:120999342:G>A	ENSG00000135100	ENST00000257555	ENSE00003514431
rs137853246	12	120999358.0	120999358.0	1.0	C	12:120999358	12:120999358:G>C	ENSG00000135100	ENST00000257555	ENSE00003514431
rs1275805852	12	120978802.0	120978802.0	1.0	T	12:120978802	12:120978802:C>T	ENSG00000135100	ENST00000400024	ENSE00001561916
rs1480672278	12	120978818.0	120978818.0	1.0	A	12:120978818	12:120978818:T>A	ENSG00000135100	ENST00000400024	ENSE00001561916
rs137853247	12	120978860.0	120978860.0	1.0	A	12:120978860	12:120978860:G>A	ENSG00000135100	ENST00000400024	ENSE00001561916
rs1001854457	12	120978866.0	120978866.0	1.0	G	12:120978866	12:120978866:C>G	ENSG00000135100	ENST00000400024	ENSE00001561916
rs142318174	12	120978923.0	120978923.0	1.0	C	12:120978923	12:120978923:G>C	ENSG00000135100	ENST00000400024	ENSE00001561916
rs779442858	12	120978970.0	120978970.0	1.0	T	12:120978970	12:120978970:C>T	ENSG00000135100	ENST00000400024	ENSE00001561916
rs202180554	12	120978993.0	120978993.0	1.0	A	12:120978993	12:120978993:C>A	ENSG00000135100	ENST00000400024	ENSE00001561916
rs1320041799	12	120978994.0	120978994.0	1.0	A	12:120978994	12:120978994:G>A	ENSG00000135100	ENST00000400024	ENSE00001561916
rs568123980	12	120979013.0	120979013.0	1.0	T	12:120979013	12:120979013:C>T	ENSG00000135100	ENST00000400024	ENSE00001561916
rs137853236	12	120997504.0	120997504.0	1.0	T	12:120997504	12:120997504:C>T	ENSG00000135100	ENST00000400024	ENSE00001548795
rs764483607	12	120997564.0	120997564.0	1.0	T	12:120997564	12:120997564:C>T	ENSG00000135100	ENST00000400024	ENSE00001548795
rs193922580	12	120997588.0	120997588.0	1.0	A	12:120997588	12:120997588:C>A	ENSG00000135100	ENST00000400024	ENSE00001548795
rs921423540	12	120997662.0	120997662.0	1.0	A	12:120997662	12:120997662:C>A	ENSG00000135100	ENST00000400024	ENSE00001548795
rs1275805852	12	120978802.0	120978802.0	1.0	T	12:120978802	12:120978802:C>T	ENSG00000135100	ENST00000560968	ENSE00003536103
rs1480672278	12	120978818.0	120978818.0	1.0	A	12:120978818	12:120978818:T>A	ENSG00000135100	ENST00000560968	ENSE00003536103
rs137853247	12	120978860.0	120978860.0	1.0	A	12:120978860	12:120978860:G>A	ENSG00000135100	ENST00000560968	ENSE00003536103
rs1001854457	12	120978866.0	120978866.0	1.0	G	12:120978866	12:120978866:C>G	ENSG00000135100	ENST00000560968	ENSE00003536103
rs142318174	12	120978923.0	120978923.0	1.0	C	12:120978923	12:120978923:G>C	ENSG00000135100	ENST00000560968	ENSE00003536103
rs779442858	12	120978970.0	120978970.0	1.0	T	12:120978970	12:120978970:C>T	ENSG00000135100	ENST00000560968	ENSE00003536103
rs202180554	12	120978993.0	120978993.0	1.0	A	12:120978993	12:120978993:C>A	ENSG00000135100	ENST00000560968	ENSE00003536103
rs1320041799	12	120978994.0	120978994.0	1.0	A	12:120978994	12:120978994:G>A	ENSG00000135100	ENST00000560968	ENSE00003536103
rs568123980	12	120979013.0	120979013.0	1.0	T	12:120979013	12:120979013:C>T	ENSG00000135100	ENST00000560968	ENSE00003536103
rs587778397	12	120994166.0	120994166.0	1.0	T	12:120994166	12:120994166:C>T	ENSG00000135100	ENST00000560968	ENSE00002538985
rs193922603	12	120994184.0	120994184.0	1.0	T	12:120994184	12:120994184:G>T	ENSG00000135100	ENST00000560968	ENSE00002538985
rs1315462017	12	120996557.0	120996557.0	1.0	A	12:120996557	12:120996557:G>A	ENSG00000135100	ENST00000560968	ENSE00003525123
rs754729248	12	120996568.0	120996568.0	1.0	A	12:120996568	12:120996568:C>A	ENSG00000135100	ENST00000560968	ENSE00003525123
rs371717826	12	120996569.0	120996569.0	1.0	A	12:120996569	12:120996569:C>A	ENSG00000135100	ENST00000560968	ENSE00003525123
rs115080759	12	120996598.0	120996598.0	1.0	G	12:120996598	12:120996598:T>G	ENSG00000135100	ENST00000560968	ENSE00003525123
rs376044120	12	120996659.0	120996659.0	1.0	A	12:120996659	12:120996659:C>A	ENSG00000135100	ENST00000560968	ENSE00003525123
rs137853236	12	120997504.0	120997504.0	1.0	T	12:120997504	12:120997504:C>T	ENSG00000135100	ENST00000560968	ENSE00003586124
rs764483607	12	120997564.0	120997564.0	1.0	T	12:120997564	12:120997564:C>T	ENSG00000135100	ENST00000560968	ENSE00003586124
rs193922580	12	120997588.0	120997588.0	1.0	A	12:120997588	12:120997588:C>A	ENSG00000135100	ENST00000560968	ENSE00003586124
rs921423540	12	120997662.0	120997662.0	1.0	A	12:120997662	12:120997662:C>A	ENSG00000135100	ENST00000560968	ENSE00003586124
rs924150546	12	120999270.0	120999270.0	1.0	G	12:120999270	12:120999270:C>G	ENSG00000135100	ENST00000560968	ENSE00003569361
rs944413465	12	120999278.0	120999278.0	1.0	A	12:120999278	12:120999278:C>A	ENSG00000135100	ENST00000560968	ENSE00003569361
rs577078110	12	120999279.0	120999279.0	1.0	A	12:120999279	12:120999279:C>A	ENSG00000135100	ENST00000560968	ENSE00003569361
rs483353044	12	120999288.0	120999288.0	1.0	A	12:120999288	12:120999288:G>A	ENSG00000135100	ENST00000560968	ENSE00003569361
rs753702603	12	120999303.0	120999303.0	1.0	C	12:120999303	12:120999303:A>C	ENSG00000135100	ENST00000560968	ENSE00003569361
rs745460046	12	120999310.0	120999310.0	1.0	A	12:120999310	12:120999310:C>A	ENSG00000135100	ENST00000560968	ENSE00003569361
rs1446204962	12	120999330.0	120999330.0	1.0	G	12:120999330	12:120999330:A>G	ENSG00000135100	ENST00000560968	ENSE00003569361
rs759717253	12	120999339.0	120999339.0	1.0	T	12:120999339	12:120999339:A>T	ENSG00000135100	ENST00000560968	ENSE00003569361
rs1315721381	12	120999342.0	120999342.0	1.0	A	12:120999342	12:120999342:G>A	ENSG00000135100	ENST00000560968	ENSE00003569361
rs137853246	12	120999358.0	120999358.0	1.0	C	12:120999358	12:120999358:G>C	ENSG00000135100	ENST00000560968	ENSE00003569361
rs1275805852	12	120978802.0	120978802.0	1.0	T	12:120978802	12:120978802:C>T	ENSG00000135100	ENST00000402929	ENSE00001551329
rs1480672278	12	120978818.0	120978818.0	1.0	A	12:120978818	12:120978818:T>A	ENSG00000135100	ENST00000402929	ENSE00001551329
rs137853247	12	120978860.0	120978860.0	1.0	A	12:120978860	12:120978860:G>A	ENSG00000135100	ENST00000402929	ENSE00001551329
rs1001854457	12	120978866.0	120978866.0	1.0	G	12:120978866	12:120978866:C>G	ENSG00000135100	ENST00000402929	ENSE00001551329
rs142318174	12	120978923.0	120978923.0	1.0	C	12:120978923	12:120978923:G>C	ENSG00000135100	ENST00000402929	ENSE00001551329
rs779442858	12	120978970.0	120978970.0	1.0	T	12:120978970	12:120978970:C>T	ENSG00000135100	ENST00000402929	ENSE00001551329
rs202180554	12	120978993.0	120978993.0	1.0	A	12:120978993	12:120978993:C>A	ENSG00000135100	ENST00000402929	ENSE00001551329
rs1320041799	12	120978994.0	120978994.0	1.0	A	12:120978994	12:120978994:G>A	ENSG00000135100	ENST00000402929	ENSE00001551329
rs568123980	12	120979013.0	120979013.0	1.0	T	12:120979013	12:120979013:C>T	ENSG00000135100	ENST00000402929	ENSE00001551329
rs774996577	12	120988846.0	120988846.0	1.0	T	12:120988846	12:120988846:C>T	ENSG00000135100	ENST00000402929	ENSE00003592411
rs752886203	12	120988853.0	120988853.0	1.0	T	12:120988853	12:120988853:C>T	ENSG00000135100	ENST00000402929	ENSE00003592411
rs1565883507	12	120988876.0	120988876.0	1.0	T	12:120988876	12:120988876:C>T	ENSG00000135100	ENST00000402929	ENSE00003592411
rs137853244	12	120988897.0	120988897.0	1.0	T	12:120988897	12:120988897:C>T	ENSG00000135100	ENST00000402929	ENSE00003592411
rs753998395	12	120988898.0	120988898.0	1.0	A	12:120988898	12:120988898:G>A	ENSG00000135100	ENST00000402929	ENSE00003592411
rs765432081	12	120988981.0	120988981.0	1.0	T	12:120988981	12:120988981:C>T	ENSG00000135100	ENST00000402929	ENSE00003592411
rs201095611	12	120988987.0	120988987.0	1.0	A	12:120988987	12:120988987:G>A	ENSG00000135100	ENST00000402929	ENSE00003592411
rs201934320	12	120989027.0	120989027.0	1.0	T	12:120989027	12:120989027:C>T	ENSG00000135100	ENST00000402929	ENSE00003592411
rs1060499866	12	120993532.0	120993532.0	1.0	T	12:120993532	12:120993532:C>T	ENSG00000135100	ENST00000402929	ENSE00003749788
rs139712739	12	120993579.0	120993579.0	1.0	G	12:120993579	12:120993579:A>G	ENSG00000135100	ENST00000402929	ENSE00003749788
rs893256143	12	120993592.0	120993592.0	1.0	A	12:120993592	12:120993592:G>A	ENSG00000135100	ENST00000402929	ENSE00003749788
rs1180119907	12	120993600.0	120993600.0	1.0	T	12:120993600	12:120993600:C>T	ENSG00000135100	ENST00000402929	ENSE00003749788
rs587780357	12	120993601.0	120993601.0	1.0	A	12:120993601	12:120993601:G>A	ENSG00000135100	ENST00000402929	ENSE00003749788
rs747416693	12	120993675.0	120993675.0	1.0	A	12:120993675	12:120993675:G>A	ENSG00000135100	ENST00000402929	ENSE00003749788
rs769086289	12	120993678.0	120993678.0	1.0	A	12:120993678	12:120993678:C>A	ENSG00000135100	ENST00000402929	ENSE00003749788
rs1057520779	12	120993679.0	120993679.0	1.0	A	12:120993679	12:120993679:G>A	ENSG00000135100	ENST00000402929	ENSE00003749788
rs1353807357	12	120993696.0	120993696.0	1.0	C	12:120993696	12:120993696:G>C	ENSG00000135100	ENST00000402929	ENSE00003749788
rs587778397	12	120994166.0	120994166.0	1.0	T	12:120994166	12:120994166:C>T	ENSG00000135100	ENST00000402929	ENSE00003697580
rs193922603	12	120994184.0	120994184.0	1.0	T	12:120994184	12:120994184:G>T	ENSG00000135100	ENST00000402929	ENSE00003697580
rs781711191	12	120994216.0	120994216.0	1.0	A	12:120994216	12:120994216:T>A	ENSG00000135100	ENST00000402929	ENSE00003697580
rs886039544	12	120994229.0	120994229.0	1.0	T	12:120994229	12:120994229:C>T	ENSG00000135100	ENST00000402929	ENSE00003697580
rs1057520504	12	120994238.0	120994238.0	1.0	A	12:120994238	12:120994238:G>A	ENSG00000135100	ENST00000402929	ENSE00003697580
rs193922604	12	120994240.0	120994240.0	1.0	T	12:120994240	12:120994240:G>T	ENSG00000135100	ENST00000402929	ENSE00003697580
rs1555212014	12	120994264.0	120994264.0	1.0	T	12:120994264	12:120994264:C>T	ENSG00000135100	ENST00000402929	ENSE00003697580
rs137853238	12	120994265.0	120994265.0	1.0	A	12:120994265	12:120994265:G>A	ENSG00000135100	ENST00000402929	ENSE00003697580
rs137853245	12	120994277.0	120994277.0	1.0	A	12:120994277	12:120994277:C>A	ENSG00000135100	ENST00000402929	ENSE00003697580
rs1593058932	12	120994314.0	120994314.0	1.0	CC	12:120994314	12:120994314:G>CC	ENSG00000135100	ENST00000402929	ENSE00003697580
rs765829022	12	120994315.0	120994315.0	1.0	A	12:120994315	12:120994315:C>A	ENSG00000135100	ENST00000402929	ENSE00003697580
rs151256267	12	120994321.0	120994321.0	1.0	A	12:120994321	12:120994321:C>A	ENSG00000135100	ENST00000402929	ENSE00003697580
rs193922606	12	120994322.0	120994322.0	1.0	A	12:120994322	12:120994322:C>A	ENSG00000135100	ENST00000402929	ENSE00003697580
rs754306821	12	120994373.0	120994373.0	1.0	T	12:120994373	12:120994373:C>T	ENSG00000135100	ENST00000402929	ENSE00003697580
rs757574765	12	120994382.0	120994382.0	1.0	A	12:120994382	12:120994382:C>A	ENSG00000135100	ENST00000402929	ENSE00003697580
rs140491072	12	120996271.0	120996271.0	1.0	G	12:120996271	12:120996271:A>G	ENSG00000135100	ENST00000402929	ENSE00003696286
rs757068809	12	120996367.0	120996367.0	1.0	T	12:120996367	12:120996367:C>T	ENSG00000135100	ENST00000402929	ENSE00003696286
rs1315462017	12	120996557.0	120996557.0	1.0	A	12:120996557	12:120996557:G>A	ENSG00000135100	ENST00000402929	ENSE00001557240
rs754729248	12	120996568.0	120996568.0	1.0	A	12:120996568	12:120996568:C>A	ENSG00000135100	ENST00000402929	ENSE00001557240
rs371717826	12	120996569.0	120996569.0	1.0	A	12:120996569	12:120996569:C>A	ENSG00000135100	ENST00000402929	ENSE00001557240
rs115080759	12	120996598.0	120996598.0	1.0	G	12:120996598	12:120996598:T>G	ENSG00000135100	ENST00000402929	ENSE00001557240
rs376044120	12	120996659.0	120996659.0	1.0	A	12:120996659	12:120996659:C>A	ENSG00000135100	ENST00000402929	ENSE00001557240
rs137853236	12	120997504.0	120997504.0	1.0	T	12:120997504	12:120997504:C>T	ENSG00000135100	ENST00000402929	ENSE00001557240
rs764483607	12	120997564.0	120997564.0	1.0	T	12:120997564	12:120997564:C>T	ENSG00000135100	ENST00000402929	ENSE00001557240
rs193922580	12	120997588.0	120997588.0	1.0	A	12:120997588	12:120997588:C>A	ENSG00000135100	ENST00000402929	ENSE00001557240
rs921423540	12	120997662.0	120997662.0	1.0	A	12:120997662	12:120997662:C>A	ENSG00000135100	ENST00000402929	ENSE00001557240
rs137853236	12	120997504.0	120997504.0	1.0	T	12:120997504	12:120997504:C>T	ENSG00000135100	ENST00000535955	ENSE00002304920
rs764483607	12	120997564.0	120997564.0	1.0	T	12:120997564	12:120997564:C>T	ENSG00000135100	ENST00000535955	ENSE00002304920
rs193922580	12	120997588.0	120997588.0	1.0	A	12:120997588	12:120997588:C>A	ENSG00000135100	ENST00000535955	ENSE00002304920
rs921423540	12	120997662.0	120997662.0	1.0	A	12:120997662	12:120997662:C>A	ENSG00000135100	ENST00000535955	ENSE00002304920
rs1275805852	12	120978802.0	120978802.0	1.0	T	12:120978802	12:120978802:C>T	ENSG00000135100	ENST00000538626	ENSE00003737445
rs1480672278	12	120978818.0	120978818.0	1.0	A	12:120978818	12:120978818:T>A	ENSG00000135100	ENST00000538626	ENSE00003737445
rs1275805852	12	120978802.0	120978802.0	1.0	T	12:120978802	12:120978802:C>T	ENSG00000135100	ENST00000538646	ENSE00002260235
rs1480672278	12	120978818.0	120978818.0	1.0	A	12:120978818	12:120978818:T>A	ENSG00000135100	ENST00000538646	ENSE00002260235
rs137853247	12	120978860.0	120978860.0	1.0	A	12:120978860	12:120978860:G>A	ENSG00000135100	ENST00000538646	ENSE00002260235
rs1001854457	12	120978866.0	120978866.0	1.0	G	12:120978866	12:120978866:C>G	ENSG00000135100	ENST00000538646	ENSE00002260235
rs142318174	12	120978923.0	120978923.0	1.0	C	12:120978923	12:120978923:G>C	ENSG00000135100	ENST00000538646	ENSE00002260235
rs779442858	12	120978970.0	120978970.0	1.0	T	12:120978970	12:120978970:C>T	ENSG00000135100	ENST00000538646	ENSE00002260235
rs202180554	12	120978993.0	120978993.0	1.0	A	12:120978993	12:120978993:C>A	ENSG00000135100	ENST00000538646	ENSE00002260235
rs1320041799	12	120978994.0	120978994.0	1.0	A	12:120978994	12:120978994:G>A	ENSG00000135100	ENST00000538646	ENSE00002260235
rs568123980	12	120979013.0	120979013.0	1.0	T	12:120979013	12:120979013:C>T	ENSG00000135100	ENST00000538646	ENSE00002260235
rs587778397	12	120994166.0	120994166.0	1.0	T	12:120994166	12:120994166:C>T	ENSG00000135100	ENST00000538646	ENSE00003523913
rs193922603	12	120994184.0	120994184.0	1.0	T	12:120994184	12:120994184:G>T	ENSG00000135100	ENST00000538646	ENSE00003523913
rs781711191	12	120994216.0	120994216.0	1.0	A	12:120994216	12:120994216:T>A	ENSG00000135100	ENST00000538646	ENSE00003523913
rs886039544	12	120994229.0	120994229.0	1.0	T	12:120994229	12:120994229:C>T	ENSG00000135100	ENST00000538646	ENSE00003523913
rs1057520504	12	120994238.0	120994238.0	1.0	A	12:120994238	12:120994238:G>A	ENSG00000135100	ENST00000538646	ENSE00003523913
rs193922604	12	120994240.0	120994240.0	1.0	T	12:120994240	12:120994240:G>T	ENSG00000135100	ENST00000538646	ENSE00003523913
rs1555212014	12	120994264.0	120994264.0	1.0	T	12:120994264	12:120994264:C>T	ENSG00000135100	ENST00000538646	ENSE00003523913
rs137853238	12	120994265.0	120994265.0	1.0	A	12:120994265	12:120994265:G>A	ENSG00000135100	ENST00000538646	ENSE00003523913
rs137853245	12	120994277.0	120994277.0	1.0	A	12:120994277	12:120994277:C>A	ENSG00000135100	ENST00000538646	ENSE00003523913
rs1593058932	12	120994314.0	120994314.0	1.0	CC	12:120994314	12:120994314:G>CC	ENSG00000135100	ENST00000538646	ENSE00003523913
rs765829022	12	120994315.0	120994315.0	1.0	A	12:120994315	12:120994315:C>A	ENSG00000135100	ENST00000538646	ENSE00003523913
rs151256267	12	120994321.0	120994321.0	1.0	A	12:120994321	12:120994321:C>A	ENSG00000135100	ENST00000538646	ENSE00003523913
rs193922606	12	120994322.0	120994322.0	1.0	A	12:120994322	12:120994322:C>A	ENSG00000135100	ENST00000538646	ENSE00003523913
rs754306821	12	120994373.0	120994373.0	1.0	T	12:120994373	12:120994373:C>T	ENSG00000135100	ENST00000538646	ENSE00003523913
rs757574765	12	120994382.0	120994382.0	1.0	A	12:120994382	12:120994382:C>A	ENSG00000135100	ENST00000538646	ENSE00003523913
rs140491072	12	120996271.0	120996271.0	1.0	G	12:120996271	12:120996271:A>G	ENSG00000135100	ENST00000538646	ENSE00003691903
rs757068809	12	120996367.0	120996367.0	1.0	T	12:120996367	12:120996367:C>T	ENSG00000135100	ENST00000538646	ENSE00003691903
rs1315462017	12	120996557.0	120996557.0	1.0	A	12:120996557	12:120996557:G>A	ENSG00000135100	ENST00000538646	ENSE00003697179
rs754729248	12	120996568.0	120996568.0	1.0	A	12:120996568	12:120996568:C>A	ENSG00000135100	ENST00000538646	ENSE00003697179
rs371717826	12	120996569.0	120996569.0	1.0	A	12:120996569	12:120996569:C>A	ENSG00000135100	ENST00000538646	ENSE00003697179
rs115080759	12	120996598.0	120996598.0	1.0	G	12:120996598	12:120996598:T>G	ENSG00000135100	ENST00000538646	ENSE00003697179
rs376044120	12	120996659.0	120996659.0	1.0	A	12:120996659	12:120996659:C>A	ENSG00000135100	ENST00000538646	ENSE00003697179
rs137853236	12	120997504.0	120997504.0	1.0	T	12:120997504	12:120997504:C>T	ENSG00000135100	ENST00000538646	ENSE00002242076
rs764483607	12	120997564.0	120997564.0	1.0	T	12:120997564	12:120997564:C>T	ENSG00000135100	ENST00000538646	ENSE00002242076
rs193922580	12	120997588.0	120997588.0	1.0	A	12:120997588	12:120997588:C>A	ENSG00000135100	ENST00000538646	ENSE00002242076
rs921423540	12	120997662.0	120997662.0	1.0	A	12:120997662	12:120997662:C>A	ENSG00000135100	ENST00000538646	ENSE00002242076
rs140491072	12	120996271.0	120996271.0	1.0	G	12:120996271	12:120996271:A>G	ENSG00000135100	ENST00000541924	ENSE00003680349
rs757068809	12	120996367.0	120996367.0	1.0	T	12:120996367	12:120996367:C>T	ENSG00000135100	ENST00000541924	ENSE00003680349
rs1275805852	12	120978802.0	120978802.0	1.0	T	12:120978802	12:120978802:C>T	ENSG00000135100	ENST00000544574	ENSE00003734099
rs1480672278	12	120978818.0	120978818.0	1.0	A	12:120978818	12:120978818:T>A	ENSG00000135100	ENST00000544574	ENSE00003734099
rs376044120	12	120996659.0	120996659.0	1.0	A	12:120996659	12:120996659:C>A	ENSG00000135100	ENST00000544574	ENSE00002247024
rs1275805852	12	120978802.0	120978802.0	1.0	T	12:120978802	12:120978802:C>T	ENSG00000135100	ENST00000540108	ENSE00001126431
rs1480672278	12	120978818.0	120978818.0	1.0	A	12:120978818	12:120978818:T>A	ENSG00000135100	ENST00000540108	ENSE00001126431
rs137853247	12	120978860.0	120978860.0	1.0	A	12:120978860	12:120978860:G>A	ENSG00000135100	ENST00000540108	ENSE00001126431
rs1001854457	12	120978866.0	120978866.0	1.0	G	12:120978866	12:120978866:C>G	ENSG00000135100	ENST00000540108	ENSE00001126431
rs142318174	12	120978923.0	120978923.0	1.0	C	12:120978923	12:120978923:G>C	ENSG00000135100	ENST00000540108	ENSE00001126431
rs779442858	12	120978970.0	120978970.0	1.0	T	12:120978970	12:120978970:C>T	ENSG00000135100	ENST00000540108	ENSE00001126431
rs202180554	12	120978993.0	120978993.0	1.0	A	12:120978993	12:120978993:C>A	ENSG00000135100	ENST00000540108	ENSE00001126431
rs1320041799	12	120978994.0	120978994.0	1.0	A	12:120978994	12:120978994:G>A	ENSG00000135100	ENST00000540108	ENSE00001126431
rs568123980	12	120979013.0	120979013.0	1.0	T	12:120979013	12:120979013:C>T	ENSG00000135100	ENST00000540108	ENSE00001126431
rs1060499866	12	120993532.0	120993532.0	1.0	T	12:120993532	12:120993532:C>T	ENSG00000135100	ENST00000540108	ENSE00003509687
rs139712739	12	120993579.0	120993579.0	1.0	G	12:120993579	12:120993579:A>G	ENSG00000135100	ENST00000540108	ENSE00003509687
rs893256143	12	120993592.0	120993592.0	1.0	A	12:120993592	12:120993592:G>A	ENSG00000135100	ENST00000540108	ENSE00003509687
rs1180119907	12	120993600.0	120993600.0	1.0	T	12:120993600	12:120993600:C>T	ENSG00000135100	ENST00000540108	ENSE00003509687
rs587780357	12	120993601.0	120993601.0	1.0	A	12:120993601	12:120993601:G>A	ENSG00000135100	ENST00000540108	ENSE00003509687
rs747416693	12	120993675.0	120993675.0	1.0	A	12:120993675	12:120993675:G>A	ENSG00000135100	ENST00000540108	ENSE00003509687
rs769086289	12	120993678.0	120993678.0	1.0	A	12:120993678	12:120993678:C>A	ENSG00000135100	ENST00000540108	ENSE00003509687
rs1057520779	12	120993679.0	120993679.0	1.0	A	12:120993679	12:120993679:G>A	ENSG00000135100	ENST00000540108	ENSE00003509687
rs1353807357	12	120993696.0	120993696.0	1.0	C	12:120993696	12:120993696:G>C	ENSG00000135100	ENST00000540108	ENSE00003509687
rs924150546	12	120999270.0	120999270.0	1.0	G	12:120999270	12:120999270:C>G	ENSG00000135100	ENST00000541395	ENSE00002281564
rs944413465	12	120999278.0	120999278.0	1.0	A	12:120999278	12:120999278:C>A	ENSG00000135100	ENST00000541395	ENSE00002281564
rs577078110	12	120999279.0	120999279.0	1.0	A	12:120999279	12:120999279:C>A	ENSG00000135100	ENST00000541395	ENSE00002281564
rs483353044	12	120999288.0	120999288.0	1.0	A	12:120999288	12:120999288:G>A	ENSG00000135100	ENST00000541395	ENSE00002281564
rs753702603	12	120999303.0	120999303.0	1.0	C	12:120999303	12:120999303:A>C	ENSG00000135100	ENST00000541395	ENSE00002281564
rs745460046	12	120999310.0	120999310.0	1.0	A	12:120999310	12:120999310:C>A	ENSG00000135100	ENST00000541395	ENSE00002281564
rs1446204962	12	120999330.0	120999330.0	1.0	G	12:120999330	12:120999330:A>G	ENSG00000135100	ENST00000541395	ENSE00002281564
rs759717253	12	120999339.0	120999339.0	1.0	T	12:120999339	12:120999339:A>T	ENSG00000135100	ENST00000541395	ENSE00002281564
rs1315721381	12	120999342.0	120999342.0	1.0	A	12:120999342	12:120999342:G>A	ENSG00000135100	ENST00000541395	ENSE00002281564
rs137853246	12	120999358.0	120999358.0	1.0	C	12:120999358	12:120999358:G>C	ENSG00000135100	ENST00000541395	ENSE00002281564
rs1275805852	12	120978802.0	120978802.0	1.0	T	12:120978802	12:120978802:C>T	ENSG00000135100	ENST00000544413	ENSE00001556260
rs1480672278	12	120978818.0	120978818.0	1.0	A	12:120978818	12:120978818:T>A	ENSG00000135100	ENST00000544413	ENSE00001556260
rs137853247	12	120978860.0	120978860.0	1.0	A	12:120978860	12:120978860:G>A	ENSG00000135100	ENST00000544413	ENSE00001556260
rs1001854457	12	120978866.0	120978866.0	1.0	G	12:120978866	12:120978866:C>G	ENSG00000135100	ENST00000544413	ENSE00001556260
rs142318174	12	120978923.0	120978923.0	1.0	C	12:120978923	12:120978923:G>C	ENSG00000135100	ENST00000544413	ENSE00001556260
rs779442858	12	120978970.0	120978970.0	1.0	T	12:120978970	12:120978970:C>T	ENSG00000135100	ENST00000544413	ENSE00001556260
rs202180554	12	120978993.0	120978993.0	1.0	A	12:120978993	12:120978993:C>A	ENSG00000135100	ENST00000544413	ENSE00001556260
rs1320041799	12	120978994.0	120978994.0	1.0	A	12:120978994	12:120978994:G>A	ENSG00000135100	ENST00000544413	ENSE00001556260
rs568123980	12	120979013.0	120979013.0	1.0	T	12:120979013	12:120979013:C>T	ENSG00000135100	ENST00000544413	ENSE00001556260
rs1315462017	12	120996557.0	120996557.0	1.0	A	12:120996557	12:120996557:G>A	ENSG00000135100	ENST00000543255	ENSE00002287623
rs754729248	12	120996568.0	120996568.0	1.0	A	12:120996568	12:120996568:C>A	ENSG00000135100	ENST00000543255	ENSE00002287623
rs371717826	12	120996569.0	120996569.0	1.0	A	12:120996569	12:120996569:C>A	ENSG00000135100	ENST00000543255	ENSE00002287623
rs115080759	12	120996598.0	120996598.0	1.0	G	12:120996598	12:120996598:T>G	ENSG00000135100	ENST00000543255	ENSE00002287623
rs376044120	12	120996659.0	120996659.0	1.0	A	12:120996659	12:120996659:C>A	ENSG00000135100	ENST00000543255	ENSE00002287623
rs777958777	7	44188919.0	44188919.0	1.0	C	7:44188919	7:44188919:T>C	ENSG00000106633	ENST00000673284	ENSE00001362239
rs116093166	7	44188923.0	44188923.0	1.0	G	7:44188923	7:44188923:C>G	ENSG00000106633	ENST00000673284	ENSE00001362239
rs373418736	7	44153306.0	44153306.0	1.0	T	7:44153306	7:44153306:C>T	ENSG00000106633	ENST00000673284	ENSE00000680812
rs1444739794	7	44153324.0	44153324.0	1.0	G	7:44153324	7:44153324:A>G	ENSG00000106633	ENST00000673284	ENSE00000680812
rs193922287	7	44153334.0	44153334.0	1.0	A	7:44153334	7:44153334:G>A	ENSG00000106633	ENST00000673284	ENSE00000680812
rs193922279	7	44153378.0	44153378.0	1.0	T	7:44153378	7:44153378:C>T	ENSG00000106633	ENST00000673284	ENSE00000680812
rs794727236	7	44153391.0	44153391.0	1.0	T	7:44153391	7:44153391:C>T	ENSG00000106633	ENST00000673284	ENSE00000680812
rs878853246	7	44153397.0	44153397.0	1.0	A	7:44153397	7:44153397:G>A	ENSG00000106633	ENST00000673284	ENSE00000680812
rs876661320	7	44153420.0	44153420.0	1.0	G	7:44153420	7:44153420:A>G	ENSG00000106633	ENST00000673284	ENSE00000680812
rs866182415	7	44152392.0	44152392.0	1.0	T	7:44152392	7:44152392:C>T	ENSG00000106633	ENST00000673284	ENSE00000832580
rs1554335761	7	44152396.0	44152396.0	1.0	T	7:44152396	7:44152396:C>T	ENSG00000106633	ENST00000673284	ENSE00000832580
rs193922289	7	44152420.0	44152420.0	1.0	T	7:44152420	7:44152420:C>T	ENSG00000106633	ENST00000673284	ENSE00000832580
rs1319364468	7	44150964.0	44150964.0	1.0	C	7:44150964	7:44150964:T>C	ENSG00000106633	ENST00000673284	ENSE00000680809
rs779091112	7	44150979.0	44150979.0	1.0	G	7:44150979	7:44150979:C>G	ENSG00000106633	ENST00000673284	ENSE00000680809
rs193922300	7	44150982.0	44150982.0	1.0	A	7:44150982	7:44150982:G>A	ENSG00000106633	ENST00000673284	ENSE00000680809
rs1554335596	7	44151008.0	44151008.0	1.0	G	7:44151008	7:44151008:A>G	ENSG00000106633	ENST00000673284	ENSE00000680809
rs762419802	7	44151045.0	44151045.0	1.0	T	7:44151045	7:44151045:C>T	ENSG00000106633	ENST00000673284	ENSE00000680809
rs759072800	7	44151069.0	44151069.0	1.0	G	7:44151069	7:44151069:C>G	ENSG00000106633	ENST00000673284	ENSE00000680809
rs1554335616	7	44151075.0	44151075.0	1.0	C	7:44151075	7:44151075:G>C	ENSG00000106633	ENST00000673284	ENSE00000680809
rs886042610	7	44149976.0	44149976.0	1.0	T	7:44149976	7:44149976:C>T	ENSG00000106633	ENST00000673284	ENSE00000680807
rs1085307455	7	44149977.0	44149977.0	1.0	A	7:44149977	7:44149977:G>A	ENSG00000106633	ENST00000673284	ENSE00000680807
rs751279776	7	44149986.0	44149986.0	1.0	T	7:44149986	7:44149986:C>T	ENSG00000106633	ENST00000673284	ENSE00000680807
rs587780345	7	44150004.0	44150004.0	1.0	T	7:44150004	7:44150004:C>T	ENSG00000106633	ENST00000673284	ENSE00000680807
rs886039380	7	44150015.0	44150015.0	1.0	T	7:44150015	7:44150015:C>T	ENSG00000106633	ENST00000673284	ENSE00000680807
rs193922303	7	44150039.0	44150039.0	1.0	A	7:44150039	7:44150039:C>A	ENSG00000106633	ENST00000673284	ENSE00000680807
rs1481197092	7	44150049.0	44150049.0	1.0	C	7:44150049	7:44150049:A>C	ENSG00000106633	ENST00000673284	ENSE00000680807
rs148311934	7	44149763.0	44149763.0	1.0	T	7:44149763	7:44149763:C>T	ENSG00000106633	ENST00000673284	ENSE00000832577
rs1360415315	7	44149772.0	44149772.0	1.0	G	7:44149772	7:44149772:C>G	ENSG00000106633	ENST00000673284	ENSE00000832577
rs193922317	7	44149778.0	44149778.0	1.0	T	7:44149778	7:44149778:C>T	ENSG00000106633	ENST00000673284	ENSE00000832577
rs193922316	7	44149780.0	44149780.0	1.0	T	7:44149780	7:44149780:C>T	ENSG00000106633	ENST00000673284	ENSE00000832577
rs193922315	7	44149781.0	44149781.0	1.0	G	7:44149781	7:44149781:A>G	ENSG00000106633	ENST00000673284	ENSE00000832577
rs144723656	7	44149794.0	44149794.0	1.0	A	7:44149794	7:44149794:G>A	ENSG00000106633	ENST00000673284	ENSE00000832577
rs80356654	7	44149810.0	44149810.0	1.0	G	7:44149810	7:44149810:A>G	ENSG00000106633	ENST00000673284	ENSE00000832577
rs1441649062	7	44149822.0	44149822.0	1.0	A	7:44149822	7:44149822:G>A	ENSG00000106633	ENST00000673284	ENSE00000832577
rs193922311	7	44149834.0	44149834.0	1.0	G	7:44149834	7:44149834:A>G	ENSG00000106633	ENST00000673284	ENSE00000832577
rs1554335417	7	44149844.0	44149844.0	1.0	T	7:44149844	7:44149844:C>T	ENSG00000106633	ENST00000673284	ENSE00000832577
rs1554335109	7	44147693.0	44147693.0	1.0	G	7:44147693	7:44147693:C>G	ENSG00000106633	ENST00000673284	ENSE00000832576
rs104894008	7	44147732.0	44147732.0	1.0	G	7:44147732	7:44147732:C>G	ENSG00000106633	ENST00000673284	ENSE00000832576
rs1583596378	7	44147741.0	44147741.0	1.0	A	7:44147741	7:44147741:C>A	ENSG00000106633	ENST00000673284	ENSE00000832576
rs769268803	7	44147747.0	44147747.0	1.0	G	7:44147747	7:44147747:C>G	ENSG00000106633	ENST00000673284	ENSE00000832576
rs748964205	7	44147756.0	44147756.0	1.0	A	7:44147756	7:44147756:C>A	ENSG00000106633	ENST00000673284	ENSE00000832576
rs370375148	7	44147764.0	44147764.0	1.0	T	7:44147764	7:44147764:C>T	ENSG00000106633	ENST00000673284	ENSE00000832576
rs1562715574	7	44147795.0	44147795.0	1.0	C	7:44147795	7:44147795:T>C	ENSG00000106633	ENST00000673284	ENSE00000832576
rs587780347	7	44147807.0	44147807.0	1.0	T	7:44147807	7:44147807:C>T	ENSG00000106633	ENST00000673284	ENSE00000832576
rs1332966015	7	44147831.0	44147831.0	1.0	C	7:44147831	7:44147831:T>C	ENSG00000106633	ENST00000673284	ENSE00000832576
rs775116098	7	44146502.0	44146502.0	1.0	T	7:44146502	7:44146502:C>T	ENSG00000106633	ENST00000673284	ENSE00003605854
rs193922340	7	44146530.0	44146530.0	1.0	A	7:44146530	7:44146530:C>A	ENSG00000106633	ENST00000673284	ENSE00003605854
rs1583594350	7	44146539.0	44146539.0	1.0	A	7:44146539	7:44146539:G>A	ENSG00000106633	ENST00000673284	ENSE00003605854
rs1554334894	7	44146571.0	44146571.0	1.0	G	7:44146571	7:44146571:A>G	ENSG00000106633	ENST00000673284	ENSE00003605854
rs1312678560	7	44146574.0	44146574.0	1.0	A	7:44146574	7:44146574:C>A	ENSG00000106633	ENST00000673284	ENSE00003605854
rs104894009	7	44146587.0	44146587.0	1.0	G	7:44146587	7:44146587:C>G	ENSG00000106633	ENST00000673284	ENSE00003605854
rs193922335	7	44146611.0	44146611.0	1.0	A	7:44146611	7:44146611:T>A	ENSG00000106633	ENST00000673284	ENSE00003605854
rs1293307672	7	44145528.0	44145528.0	1.0	T	7:44145528	7:44145528:C>T	ENSG00000106633	ENST00000673284	ENSE00000832574
rs1364766762	7	44145570.0	44145570.0	1.0	T	7:44145570	7:44145570:G>T	ENSG00000106633	ENST00000673284	ENSE00000832574
rs2096271425	7	44145572.0	44145572.0	1.0	G	7:44145572	7:44145572:A>G	ENSG00000106633	ENST00000673284	ENSE00000832574
rs193921338	7	44145590.0	44145590.0	1.0	A	7:44145590	7:44145590:G>A	ENSG00000106633	ENST00000673284	ENSE00000832574
rs1583591747	7	44145599.0	44145599.0	1.0	A	7:44145599	7:44145599:G>A	ENSG00000106633	ENST00000673284	ENSE00000832574
rs777870079	7	44145602.0	44145602.0	1.0	A	7:44145602	7:44145602:G>A	ENSG00000106633	ENST00000673284	ENSE00000832574
rs193922266	7	44145608.0	44145608.0	1.0	C	7:44145608	7:44145608:A>C	ENSG00000106633	ENST00000673284	ENSE00000832574
rs193922262	7	44145636.0	44145636.0	1.0	A	7:44145636	7:44145636:C>A	ENSG00000106633	ENST00000673284	ENSE00000832574
rs556581174	7	44145637.0	44145637.0	1.0	A	7:44145637	7:44145637:G>A	ENSG00000106633	ENST00000673284	ENSE00000832574
rs1057521092	7	44145651.0	44145651.0	1.0	T	7:44145651	7:44145651:C>T	ENSG00000106633	ENST00000673284	ENSE00000832574
rs864321656	7	44145720.0	44145720.0	1.0	A	7:44145720	7:44145720:C>A	ENSG00000106633	ENST00000673284	ENSE00000832574
rs1131691416	7	44145194.0	44145194.0	1.0	G	7:44145194	7:44145194:C>G	ENSG00000106633	ENST00000673284	ENSE00003895799
rs1185622190	7	44145224.0	44145224.0	1.0	A	7:44145224	7:44145224:G>A	ENSG00000106633	ENST00000673284	ENSE00003895799
rs193922273	7	44145266.0	44145266.0	1.0	G	7:44145266	7:44145266:A>G	ENSG00000106633	ENST00000673284	ENSE00003895799
rs1010302320	7	44145269.0	44145269.0	1.0	A	7:44145269	7:44145269:C>A	ENSG00000106633	ENST00000673284	ENSE00003895799
rs1293307672	7	44145528.0	44145528.0	1.0	T	7:44145528	7:44145528:C>T	ENSG00000106633	ENST00000672743	ENSE00003894670
rs1364766762	7	44145570.0	44145570.0	1.0	T	7:44145570	7:44145570:G>T	ENSG00000106633	ENST00000672743	ENSE00003894670
rs2096271425	7	44145572.0	44145572.0	1.0	G	7:44145572	7:44145572:A>G	ENSG00000106633	ENST00000672743	ENSE00003894670
rs193921338	7	44145590.0	44145590.0	1.0	A	7:44145590	7:44145590:G>A	ENSG00000106633	ENST00000672743	ENSE00003894670
rs1583591747	7	44145599.0	44145599.0	1.0	A	7:44145599	7:44145599:G>A	ENSG00000106633	ENST00000672743	ENSE00003894670
rs777870079	7	44145602.0	44145602.0	1.0	A	7:44145602	7:44145602:G>A	ENSG00000106633	ENST00000672743	ENSE00003894670
rs193922266	7	44145608.0	44145608.0	1.0	C	7:44145608	7:44145608:A>C	ENSG00000106633	ENST00000672743	ENSE00003894670
rs193922262	7	44145636.0	44145636.0	1.0	A	7:44145636	7:44145636:C>A	ENSG00000106633	ENST00000672743	ENSE00003894670
rs556581174	7	44145637.0	44145637.0	1.0	A	7:44145637	7:44145637:G>A	ENSG00000106633	ENST00000672743	ENSE00003894670
rs1057521092	7	44145651.0	44145651.0	1.0	T	7:44145651	7:44145651:C>T	ENSG00000106633	ENST00000672743	ENSE00003894670
rs864321656	7	44145720.0	44145720.0	1.0	A	7:44145720	7:44145720:C>A	ENSG00000106633	ENST00000672743	ENSE00003894670
rs1131691416	7	44145194.0	44145194.0	1.0	G	7:44145194	7:44145194:C>G	ENSG00000106633	ENST00000672743	ENSE00003892398
rs1185622190	7	44145224.0	44145224.0	1.0	A	7:44145224	7:44145224:G>A	ENSG00000106633	ENST00000672743	ENSE00003892398
rs193922273	7	44145266.0	44145266.0	1.0	G	7:44145266	7:44145266:A>G	ENSG00000106633	ENST00000672743	ENSE00003892398
rs1010302320	7	44145269.0	44145269.0	1.0	A	7:44145269	7:44145269:C>A	ENSG00000106633	ENST00000672743	ENSE00003892398
rs1293307672	7	44145528.0	44145528.0	1.0	T	7:44145528	7:44145528:C>T	ENSG00000106633	ENST00000459642	ENSE00001845679
rs1364766762	7	44145570.0	44145570.0	1.0	T	7:44145570	7:44145570:G>T	ENSG00000106633	ENST00000459642	ENSE00001845679
rs2096271425	7	44145572.0	44145572.0	1.0	G	7:44145572	7:44145572:A>G	ENSG00000106633	ENST00000459642	ENSE00001845679
rs193921338	7	44145590.0	44145590.0	1.0	A	7:44145590	7:44145590:G>A	ENSG00000106633	ENST00000459642	ENSE00001845679
rs1583591747	7	44145599.0	44145599.0	1.0	A	7:44145599	7:44145599:G>A	ENSG00000106633	ENST00000459642	ENSE00001845679
rs777870079	7	44145602.0	44145602.0	1.0	A	7:44145602	7:44145602:G>A	ENSG00000106633	ENST00000459642	ENSE00001845679
rs193922266	7	44145608.0	44145608.0	1.0	C	7:44145608	7:44145608:A>C	ENSG00000106633	ENST00000459642	ENSE00001845679
rs193922262	7	44145636.0	44145636.0	1.0	A	7:44145636	7:44145636:C>A	ENSG00000106633	ENST00000459642	ENSE00001845679
rs556581174	7	44145637.0	44145637.0	1.0	A	7:44145637	7:44145637:G>A	ENSG00000106633	ENST00000459642	ENSE00001845679
rs1057521092	7	44145651.0	44145651.0	1.0	T	7:44145651	7:44145651:C>T	ENSG00000106633	ENST00000459642	ENSE00001845679
rs864321656	7	44145720.0	44145720.0	1.0	A	7:44145720	7:44145720:C>A	ENSG00000106633	ENST00000459642	ENSE00001845679
rs1131691416	7	44145194.0	44145194.0	1.0	G	7:44145194	7:44145194:C>G	ENSG00000106633	ENST00000459642	ENSE00001957151
rs1185622190	7	44145224.0	44145224.0	1.0	A	7:44145224	7:44145224:G>A	ENSG00000106633	ENST00000459642	ENSE00001957151
rs193922273	7	44145266.0	44145266.0	1.0	G	7:44145266	7:44145266:A>G	ENSG00000106633	ENST00000459642	ENSE00001957151
rs1010302320	7	44145269.0	44145269.0	1.0	A	7:44145269	7:44145269:C>A	ENSG00000106633	ENST00000459642	ENSE00001957151
rs1131691416	7	44145194.0	44145194.0	1.0	G	7:44145194	7:44145194:C>G	ENSG00000106633	ENST00000336642	ENSE00001689304
rs1185622190	7	44145224.0	44145224.0	1.0	A	7:44145224	7:44145224:G>A	ENSG00000106633	ENST00000336642	ENSE00001689304
rs193922273	7	44145266.0	44145266.0	1.0	G	7:44145266	7:44145266:A>G	ENSG00000106633	ENST00000336642	ENSE00001689304
rs1010302320	7	44145269.0	44145269.0	1.0	A	7:44145269	7:44145269:C>A	ENSG00000106633	ENST00000336642	ENSE00001689304
rs373418736	7	44153306.0	44153306.0	1.0	T	7:44153306	7:44153306:C>T	ENSG00000106633	ENST00000395796	ENSE00003918704
rs1444739794	7	44153324.0	44153324.0	1.0	G	7:44153324	7:44153324:A>G	ENSG00000106633	ENST00000395796	ENSE00003918704
rs193922287	7	44153334.0	44153334.0	1.0	A	7:44153334	7:44153334:G>A	ENSG00000106633	ENST00000395796	ENSE00003918704
rs193922279	7	44153378.0	44153378.0	1.0	T	7:44153378	7:44153378:C>T	ENSG00000106633	ENST00000395796	ENSE00003918704
rs794727236	7	44153391.0	44153391.0	1.0	T	7:44153391	7:44153391:C>T	ENSG00000106633	ENST00000395796	ENSE00003918704
rs878853246	7	44153397.0	44153397.0	1.0	A	7:44153397	7:44153397:G>A	ENSG00000106633	ENST00000395796	ENSE00003918704
rs876661320	7	44153420.0	44153420.0	1.0	G	7:44153420	7:44153420:A>G	ENSG00000106633	ENST00000395796	ENSE00003918704
rs866182415	7	44152392.0	44152392.0	1.0	T	7:44152392	7:44152392:C>T	ENSG00000106633	ENST00000395796	ENSE00003919328
rs1554335761	7	44152396.0	44152396.0	1.0	T	7:44152396	7:44152396:C>T	ENSG00000106633	ENST00000395796	ENSE00003919328
rs193922289	7	44152420.0	44152420.0	1.0	T	7:44152420	7:44152420:C>T	ENSG00000106633	ENST00000395796	ENSE00003919328
rs1319364468	7	44150964.0	44150964.0	1.0	C	7:44150964	7:44150964:T>C	ENSG00000106633	ENST00000395796	ENSE00003917534
rs779091112	7	44150979.0	44150979.0	1.0	G	7:44150979	7:44150979:C>G	ENSG00000106633	ENST00000395796	ENSE00003917534
rs193922300	7	44150982.0	44150982.0	1.0	A	7:44150982	7:44150982:G>A	ENSG00000106633	ENST00000395796	ENSE00003917534
rs1554335596	7	44151008.0	44151008.0	1.0	G	7:44151008	7:44151008:A>G	ENSG00000106633	ENST00000395796	ENSE00003917534
rs762419802	7	44151045.0	44151045.0	1.0	T	7:44151045	7:44151045:C>T	ENSG00000106633	ENST00000395796	ENSE00003917534
rs759072800	7	44151069.0	44151069.0	1.0	G	7:44151069	7:44151069:C>G	ENSG00000106633	ENST00000395796	ENSE00003917534
rs1554335616	7	44151075.0	44151075.0	1.0	C	7:44151075	7:44151075:G>C	ENSG00000106633	ENST00000395796	ENSE00003917534
rs886042610	7	44149976.0	44149976.0	1.0	T	7:44149976	7:44149976:C>T	ENSG00000106633	ENST00000395796	ENSE00003921445
rs1085307455	7	44149977.0	44149977.0	1.0	A	7:44149977	7:44149977:G>A	ENSG00000106633	ENST00000395796	ENSE00003921445
rs751279776	7	44149986.0	44149986.0	1.0	T	7:44149986	7:44149986:C>T	ENSG00000106633	ENST00000395796	ENSE00003921445
rs587780345	7	44150004.0	44150004.0	1.0	T	7:44150004	7:44150004:C>T	ENSG00000106633	ENST00000395796	ENSE00003921445
rs886039380	7	44150015.0	44150015.0	1.0	T	7:44150015	7:44150015:C>T	ENSG00000106633	ENST00000395796	ENSE00003921445
rs193922303	7	44150039.0	44150039.0	1.0	A	7:44150039	7:44150039:C>A	ENSG00000106633	ENST00000395796	ENSE00003921445
rs1481197092	7	44150049.0	44150049.0	1.0	C	7:44150049	7:44150049:A>C	ENSG00000106633	ENST00000395796	ENSE00003921445
rs148311934	7	44149763.0	44149763.0	1.0	T	7:44149763	7:44149763:C>T	ENSG00000106633	ENST00000395796	ENSE00003918725
rs1360415315	7	44149772.0	44149772.0	1.0	G	7:44149772	7:44149772:C>G	ENSG00000106633	ENST00000395796	ENSE00003918725
rs193922317	7	44149778.0	44149778.0	1.0	T	7:44149778	7:44149778:C>T	ENSG00000106633	ENST00000395796	ENSE00003918725
rs193922316	7	44149780.0	44149780.0	1.0	T	7:44149780	7:44149780:C>T	ENSG00000106633	ENST00000395796	ENSE00003918725
rs193922315	7	44149781.0	44149781.0	1.0	G	7:44149781	7:44149781:A>G	ENSG00000106633	ENST00000395796	ENSE00003918725
rs144723656	7	44149794.0	44149794.0	1.0	A	7:44149794	7:44149794:G>A	ENSG00000106633	ENST00000395796	ENSE00003918725
rs80356654	7	44149810.0	44149810.0	1.0	G	7:44149810	7:44149810:A>G	ENSG00000106633	ENST00000395796	ENSE00003918725
rs1441649062	7	44149822.0	44149822.0	1.0	A	7:44149822	7:44149822:G>A	ENSG00000106633	ENST00000395796	ENSE00003918725
rs193922311	7	44149834.0	44149834.0	1.0	G	7:44149834	7:44149834:A>G	ENSG00000106633	ENST00000395796	ENSE00003918725
rs1554335417	7	44149844.0	44149844.0	1.0	T	7:44149844	7:44149844:C>T	ENSG00000106633	ENST00000395796	ENSE00003918725
rs1554335109	7	44147693.0	44147693.0	1.0	G	7:44147693	7:44147693:C>G	ENSG00000106633	ENST00000395796	ENSE00003922178
rs104894008	7	44147732.0	44147732.0	1.0	G	7:44147732	7:44147732:C>G	ENSG00000106633	ENST00000395796	ENSE00003922178
rs1583596378	7	44147741.0	44147741.0	1.0	A	7:44147741	7:44147741:C>A	ENSG00000106633	ENST00000395796	ENSE00003922178
rs769268803	7	44147747.0	44147747.0	1.0	G	7:44147747	7:44147747:C>G	ENSG00000106633	ENST00000395796	ENSE00003922178
rs748964205	7	44147756.0	44147756.0	1.0	A	7:44147756	7:44147756:C>A	ENSG00000106633	ENST00000395796	ENSE00003922178
rs370375148	7	44147764.0	44147764.0	1.0	T	7:44147764	7:44147764:C>T	ENSG00000106633	ENST00000395796	ENSE00003922178
rs1562715574	7	44147795.0	44147795.0	1.0	C	7:44147795	7:44147795:T>C	ENSG00000106633	ENST00000395796	ENSE00003922178
rs587780347	7	44147807.0	44147807.0	1.0	T	7:44147807	7:44147807:C>T	ENSG00000106633	ENST00000395796	ENSE00003922178
rs1332966015	7	44147831.0	44147831.0	1.0	C	7:44147831	7:44147831:T>C	ENSG00000106633	ENST00000395796	ENSE00003922178
rs775116098	7	44146502.0	44146502.0	1.0	T	7:44146502	7:44146502:C>T	ENSG00000106633	ENST00000395796	ENSE00003627948
rs193922340	7	44146530.0	44146530.0	1.0	A	7:44146530	7:44146530:C>A	ENSG00000106633	ENST00000395796	ENSE00003627948
rs1583594350	7	44146539.0	44146539.0	1.0	A	7:44146539	7:44146539:G>A	ENSG00000106633	ENST00000395796	ENSE00003627948
rs1554334894	7	44146571.0	44146571.0	1.0	G	7:44146571	7:44146571:A>G	ENSG00000106633	ENST00000395796	ENSE00003627948
rs1312678560	7	44146574.0	44146574.0	1.0	A	7:44146574	7:44146574:C>A	ENSG00000106633	ENST00000395796	ENSE00003627948
rs104894009	7	44146587.0	44146587.0	1.0	G	7:44146587	7:44146587:C>G	ENSG00000106633	ENST00000395796	ENSE00003627948
rs193922335	7	44146611.0	44146611.0	1.0	A	7:44146611	7:44146611:T>A	ENSG00000106633	ENST00000395796	ENSE00003627948
rs1131691416	7	44145194.0	44145194.0	1.0	G	7:44145194	7:44145194:C>G	ENSG00000106633	ENST00000395796	ENSE00001860861
rs1185622190	7	44145224.0	44145224.0	1.0	A	7:44145224	7:44145224:G>A	ENSG00000106633	ENST00000395796	ENSE00001860861
rs193922273	7	44145266.0	44145266.0	1.0	G	7:44145266	7:44145266:A>G	ENSG00000106633	ENST00000395796	ENSE00001860861
rs1010302320	7	44145269.0	44145269.0	1.0	A	7:44145269	7:44145269:C>A	ENSG00000106633	ENST00000395796	ENSE00001860861
rs1554335109	7	44147693.0	44147693.0	1.0	G	7:44147693	7:44147693:C>G	ENSG00000106633	ENST00000616242	ENSE00003889934
rs104894008	7	44147732.0	44147732.0	1.0	G	7:44147732	7:44147732:C>G	ENSG00000106633	ENST00000616242	ENSE00003889934
rs1583596378	7	44147741.0	44147741.0	1.0	A	7:44147741	7:44147741:C>A	ENSG00000106633	ENST00000616242	ENSE00003889934
rs769268803	7	44147747.0	44147747.0	1.0	G	7:44147747	7:44147747:C>G	ENSG00000106633	ENST00000616242	ENSE00003889934
rs748964205	7	44147756.0	44147756.0	1.0	A	7:44147756	7:44147756:C>A	ENSG00000106633	ENST00000616242	ENSE00003889934
rs370375148	7	44147764.0	44147764.0	1.0	T	7:44147764	7:44147764:C>T	ENSG00000106633	ENST00000616242	ENSE00003889934
rs1562715574	7	44147795.0	44147795.0	1.0	C	7:44147795	7:44147795:T>C	ENSG00000106633	ENST00000616242	ENSE00003889934
rs587780347	7	44147807.0	44147807.0	1.0	T	7:44147807	7:44147807:C>T	ENSG00000106633	ENST00000616242	ENSE00003889934
rs1332966015	7	44147831.0	44147831.0	1.0	C	7:44147831	7:44147831:T>C	ENSG00000106633	ENST00000616242	ENSE00003889934
rs775116098	7	44146502.0	44146502.0	1.0	T	7:44146502	7:44146502:C>T	ENSG00000106633	ENST00000616242	ENSE00003919211
rs193922340	7	44146530.0	44146530.0	1.0	A	7:44146530	7:44146530:C>A	ENSG00000106633	ENST00000616242	ENSE00003919211
rs1583594350	7	44146539.0	44146539.0	1.0	A	7:44146539	7:44146539:G>A	ENSG00000106633	ENST00000616242	ENSE00003919211
rs1554334894	7	44146571.0	44146571.0	1.0	G	7:44146571	7:44146571:A>G	ENSG00000106633	ENST00000616242	ENSE00003919211
rs1312678560	7	44146574.0	44146574.0	1.0	A	7:44146574	7:44146574:C>A	ENSG00000106633	ENST00000616242	ENSE00003919211
rs104894009	7	44146587.0	44146587.0	1.0	G	7:44146587	7:44146587:C>G	ENSG00000106633	ENST00000616242	ENSE00003919211
rs193922335	7	44146611.0	44146611.0	1.0	A	7:44146611	7:44146611:T>A	ENSG00000106633	ENST00000616242	ENSE00003919211
rs1131691416	7	44145194.0	44145194.0	1.0	G	7:44145194	7:44145194:C>G	ENSG00000106633	ENST00000616242	ENSE00003716725
rs1185622190	7	44145224.0	44145224.0	1.0	A	7:44145224	7:44145224:G>A	ENSG00000106633	ENST00000616242	ENSE00003716725
rs193922273	7	44145266.0	44145266.0	1.0	G	7:44145266	7:44145266:A>G	ENSG00000106633	ENST00000616242	ENSE00003716725
rs1010302320	7	44145269.0	44145269.0	1.0	A	7:44145269	7:44145269:C>A	ENSG00000106633	ENST00000616242	ENSE00003716725
rs775116098	7	44146502.0	44146502.0	1.0	T	7:44146502	7:44146502:C>T	ENSG00000106633	ENST00000683378	ENSE00003920110
rs193922340	7	44146530.0	44146530.0	1.0	A	7:44146530	7:44146530:C>A	ENSG00000106633	ENST00000683378	ENSE00003920110
rs1583594350	7	44146539.0	44146539.0	1.0	A	7:44146539	7:44146539:G>A	ENSG00000106633	ENST00000683378	ENSE00003920110
rs1554334894	7	44146571.0	44146571.0	1.0	G	7:44146571	7:44146571:A>G	ENSG00000106633	ENST00000683378	ENSE00003920110
rs1312678560	7	44146574.0	44146574.0	1.0	A	7:44146574	7:44146574:C>A	ENSG00000106633	ENST00000683378	ENSE00003920110
rs104894009	7	44146587.0	44146587.0	1.0	G	7:44146587	7:44146587:C>G	ENSG00000106633	ENST00000683378	ENSE00003920110
rs193922335	7	44146611.0	44146611.0	1.0	A	7:44146611	7:44146611:T>A	ENSG00000106633	ENST00000683378	ENSE00003920110
rs1131691416	7	44145194.0	44145194.0	1.0	G	7:44145194	7:44145194:C>G	ENSG00000106633	ENST00000683378	ENSE00003920782
rs1185622190	7	44145224.0	44145224.0	1.0	A	7:44145224	7:44145224:G>A	ENSG00000106633	ENST00000683378	ENSE00003920782
rs193922273	7	44145266.0	44145266.0	1.0	G	7:44145266	7:44145266:A>G	ENSG00000106633	ENST00000683378	ENSE00003920782
rs1010302320	7	44145269.0	44145269.0	1.0	A	7:44145269	7:44145269:C>A	ENSG00000106633	ENST00000683378	ENSE00003920782
rs1131691416	7	44145194.0	44145194.0	1.0	G	7:44145194	7:44145194:C>G	ENSG00000106633	ENST00000671824	ENSE00001848990
rs1185622190	7	44145224.0	44145224.0	1.0	A	7:44145224	7:44145224:G>A	ENSG00000106633	ENST00000671824	ENSE00001848990
rs193922273	7	44145266.0	44145266.0	1.0	G	7:44145266	7:44145266:A>G	ENSG00000106633	ENST00000671824	ENSE00001848990
rs1010302320	7	44145269.0	44145269.0	1.0	A	7:44145269	7:44145269:C>A	ENSG00000106633	ENST00000671824	ENSE00001848990
rs777958777	7	44188919.0	44188919.0	1.0	C	7:44188919	7:44188919:T>C	ENSG00000106633	ENST00000437084	ENSE00001626115
rs116093166	7	44188923.0	44188923.0	1.0	G	7:44188923	7:44188923:C>G	ENSG00000106633	ENST00000437084	ENSE00001626115
rs1319364468	7	44150964.0	44150964.0	1.0	C	7:44150964	7:44150964:T>C	ENSG00000106633	ENST00000437084	ENSE00001770906
rs779091112	7	44150979.0	44150979.0	1.0	G	7:44150979	7:44150979:C>G	ENSG00000106633	ENST00000437084	ENSE00001770906
rs193922300	7	44150982.0	44150982.0	1.0	A	7:44150982	7:44150982:G>A	ENSG00000106633	ENST00000437084	ENSE00001770906
rs1554335596	7	44151008.0	44151008.0	1.0	G	7:44151008	7:44151008:A>G	ENSG00000106633	ENST00000437084	ENSE00001770906
rs1131691416	7	44145194.0	44145194.0	1.0	G	7:44145194	7:44145194:C>G	ENSG00000106633	ENST00000437084	ENSE00001654004
rs1185622190	7	44145224.0	44145224.0	1.0	A	7:44145224	7:44145224:G>A	ENSG00000106633	ENST00000437084	ENSE00001654004
rs193922273	7	44145266.0	44145266.0	1.0	G	7:44145266	7:44145266:A>G	ENSG00000106633	ENST00000437084	ENSE00001654004
rs1010302320	7	44145269.0	44145269.0	1.0	A	7:44145269	7:44145269:C>A	ENSG00000106633	ENST00000437084	ENSE00001654004
rs1057521092	7	44145651.0	44145651.0	1.0	T	7:44145651	7:44145651:C>T	ENSG00000106633	ENST00000473353	ENSE00001953919
rs864321656	7	44145720.0	44145720.0	1.0	A	7:44145720	7:44145720:C>A	ENSG00000106633	ENST00000473353	ENSE00001953919
rs777958777	7	44188919.0	44188919.0	1.0	C	7:44188919	7:44188919:T>C	ENSG00000106633	ENST00000682635	ENSE00003917244
rs116093166	7	44188923.0	44188923.0	1.0	G	7:44188923	7:44188923:C>G	ENSG00000106633	ENST00000682635	ENSE00003917244
rs148311934	7	44149763.0	44149763.0	1.0	T	7:44149763	7:44149763:C>T	ENSG00000106633	ENST00000682635	ENSE00003920826
rs1360415315	7	44149772.0	44149772.0	1.0	G	7:44149772	7:44149772:C>G	ENSG00000106633	ENST00000682635	ENSE00003920826
rs193922317	7	44149778.0	44149778.0	1.0	T	7:44149778	7:44149778:C>T	ENSG00000106633	ENST00000682635	ENSE00003920826
rs193922316	7	44149780.0	44149780.0	1.0	T	7:44149780	7:44149780:C>T	ENSG00000106633	ENST00000682635	ENSE00003920826
rs193922315	7	44149781.0	44149781.0	1.0	G	7:44149781	7:44149781:A>G	ENSG00000106633	ENST00000682635	ENSE00003920826
rs144723656	7	44149794.0	44149794.0	1.0	A	7:44149794	7:44149794:G>A	ENSG00000106633	ENST00000682635	ENSE00003920826
rs80356654	7	44149810.0	44149810.0	1.0	G	7:44149810	7:44149810:A>G	ENSG00000106633	ENST00000682635	ENSE00003920826
rs1441649062	7	44149822.0	44149822.0	1.0	A	7:44149822	7:44149822:G>A	ENSG00000106633	ENST00000682635	ENSE00003920826
rs193922311	7	44149834.0	44149834.0	1.0	G	7:44149834	7:44149834:A>G	ENSG00000106633	ENST00000682635	ENSE00003920826
rs1554335417	7	44149844.0	44149844.0	1.0	T	7:44149844	7:44149844:C>T	ENSG00000106633	ENST00000682635	ENSE00003920826
rs794727236	7	44153391.0	44153391.0	1.0	T	7:44153391	7:44153391:C>T	ENSG00000106633	ENST00000476008	ENSE00001866564
rs878853246	7	44153397.0	44153397.0	1.0	A	7:44153397	7:44153397:G>A	ENSG00000106633	ENST00000476008	ENSE00001866564
rs876661320	7	44153420.0	44153420.0	1.0	G	7:44153420	7:44153420:A>G	ENSG00000106633	ENST00000476008	ENSE00001866564
rs115887120	7	127615429.0	127615429.0	1.0	A	7:127615429	7:127615429:C>A	ENSG00000106331	ENST00000341640	ENSE00000882266
rs893330175	7	127615466.0	127615466.0	1.0	A	7:127615466	7:127615466:G>A	ENSG00000106331	ENST00000341640	ENSE00000882266
rs3824004	7	127613497.0	127613497.0	1.0	A	7:127613497	7:127613497:G>A	ENSG00000106331	ENST00000341640	ENSE00003502662
rs115887120	7	127615429.0	127615429.0	1.0	A	7:127615429	7:127615429:C>A	ENSG00000106331	ENST00000639438	ENSE00003535919
rs893330175	7	127615466.0	127615466.0	1.0	A	7:127615466	7:127615466:G>A	ENSG00000106331	ENST00000639438	ENSE00003535919
rs115887120	7	127615429.0	127615429.0	1.0	A	7:127615429	7:127615429:C>A	ENSG00000106331	ENST00000483494	ENSE00003841351
rs893330175	7	127615466.0	127615466.0	1.0	A	7:127615466	7:127615466:G>A	ENSG00000106331	ENST00000483494	ENSE00003841351
rs3824004	7	127613497.0	127613497.0	1.0	A	7:127613497	7:127613497:G>A	ENSG00000106331	ENST00000483494	ENSE00003481536
rs115887120	7	127615429.0	127615429.0	1.0	A	7:127615429	7:127615429:C>A	ENSG00000106331	ENST00000611453	ENSE00003849519
rs893330175	7	127615466.0	127615466.0	1.0	A	7:127615466	7:127615466:G>A	ENSG00000106331	ENST00000611453	ENSE00003849519
rs121908261	11	2160809.0	2160809.0	1.0	A	11:2160809	11:2160809:G>A	ENSG00000254647	ENST00000397262	ENSE00001527959
rs886037863	11	2160847.0	2160847.0	1.0	G	11:2160847	11:2160847:A>G	ENSG00000254647	ENST00000397262	ENSE00001527959
rs121908259	11	2160955.0	2160955.0	1.0	T	11:2160955	11:2160955:C>T	ENSG00000254647	ENST00000397262	ENSE00001527959
rs535989053	11	2160968.0	2160968.0	1.0	T	11:2160968	11:2160968:C>T	ENSG00000254647	ENST00000397262	ENSE00001527959
rs121908261	11	2160809.0	2160809.0	1.0	A	11:2160809	11:2160809:G>A	ENSG00000254647	ENST00000381330	ENSE00003494357
rs886037863	11	2160847.0	2160847.0	1.0	G	11:2160847	11:2160847:A>G	ENSG00000254647	ENST00000381330	ENSE00003494357
rs121908259	11	2160955.0	2160955.0	1.0	T	11:2160955	11:2160955:C>T	ENSG00000254647	ENST00000381330	ENSE00003494357
rs535989053	11	2160968.0	2160968.0	1.0	T	11:2160968	11:2160968:C>T	ENSG00000254647	ENST00000381330	ENSE00003494357
rs121908261	11	2160809.0	2160809.0	1.0	A	11:2160809	11:2160809:G>A	ENSG00000254647	ENST00000421783	ENSE00001725765
rs886037863	11	2160847.0	2160847.0	1.0	G	11:2160847	11:2160847:A>G	ENSG00000254647	ENST00000421783	ENSE00001725765
rs121908259	11	2160955.0	2160955.0	1.0	T	11:2160955	11:2160955:C>T	ENSG00000254647	ENST00000421783	ENSE00001725765
rs535989053	11	2160968.0	2160968.0	1.0	T	11:2160968	11:2160968:C>T	ENSG00000254647	ENST00000421783	ENSE00001725765
rs121908261	11	2160809.0	2160809.0	1.0	A	11:2160809	11:2160809:G>A	ENSG00000254647	ENST00000512523	ENSE00001488250
rs886037863	11	2160847.0	2160847.0	1.0	G	11:2160847	11:2160847:A>G	ENSG00000254647	ENST00000512523	ENSE00001488250
rs121908259	11	2160955.0	2160955.0	1.0	T	11:2160955	11:2160955:C>T	ENSG00000254647	ENST00000512523	ENSE00001488250
rs535989053	11	2160968.0	2160968.0	1.0	T	11:2160968	11:2160968:C>T	ENSG00000254647	ENST00000512523	ENSE00001488250
rs1030452628	20	44406166.0	44406166.0	1.0	T	20:44406166	20:44406166:C>T	ENSG00000101076	ENST00000316673	ENSE00003640722
rs1568724014	20	44407421.0	44407421.0	1.0	T	20:44407421	20:44407421:C>T	ENSG00000101076	ENST00000316673	ENSE00003531005
rs764196059	20	44413727.0	44413727.0	1.0	A	20:44413727	20:44413727:G>A	ENSG00000101076	ENST00000316673	ENSE00003593107
rs781364316	20	44419795.0	44419795.0	1.0	A	20:44419795	20:44419795:G>A	ENSG00000101076	ENST00000316673	ENSE00003630078
rs1568724014	20	44407421.0	44407421.0	1.0	T	20:44407421	20:44407421:C>T	ENSG00000101076	ENST00000609262	ENSE00003703009
rs1030452628	20	44406166.0	44406166.0	1.0	T	20:44406166	20:44406166:C>T	ENSG00000101076	ENST00000372920	ENSE00003634598
rs1568724014	20	44407421.0	44407421.0	1.0	T	20:44407421	20:44407421:C>T	ENSG00000101076	ENST00000372920	ENSE00003630703
rs764196059	20	44413727.0	44413727.0	1.0	A	20:44413727	20:44413727:G>A	ENSG00000101076	ENST00000372920	ENSE00003625960
rs781364316	20	44419795.0	44419795.0	1.0	A	20:44419795	20:44419795:G>A	ENSG00000101076	ENST00000372920	ENSE00003612929
rs1568724014	20	44407421.0	44407421.0	1.0	T	20:44407421	20:44407421:C>T	ENSG00000101076	ENST00000681977	ENSE00003918372
rs1568724014	20	44407421.0	44407421.0	1.0	T	20:44407421	20:44407421:C>T	ENSG00000101076	ENST00000684136	ENSE00003919974
rs1030452628	20	44406166.0	44406166.0	1.0	T	20:44406166	20:44406166:C>T	ENSG00000101076	ENST00000684476	ENSE00003920568
rs1568724014	20	44407421.0	44407421.0	1.0	T	20:44407421	20:44407421:C>T	ENSG00000101076	ENST00000684476	ENSE00003919626
rs1030452628	20	44406166.0	44406166.0	1.0	T	20:44406166	20:44406166:C>T	ENSG00000101076	ENST00000683657	ENSE00003918952
rs1568724014	20	44407421.0	44407421.0	1.0	T	20:44407421	20:44407421:C>T	ENSG00000101076	ENST00000683657	ENSE00003918952
rs781364316	20	44419795.0	44419795.0	1.0	A	20:44419795	20:44419795:G>A	ENSG00000101076	ENST00000683657	ENSE00003916627
rs1030452628	20	44406166.0	44406166.0	1.0	T	20:44406166	20:44406166:C>T	ENSG00000101076	ENST00000683148	ENSE00003916892
rs1568724014	20	44407421.0	44407421.0	1.0	T	20:44407421	20:44407421:C>T	ENSG00000101076	ENST00000682169	ENSE00003919279
rs55758736	8	11548067.0	11548067.0	1.0	A	8:11548067	8:11548067:G>A	ENSG00000136573	ENST00000645242	ENSE00003519377
rs766934515	8	11549092.0	11549092.0	1.0	A	8:11549092	8:11549092:T>A	ENSG00000136573	ENST00000645242	ENSE00000979582
rs368427116	8	11556694.0	11556694.0	1.0	T	8:11556694	8:11556694:C>T	ENSG00000136573	ENST00000645242	ENSE00000979586
rs55758736	8	11548067.0	11548067.0	1.0	A	8:11548067	8:11548067:G>A	ENSG00000136573	ENST00000696154	ENSE00003597341
rs766934515	8	11549092.0	11549092.0	1.0	A	8:11549092	8:11549092:T>A	ENSG00000136573	ENST00000696154	ENSE00003966223
rs55758736	8	11548067.0	11548067.0	1.0	A	8:11548067	8:11548067:G>A	ENSG00000136573	ENST00000259089	ENSE00003966224
rs368427116	8	11556694.0	11556694.0	1.0	T	8:11556694	8:11556694:C>T	ENSG00000136573	ENST00000259089	ENSE00003966226
rs766934515	8	11549092.0	11549092.0	1.0	A	8:11549092	8:11549092:T>A	ENSG00000136573	ENST00000533828	ENSE00002153201
rs368427116	8	11556694.0	11556694.0	1.0	T	8:11556694	8:11556694:C>T	ENSG00000136573	ENST00000526778	ENSE00002155410
rs758919455	13	27920440.0	27920440.0	1.0	A	13:27920440	13:27920440:C>A	ENSG00000139515	ENST00000381033	ENSE00001487306
rs773643850	13	27924312.0	27924312.0	1.0	A	13:27924312	13:27924312:C>A	ENSG00000139515	ENST00000381033	ENSE00000938517
rs368507502	13	27924513.0	27924513.0	1.0	A	13:27924513	13:27924513:G>A	ENSG00000139515	ENST00000381033	ENSE00000938517
rs137852787	13	27924519.0	27924519.0	1.0	A	13:27924519	13:27924519:G>A	ENSG00000139515	ENST00000381033	ENSE00000938517
rs367625089	13	27924543.0	27924543.0	1.0	A	13:27924543	13:27924543:G>A	ENSG00000139515	ENST00000381033	ENSE00000938517
rs757538700	2	181678410.0	181678410.0	1.0	G	2:181678410	2:181678410:A>G	ENSG00000162992	ENST00000295108	ENSE00001070446
rs553756272	2	181678686.0	181678686.0	1.0	G	2:181678686	2:181678686:C>G	ENSG00000162992	ENST00000295108	ENSE00001070446
rs757538700	2	181678410.0	181678410.0	1.0	G	2:181678410	2:181678410:A>G	ENSG00000162992	ENST00000684079	ENSE00003917287
rs553756272	2	181678686.0	181678686.0	1.0	G	2:181678686	2:181678686:C>G	ENSG00000162992	ENST00000684079	ENSE00003917287
rs757538700	2	181678410.0	181678410.0	1.0	G	2:181678410	2:181678410:A>G	ENSG00000162992	ENST00000683430	ENSE00003922038
rs553756272	2	181678686.0	181678686.0	1.0	G	2:181678686	2:181678686:C>G	ENSG00000162992	ENST00000683430	ENSE00003922038
rs755839409	11	17387008.0	17387008.0	1.0	T	11:17387008	11:17387008:C>T	ENSG00000187486	ENST00000682764	ENSE00003917863
rs1193170151	11	17387122.0	17387122.0	1.0	T	11:17387122	11:17387122:C>T	ENSG00000187486	ENST00000682764	ENSE00003917863
rs775204908	11	17387476.0	17387476.0	1.0	A	11:17387476	11:17387476:G>A	ENSG00000187486	ENST00000682764	ENSE00003917863
rs755839409	11	17387008.0	17387008.0	1.0	T	11:17387008	11:17387008:C>T	ENSG00000187486	ENST00000339994	ENSE00001366321
rs1193170151	11	17387122.0	17387122.0	1.0	T	11:17387122	11:17387122:C>T	ENSG00000187486	ENST00000339994	ENSE00001366321
rs775204908	11	17387476.0	17387476.0	1.0	A	11:17387476	11:17387476:G>A	ENSG00000187486	ENST00000339994	ENSE00001366321
rs80356616	11	17387917.0	17387917.0	1.0	T	11:17387917	11:17387917:C>T	ENSG00000187486	ENST00000339994	ENSE00001366321
rs755839409	11	17387008.0	17387008.0	1.0	T	11:17387008	11:17387008:C>T	ENSG00000187486	ENST00000528731	ENSE00002147964
rs1193170151	11	17387122.0	17387122.0	1.0	T	11:17387122	11:17387122:C>T	ENSG00000187486	ENST00000528731	ENSE00002147964
rs775204908	11	17387476.0	17387476.0	1.0	A	11:17387476	11:17387476:G>A	ENSG00000187486	ENST00000528731	ENSE00002147964
rs755839409	11	17387008.0	17387008.0	1.0	T	11:17387008	11:17387008:C>T	ENSG00000187486	ENST00000682350	ENSE00003919627
rs1193170151	11	17387122.0	17387122.0	1.0	T	11:17387122	11:17387122:C>T	ENSG00000187486	ENST00000682350	ENSE00003919627
rs775204908	11	17387476.0	17387476.0	1.0	A	11:17387476	11:17387476:G>A	ENSG00000187486	ENST00000682350	ENSE00003919627
rs775204908	11	17387476.0	17387476.0	1.0	A	11:17387476	11:17387476:G>A	ENSG00000187486	ENST00000526912	ENSE00002146329
rs80356616	11	17387917.0	17387917.0	1.0	T	11:17387917	11:17387917:C>T	ENSG00000187486	ENST00000528992	ENSE00002151573
rs144425830	17	37744659.0	37744659.0	1.0	A	17:37744659	17:37744659:C>A	ENSG00000275410	ENST00000617811	ENSE00003734469
rs867882536	17	37733668.0	37733668.0	1.0	T	17:37733668	17:37733668:C>T	ENSG00000275410	ENST00000617811	ENSE00003753361
rs760079000	17	37733788.0	37733788.0	1.0	G	17:37733788	17:37733788:A>G	ENSG00000275410	ENST00000617811	ENSE00003753361
rs113042313	17	37710601.0	37710601.0	1.0	T	17:37710601	17:37710601:C>T	ENSG00000275410	ENST00000617811	ENSE00003717590
rs1024639436	17	37710624.0	37710624.0	1.0	A	17:37710624	17:37710624:G>A	ENSG00000275410	ENST00000617811	ENSE00003717590
rs1344461672	17	37704950.0	37704950.0	1.0	C	17:37704950	17:37704950:T>C	ENSG00000275410	ENST00000617811	ENSE00003739576
rs758130759	17	37699149.0	37699149.0	1.0	T	17:37699149	17:37699149:C>T	ENSG00000275410	ENST00000617811	ENSE00003722203
rs867882536	17	37733668.0	37733668.0	1.0	T	17:37733668	17:37733668:C>T	ENSG00000275410	ENST00000621123	ENSE00003714816
rs144425830	17	37744659.0	37744659.0	1.0	A	17:37744659	17:37744659:C>A	ENSG00000275410	ENST00000613727	ENSE00003737717
rs867882536	17	37733668.0	37733668.0	1.0	T	17:37733668	17:37733668:C>T	ENSG00000275410	ENST00000618894	ENSE00003744941
rs760079000	17	37733788.0	37733788.0	1.0	G	17:37733788	17:37733788:A>G	ENSG00000275410	ENST00000618894	ENSE00003744941
rs72559734	11	17474955.0	17474955.0	1.0	A	11:17474955	11:17474955:C>A	ENSG00000006071	ENST00000644772	ENSE00003518799
rs751209734	11	17470206.0	17470206.0	1.0	A	11:17470206	11:17470206:G>A	ENSG00000006071	ENST00000644772	ENSE00003579358
rs754026684	11	17448571.0	17448571.0	1.0	C	11:17448571	11:17448571:T>C	ENSG00000006071	ENST00000644772	ENSE00003531768
rs781409724	11	17428608.0	17428608.0	1.0	C	11:17428608	11:17428608:T>C	ENSG00000006071	ENST00000644772	ENSE00000886096
rs377405677	11	17428669.0	17428669.0	1.0	T	11:17428669	11:17428669:C>T	ENSG00000006071	ENST00000644772	ENSE00000886096
rs202189540	11	17413447.0	17413447.0	1.0	T	11:17413447	11:17413447:G>T	ENSG00000006071	ENST00000644772	ENSE00003644708
rs1431503235	11	17407362.0	17407362.0	1.0	A	11:17407362	11:17407362:T>A	ENSG00000006071	ENST00000644772	ENSE00003472684
rs193922400	11	17404524.0	17404524.0	1.0	A	11:17404524	11:17404524:C>A	ENSG00000006071	ENST00000644772	ENSE00003674189
rs1554905695	11	17396939.0	17396939.0	1.0	T	11:17396939	11:17396939:C>T	ENSG00000006071	ENST00000644772	ENSE00001742580
rs202189540	11	17413447.0	17413447.0	1.0	T	11:17413447	11:17413447:G>T	ENSG00000006071	ENST00000643562	ENSE00003470681
rs1431503235	11	17407362.0	17407362.0	1.0	A	11:17407362	11:17407362:T>A	ENSG00000006071	ENST00000643562	ENSE00003639445
rs193922400	11	17404524.0	17404524.0	1.0	A	11:17404524	11:17404524:C>A	ENSG00000006071	ENST00000643562	ENSE00003514460
rs1554905695	11	17396939.0	17396939.0	1.0	T	11:17396939	11:17396939:C>T	ENSG00000006071	ENST00000643562	ENSE00003818842
rs193922400	11	17404524.0	17404524.0	1.0	A	11:17404524	11:17404524:C>A	ENSG00000006071	ENST00000528374	ENSE00002169001
rs1554905695	11	17396939.0	17396939.0	1.0	T	11:17396939	11:17396939:C>T	ENSG00000006071	ENST00000528374	ENSE00002170378
rs72559734	11	17474955.0	17474955.0	1.0	A	11:17474955	11:17474955:C>A	ENSG00000006071	ENST00000683693	ENSE00003569766
rs751209734	11	17470206.0	17470206.0	1.0	A	11:17470206	11:17470206:G>A	ENSG00000006071	ENST00000683693	ENSE00003645287
rs754026684	11	17448571.0	17448571.0	1.0	C	11:17448571	11:17448571:T>C	ENSG00000006071	ENST00000683693	ENSE00003607579
rs781409724	11	17428608.0	17428608.0	1.0	C	11:17428608	11:17428608:T>C	ENSG00000006071	ENST00000683693	ENSE00003815579
rs377405677	11	17428669.0	17428669.0	1.0	T	11:17428669	11:17428669:C>T	ENSG00000006071	ENST00000683693	ENSE00003815579
rs1554905695	11	17396939.0	17396939.0	1.0	T	11:17396939	11:17396939:C>T	ENSG00000006071	ENST00000683693	ENSE00002192915
rs781409724	11	17428608.0	17428608.0	1.0	C	11:17428608	11:17428608:T>C	ENSG00000006071	ENST00000646592	ENSE00003816659
rs377405677	11	17428669.0	17428669.0	1.0	T	11:17428669	11:17428669:C>T	ENSG00000006071	ENST00000646592	ENSE00003816659
rs1554905695	11	17396939.0	17396939.0	1.0	T	11:17396939	11:17396939:C>T	ENSG00000006071	ENST00000646592	ENSE00003829202
rs1554905695	11	17396939.0	17396939.0	1.0	T	11:17396939	11:17396939:C>T	ENSG00000006071	ENST00000532220	ENSE00003825471
rs781409724	11	17428608.0	17428608.0	1.0	C	11:17428608	11:17428608:T>C	ENSG00000006071	ENST00000684371	ENSE00003916600
rs377405677	11	17428669.0	17428669.0	1.0	T	11:17428669	11:17428669:C>T	ENSG00000006071	ENST00000684371	ENSE00003916600
rs781409724	11	17428608.0	17428608.0	1.0	C	11:17428608	11:17428608:T>C	ENSG00000006071	ENST00000684555	ENSE00003827282
rs377405677	11	17428669.0	17428669.0	1.0	T	11:17428669	11:17428669:C>T	ENSG00000006071	ENST00000684555	ENSE00003827282
rs1554905695	11	17396939.0	17396939.0	1.0	T	11:17396939	11:17396939:C>T	ENSG00000006071	ENST00000682215	ENSE00003818273
rs1554905695	11	17396939.0	17396939.0	1.0	T	11:17396939	11:17396939:C>T	ENSG00000006071	ENST00000642611	ENSE00003823065
rs1554905695	11	17396939.0	17396939.0	1.0	T	11:17396939	11:17396939:C>T	ENSG00000006071	ENST00000644484	ENSE00003830195
rs1554905695	11	17396939.0	17396939.0	1.0	T	11:17396939	11:17396939:C>T	ENSG00000006071	ENST00000682805	ENSE00003817084
rs781409724	11	17428608.0	17428608.0	1.0	C	11:17428608	11:17428608:T>C	ENSG00000006071	ENST00000524561	ENSE00003825514
rs377405677	11	17428669.0	17428669.0	1.0	T	11:17428669	11:17428669:C>T	ENSG00000006071	ENST00000524561	ENSE00003825514
rs781409724	11	17428608.0	17428608.0	1.0	C	11:17428608	11:17428608:T>C	ENSG00000006071	ENST00000682204	ENSE00003826692
rs377405677	11	17428669.0	17428669.0	1.0	T	11:17428669	11:17428669:C>T	ENSG00000006071	ENST00000682204	ENSE00003826692
rs751209734	11	17470206.0	17470206.0	1.0	A	11:17470206	11:17470206:G>A	ENSG00000006071	ENST00000684593	ENSE00003816014
rs781409724	11	17428608.0	17428608.0	1.0	C	11:17428608	11:17428608:T>C	ENSG00000006071	ENST00000684288	ENSE00003820486
rs377405677	11	17428669.0	17428669.0	1.0	T	11:17428669	11:17428669:C>T	ENSG00000006071	ENST00000684288	ENSE00003820486
rs1554905695	11	17396939.0	17396939.0	1.0	T	11:17396939	11:17396939:C>T	ENSG00000006071	ENST00000642579	ENSE00003819191
rs781409724	11	17428608.0	17428608.0	1.0	C	11:17428608	11:17428608:T>C	ENSG00000006071	ENST00000647086	ENSE00003818890
rs377405677	11	17428669.0	17428669.0	1.0	T	11:17428669	11:17428669:C>T	ENSG00000006071	ENST00000647086	ENSE00003818890
rs1554905695	11	17396939.0	17396939.0	1.0	T	11:17396939	11:17396939:C>T	ENSG00000006071	ENST00000647086	ENSE00003824852
rs1554905695	11	17396939.0	17396939.0	1.0	T	11:17396939	11:17396939:C>T	ENSG00000006071	ENST00000644757	ENSE00003827579
rs781409724	11	17428608.0	17428608.0	1.0	C	11:17428608	11:17428608:T>C	ENSG00000006071	ENST00000645076	ENSE00001481296
rs1431503235	11	17407362.0	17407362.0	1.0	A	11:17407362	11:17407362:T>A	ENSG00000006071	ENST00000645004	ENSE00003830477
rs1431503235	11	17407362.0	17407362.0	1.0	A	11:17407362	11:17407362:T>A	ENSG00000006071	ENST00000645417	ENSE00003816015
rs1554905695	11	17396939.0	17396939.0	1.0	T	11:17396939	11:17396939:C>T	ENSG00000006071	ENST00000527905	ENSE00002181450
rs1554905695	11	17396939.0	17396939.0	1.0	T	11:17396939	11:17396939:C>T	ENSG00000006071	ENST00000531891	ENSE00002196979
rs193922400	11	17404524.0	17404524.0	1.0	A	11:17404524	11:17404524:C>A	ENSG00000006071	ENST00000531137	ENSE00002169689
rs1554905695	11	17396939.0	17396939.0	1.0	T	11:17396939	11:17396939:C>T	ENSG00000006071	ENST00000531137	ENSE00002199912
rs202189540	11	17413447.0	17413447.0	1.0	T	11:17413447	11:17413447:G>T	ENSG00000006071	ENST00000526921	ENSE00002195815
rs781409724	11	17428608.0	17428608.0	1.0	C	11:17428608	11:17428608:T>C	ENSG00000006071	ENST00000532728	ENSE00003823730
rs377405677	11	17428669.0	17428669.0	1.0	T	11:17428669	11:17428669:C>T	ENSG00000006071	ENST00000532728	ENSE00003823730
rs754026684	11	17448571.0	17448571.0	1.0	C	11:17448571	11:17448571:T>C	ENSG00000006071	ENST00000682863	ENSE00003916495
rs754026684	11	17448571.0	17448571.0	1.0	C	11:17448571	11:17448571:T>C	ENSG00000006071	ENST00000682053	ENSE00003916069
rs754026684	11	17448571.0	17448571.0	1.0	C	11:17448571	11:17448571:T>C	ENSG00000006071	ENST00000646737	ENSE00003818970
rs751209734	11	17470206.0	17470206.0	1.0	A	11:17470206	11:17470206:G>A	ENSG00000006071	ENST00000612903	ENSE00003739050
rs72559734	11	17474955.0	17474955.0	1.0	A	11:17474955	11:17474955:C>A	ENSG00000006071	ENST00000683066	ENSE00003920700
rs1379321773	2	10047653.0	10047653.0	1.0	C	2:10047653	2:10047653:A>C	ENSG00000172059	ENST00000401510	ENSE00001561024
rs1391231205	2	10043730.0	10043730.0	1.0	G	2:10043730	2:10043730:A>G	ENSG00000172059	ENST00000305883	ENSE00001265488
rs1379321773	2	10047653.0	10047653.0	1.0	C	2:10047653	2:10047653:A>C	ENSG00000172059	ENST00000305883	ENSE00001171571
rs1379321773	2	10047653.0	10047653.0	1.0	C	2:10047653	2:10047653:A>C	ENSG00000172059	ENST00000448523	ENSE00001701589
rs1379321773	2	10047653.0	10047653.0	1.0	C	2:10047653	2:10047653:A>C	ENSG00000172059	ENST00000440320	ENSE00001795564
rs137853247	12	120978860.0	120978860.0	1.0	C	12:120978860	12:120978860:G>C	ENSG00000135100	ENST00000257555	ENSE00001893688
rs1001854457	12	120978866.0	120978866.0	1.0	T	12:120978866	12:120978866:C>T	ENSG00000135100	ENST00000257555	ENSE00001893688
rs202180554	12	120978993.0	120978993.0	1.0	T	12:120978993	12:120978993:C>T	ENSG00000135100	ENST00000257555	ENSE00001893688
rs202180554	12	120978993.0	120978993.0	1.0	G	12:120978993	12:120978993:C>G	ENSG00000135100	ENST00000257555	ENSE00001893688
rs753998395	12	120988898.0	120988898.0	1.0	T	12:120988898	12:120988898:G>T	ENSG00000135100	ENST00000257555	ENSE00003700642
rs893256143	12	120993592.0	120993592.0	1.0	T	12:120993592	12:120993592:G>T	ENSG00000135100	ENST00000257555	ENSE00003741801
rs769086289	12	120993678.0	120993678.0	1.0	T	12:120993678	12:120993678:C>T	ENSG00000135100	ENST00000257555	ENSE00003741801
rs137853245	12	120994277.0	120994277.0	1.0	G	12:120994277	12:120994277:C>G	ENSG00000135100	ENST00000257555	ENSE00003701736
rs765829022	12	120994315.0	120994315.0	1.0	T	12:120994315	12:120994315:C>T	ENSG00000135100	ENST00000257555	ENSE00003701736
rs151256267	12	120994321.0	120994321.0	1.0	T	12:120994321	12:120994321:C>T	ENSG00000135100	ENST00000257555	ENSE00003701736
rs151256267	12	120994321.0	120994321.0	1.0	G	12:120994321	12:120994321:C>G	ENSG00000135100	ENST00000257555	ENSE00003701736
rs193922606	12	120994322.0	120994322.0	1.0	T	12:120994322	12:120994322:C>T	ENSG00000135100	ENST00000257555	ENSE00003701736
rs193922606	12	120994322.0	120994322.0	1.0	G	12:120994322	12:120994322:C>G	ENSG00000135100	ENST00000257555	ENSE00003701736
rs1315462017	12	120996557.0	120996557.0	1.0	T	12:120996557	12:120996557:G>T	ENSG00000135100	ENST00000257555	ENSE00003697565
rs754729248	12	120996568.0	120996568.0	1.0	T	12:120996568	12:120996568:C>T	ENSG00000135100	ENST00000257555	ENSE00003697565
rs754729248	12	120996568.0	120996568.0	1.0	G	12:120996568	12:120996568:C>G	ENSG00000135100	ENST00000257555	ENSE00003697565
rs371717826	12	120996569.0	120996569.0	1.0	G	12:120996569	12:120996569:C>G	ENSG00000135100	ENST00000257555	ENSE00003697565
rs193922580	12	120997588.0	120997588.0	1.0	T	12:120997588	12:120997588:C>T	ENSG00000135100	ENST00000257555	ENSE00003478630
rs944413465	12	120999278.0	120999278.0	1.0	T	12:120999278	12:120999278:C>T	ENSG00000135100	ENST00000257555	ENSE00003514431
rs483353044	12	120999288.0	120999288.0	1.0	C	12:120999288	12:120999288:G>C	ENSG00000135100	ENST00000257555	ENSE00003514431
rs753702603	12	120999303.0	120999303.0	1.0	T	12:120999303	12:120999303:A>T	ENSG00000135100	ENST00000257555	ENSE00003514431
rs745460046	12	120999310.0	120999310.0	1.0	T	12:120999310	12:120999310:C>T	ENSG00000135100	ENST00000257555	ENSE00003514431
rs137853247	12	120978860.0	120978860.0	1.0	C	12:120978860	12:120978860:G>C	ENSG00000135100	ENST00000400024	ENSE00001561916
rs1001854457	12	120978866.0	120978866.0	1.0	T	12:120978866	12:120978866:C>T	ENSG00000135100	ENST00000400024	ENSE00001561916
rs202180554	12	120978993.0	120978993.0	1.0	T	12:120978993	12:120978993:C>T	ENSG00000135100	ENST00000400024	ENSE00001561916
rs202180554	12	120978993.0	120978993.0	1.0	G	12:120978993	12:120978993:C>G	ENSG00000135100	ENST00000400024	ENSE00001561916
rs193922580	12	120997588.0	120997588.0	1.0	T	12:120997588	12:120997588:C>T	ENSG00000135100	ENST00000400024	ENSE00001548795
rs137853247	12	120978860.0	120978860.0	1.0	C	12:120978860	12:120978860:G>C	ENSG00000135100	ENST00000560968	ENSE00003536103
rs1001854457	12	120978866.0	120978866.0	1.0	T	12:120978866	12:120978866:C>T	ENSG00000135100	ENST00000560968	ENSE00003536103
rs202180554	12	120978993.0	120978993.0	1.0	T	12:120978993	12:120978993:C>T	ENSG00000135100	ENST00000560968	ENSE00003536103
rs202180554	12	120978993.0	120978993.0	1.0	G	12:120978993	12:120978993:C>G	ENSG00000135100	ENST00000560968	ENSE00003536103
rs1315462017	12	120996557.0	120996557.0	1.0	T	12:120996557	12:120996557:G>T	ENSG00000135100	ENST00000560968	ENSE00003525123
rs754729248	12	120996568.0	120996568.0	1.0	T	12:120996568	12:120996568:C>T	ENSG00000135100	ENST00000560968	ENSE00003525123
rs754729248	12	120996568.0	120996568.0	1.0	G	12:120996568	12:120996568:C>G	ENSG00000135100	ENST00000560968	ENSE00003525123
rs371717826	12	120996569.0	120996569.0	1.0	G	12:120996569	12:120996569:C>G	ENSG00000135100	ENST00000560968	ENSE00003525123
rs193922580	12	120997588.0	120997588.0	1.0	T	12:120997588	12:120997588:C>T	ENSG00000135100	ENST00000560968	ENSE00003586124
rs944413465	12	120999278.0	120999278.0	1.0	T	12:120999278	12:120999278:C>T	ENSG00000135100	ENST00000560968	ENSE00003569361
rs483353044	12	120999288.0	120999288.0	1.0	C	12:120999288	12:120999288:G>C	ENSG00000135100	ENST00000560968	ENSE00003569361
rs753702603	12	120999303.0	120999303.0	1.0	T	12:120999303	12:120999303:A>T	ENSG00000135100	ENST00000560968	ENSE00003569361
rs745460046	12	120999310.0	120999310.0	1.0	T	12:120999310	12:120999310:C>T	ENSG00000135100	ENST00000560968	ENSE00003569361
rs137853247	12	120978860.0	120978860.0	1.0	C	12:120978860	12:120978860:G>C	ENSG00000135100	ENST00000402929	ENSE00001551329
rs1001854457	12	120978866.0	120978866.0	1.0	T	12:120978866	12:120978866:C>T	ENSG00000135100	ENST00000402929	ENSE00001551329
rs202180554	12	120978993.0	120978993.0	1.0	T	12:120978993	12:120978993:C>T	ENSG00000135100	ENST00000402929	ENSE00001551329
rs202180554	12	120978993.0	120978993.0	1.0	G	12:120978993	12:120978993:C>G	ENSG00000135100	ENST00000402929	ENSE00001551329
rs753998395	12	120988898.0	120988898.0	1.0	T	12:120988898	12:120988898:G>T	ENSG00000135100	ENST00000402929	ENSE00003592411
rs893256143	12	120993592.0	120993592.0	1.0	T	12:120993592	12:120993592:G>T	ENSG00000135100	ENST00000402929	ENSE00003749788
rs769086289	12	120993678.0	120993678.0	1.0	T	12:120993678	12:120993678:C>T	ENSG00000135100	ENST00000402929	ENSE00003749788
rs137853245	12	120994277.0	120994277.0	1.0	G	12:120994277	12:120994277:C>G	ENSG00000135100	ENST00000402929	ENSE00003697580
rs765829022	12	120994315.0	120994315.0	1.0	T	12:120994315	12:120994315:C>T	ENSG00000135100	ENST00000402929	ENSE00003697580
rs151256267	12	120994321.0	120994321.0	1.0	T	12:120994321	12:120994321:C>T	ENSG00000135100	ENST00000402929	ENSE00003697580
rs151256267	12	120994321.0	120994321.0	1.0	G	12:120994321	12:120994321:C>G	ENSG00000135100	ENST00000402929	ENSE00003697580
rs193922606	12	120994322.0	120994322.0	1.0	T	12:120994322	12:120994322:C>T	ENSG00000135100	ENST00000402929	ENSE00003697580
rs193922606	12	120994322.0	120994322.0	1.0	G	12:120994322	12:120994322:C>G	ENSG00000135100	ENST00000402929	ENSE00003697580
rs1315462017	12	120996557.0	120996557.0	1.0	T	12:120996557	12:120996557:G>T	ENSG00000135100	ENST00000402929	ENSE00001557240
rs754729248	12	120996568.0	120996568.0	1.0	T	12:120996568	12:120996568:C>T	ENSG00000135100	ENST00000402929	ENSE00001557240
rs754729248	12	120996568.0	120996568.0	1.0	G	12:120996568	12:120996568:C>G	ENSG00000135100	ENST00000402929	ENSE00001557240
rs371717826	12	120996569.0	120996569.0	1.0	G	12:120996569	12:120996569:C>G	ENSG00000135100	ENST00000402929	ENSE00001557240
rs193922580	12	120997588.0	120997588.0	1.0	T	12:120997588	12:120997588:C>T	ENSG00000135100	ENST00000402929	ENSE00001557240
rs193922580	12	120997588.0	120997588.0	1.0	T	12:120997588	12:120997588:C>T	ENSG00000135100	ENST00000535955	ENSE00002304920
rs137853247	12	120978860.0	120978860.0	1.0	C	12:120978860	12:120978860:G>C	ENSG00000135100	ENST00000538646	ENSE00002260235
rs1001854457	12	120978866.0	120978866.0	1.0	T	12:120978866	12:120978866:C>T	ENSG00000135100	ENST00000538646	ENSE00002260235
rs202180554	12	120978993.0	120978993.0	1.0	T	12:120978993	12:120978993:C>T	ENSG00000135100	ENST00000538646	ENSE00002260235
rs202180554	12	120978993.0	120978993.0	1.0	G	12:120978993	12:120978993:C>G	ENSG00000135100	ENST00000538646	ENSE00002260235
rs137853245	12	120994277.0	120994277.0	1.0	G	12:120994277	12:120994277:C>G	ENSG00000135100	ENST00000538646	ENSE00003523913
rs765829022	12	120994315.0	120994315.0	1.0	T	12:120994315	12:120994315:C>T	ENSG00000135100	ENST00000538646	ENSE00003523913
rs151256267	12	120994321.0	120994321.0	1.0	T	12:120994321	12:120994321:C>T	ENSG00000135100	ENST00000538646	ENSE00003523913
rs151256267	12	120994321.0	120994321.0	1.0	G	12:120994321	12:120994321:C>G	ENSG00000135100	ENST00000538646	ENSE00003523913
rs193922606	12	120994322.0	120994322.0	1.0	T	12:120994322	12:120994322:C>T	ENSG00000135100	ENST00000538646	ENSE00003523913
rs193922606	12	120994322.0	120994322.0	1.0	G	12:120994322	12:120994322:C>G	ENSG00000135100	ENST00000538646	ENSE00003523913
rs1315462017	12	120996557.0	120996557.0	1.0	T	12:120996557	12:120996557:G>T	ENSG00000135100	ENST00000538646	ENSE00003697179
rs754729248	12	120996568.0	120996568.0	1.0	T	12:120996568	12:120996568:C>T	ENSG00000135100	ENST00000538646	ENSE00003697179
rs754729248	12	120996568.0	120996568.0	1.0	G	12:120996568	12:120996568:C>G	ENSG00000135100	ENST00000538646	ENSE00003697179
rs371717826	12	120996569.0	120996569.0	1.0	G	12:120996569	12:120996569:C>G	ENSG00000135100	ENST00000538646	ENSE00003697179
rs193922580	12	120997588.0	120997588.0	1.0	T	12:120997588	12:120997588:C>T	ENSG00000135100	ENST00000538646	ENSE00002242076
rs137853247	12	120978860.0	120978860.0	1.0	C	12:120978860	12:120978860:G>C	ENSG00000135100	ENST00000540108	ENSE00001126431
rs1001854457	12	120978866.0	120978866.0	1.0	T	12:120978866	12:120978866:C>T	ENSG00000135100	ENST00000540108	ENSE00001126431
rs202180554	12	120978993.0	120978993.0	1.0	T	12:120978993	12:120978993:C>T	ENSG00000135100	ENST00000540108	ENSE00001126431
rs202180554	12	120978993.0	120978993.0	1.0	G	12:120978993	12:120978993:C>G	ENSG00000135100	ENST00000540108	ENSE00001126431
rs893256143	12	120993592.0	120993592.0	1.0	T	12:120993592	12:120993592:G>T	ENSG00000135100	ENST00000540108	ENSE00003509687
rs769086289	12	120993678.0	120993678.0	1.0	T	12:120993678	12:120993678:C>T	ENSG00000135100	ENST00000540108	ENSE00003509687
rs944413465	12	120999278.0	120999278.0	1.0	T	12:120999278	12:120999278:C>T	ENSG00000135100	ENST00000541395	ENSE00002281564
rs483353044	12	120999288.0	120999288.0	1.0	C	12:120999288	12:120999288:G>C	ENSG00000135100	ENST00000541395	ENSE00002281564
rs753702603	12	120999303.0	120999303.0	1.0	T	12:120999303	12:120999303:A>T	ENSG00000135100	ENST00000541395	ENSE00002281564
rs745460046	12	120999310.0	120999310.0	1.0	T	12:120999310	12:120999310:C>T	ENSG00000135100	ENST00000541395	ENSE00002281564
rs137853247	12	120978860.0	120978860.0	1.0	C	12:120978860	12:120978860:G>C	ENSG00000135100	ENST00000544413	ENSE00001556260
rs1001854457	12	120978866.0	120978866.0	1.0	T	12:120978866	12:120978866:C>T	ENSG00000135100	ENST00000544413	ENSE00001556260
rs202180554	12	120978993.0	120978993.0	1.0	T	12:120978993	12:120978993:C>T	ENSG00000135100	ENST00000544413	ENSE00001556260
rs202180554	12	120978993.0	120978993.0	1.0	G	12:120978993	12:120978993:C>G	ENSG00000135100	ENST00000544413	ENSE00001556260
rs1315462017	12	120996557.0	120996557.0	1.0	T	12:120996557	12:120996557:G>T	ENSG00000135100	ENST00000543255	ENSE00002287623
rs754729248	12	120996568.0	120996568.0	1.0	T	12:120996568	12:120996568:C>T	ENSG00000135100	ENST00000543255	ENSE00002287623
rs754729248	12	120996568.0	120996568.0	1.0	G	12:120996568	12:120996568:C>G	ENSG00000135100	ENST00000543255	ENSE00002287623
rs371717826	12	120996569.0	120996569.0	1.0	G	12:120996569	12:120996569:C>G	ENSG00000135100	ENST00000543255	ENSE00002287623
rs116093166	7	44188923.0	44188923.0	1.0	T	7:44188923	7:44188923:C>T	ENSG00000106633	ENST00000673284	ENSE00001362239
rs759072800	7	44151069.0	44151069.0	1.0	T	7:44151069	7:44151069:C>T	ENSG00000106633	ENST00000673284	ENSE00000680809
rs1554335616	7	44151075.0	44151075.0	1.0	T	7:44151075	7:44151075:G>T	ENSG00000106633	ENST00000673284	ENSE00000680809
rs1085307455	7	44149977.0	44149977.0	1.0	T	7:44149977	7:44149977:G>T	ENSG00000106633	ENST00000673284	ENSE00000680807
rs1085307455	7	44149977.0	44149977.0	1.0	C	7:44149977	7:44149977:G>C	ENSG00000106633	ENST00000673284	ENSE00000680807
rs1481197092	7	44150049.0	44150049.0	1.0	G	7:44150049	7:44150049:A>G	ENSG00000106633	ENST00000673284	ENSE00000680807
rs1360415315	7	44149772.0	44149772.0	1.0	T	7:44149772	7:44149772:C>T	ENSG00000106633	ENST00000673284	ENSE00000832577
rs144723656	7	44149794.0	44149794.0	1.0	T	7:44149794	7:44149794:G>T	ENSG00000106633	ENST00000673284	ENSE00000832577
rs144723656	7	44149794.0	44149794.0	1.0	C	7:44149794	7:44149794:G>C	ENSG00000106633	ENST00000673284	ENSE00000832577
rs80356654	7	44149810.0	44149810.0	1.0	T	7:44149810	7:44149810:A>T	ENSG00000106633	ENST00000673284	ENSE00000832577
rs104894008	7	44147732.0	44147732.0	1.0	T	7:44147732	7:44147732:C>T	ENSG00000106633	ENST00000673284	ENSE00000832576
rs1583596378	7	44147741.0	44147741.0	1.0	T	7:44147741	7:44147741:C>T	ENSG00000106633	ENST00000673284	ENSE00000832576
rs769268803	7	44147747.0	44147747.0	1.0	T	7:44147747	7:44147747:C>T	ENSG00000106633	ENST00000673284	ENSE00000832576
rs748964205	7	44147756.0	44147756.0	1.0	T	7:44147756	7:44147756:C>T	ENSG00000106633	ENST00000673284	ENSE00000832576
rs193922340	7	44146530.0	44146530.0	1.0	T	7:44146530	7:44146530:C>T	ENSG00000106633	ENST00000673284	ENSE00003605854
rs1312678560	7	44146574.0	44146574.0	1.0	T	7:44146574	7:44146574:C>T	ENSG00000106633	ENST00000673284	ENSE00003605854
rs193922335	7	44146611.0	44146611.0	1.0	C	7:44146611	7:44146611:T>C	ENSG00000106633	ENST00000673284	ENSE00003605854
rs193921338	7	44145590.0	44145590.0	1.0	T	7:44145590	7:44145590:G>T	ENSG00000106633	ENST00000673284	ENSE00000832574
rs777870079	7	44145602.0	44145602.0	1.0	T	7:44145602	7:44145602:G>T	ENSG00000106633	ENST00000673284	ENSE00000832574
rs193922266	7	44145608.0	44145608.0	1.0	T	7:44145608	7:44145608:A>T	ENSG00000106633	ENST00000673284	ENSE00000832574
rs193922262	7	44145636.0	44145636.0	1.0	G	7:44145636	7:44145636:C>G	ENSG00000106633	ENST00000673284	ENSE00000832574
rs556581174	7	44145637.0	44145637.0	1.0	T	7:44145637	7:44145637:G>T	ENSG00000106633	ENST00000673284	ENSE00000832574
rs556581174	7	44145637.0	44145637.0	1.0	C	7:44145637	7:44145637:G>C	ENSG00000106633	ENST00000673284	ENSE00000832574
rs1131691416	7	44145194.0	44145194.0	1.0	T	7:44145194	7:44145194:C>T	ENSG00000106633	ENST00000673284	ENSE00003895799
rs1185622190	7	44145224.0	44145224.0	1.0	C	7:44145224	7:44145224:G>C	ENSG00000106633	ENST00000673284	ENSE00003895799
rs193922273	7	44145266.0	44145266.0	1.0	T	7:44145266	7:44145266:A>T	ENSG00000106633	ENST00000673284	ENSE00003895799
rs1010302320	7	44145269.0	44145269.0	1.0	G	7:44145269	7:44145269:C>G	ENSG00000106633	ENST00000673284	ENSE00003895799
rs193921338	7	44145590.0	44145590.0	1.0	T	7:44145590	7:44145590:G>T	ENSG00000106633	ENST00000672743	ENSE00003894670
rs777870079	7	44145602.0	44145602.0	1.0	T	7:44145602	7:44145602:G>T	ENSG00000106633	ENST00000672743	ENSE00003894670
rs193922266	7	44145608.0	44145608.0	1.0	T	7:44145608	7:44145608:A>T	ENSG00000106633	ENST00000672743	ENSE00003894670
rs193922262	7	44145636.0	44145636.0	1.0	G	7:44145636	7:44145636:C>G	ENSG00000106633	ENST00000672743	ENSE00003894670
rs556581174	7	44145637.0	44145637.0	1.0	T	7:44145637	7:44145637:G>T	ENSG00000106633	ENST00000672743	ENSE00003894670
rs556581174	7	44145637.0	44145637.0	1.0	C	7:44145637	7:44145637:G>C	ENSG00000106633	ENST00000672743	ENSE00003894670
rs1131691416	7	44145194.0	44145194.0	1.0	T	7:44145194	7:44145194:C>T	ENSG00000106633	ENST00000672743	ENSE00003892398
rs1185622190	7	44145224.0	44145224.0	1.0	C	7:44145224	7:44145224:G>C	ENSG00000106633	ENST00000672743	ENSE00003892398
rs193922273	7	44145266.0	44145266.0	1.0	T	7:44145266	7:44145266:A>T	ENSG00000106633	ENST00000672743	ENSE00003892398
rs1010302320	7	44145269.0	44145269.0	1.0	G	7:44145269	7:44145269:C>G	ENSG00000106633	ENST00000672743	ENSE00003892398
rs193921338	7	44145590.0	44145590.0	1.0	T	7:44145590	7:44145590:G>T	ENSG00000106633	ENST00000459642	ENSE00001845679
rs777870079	7	44145602.0	44145602.0	1.0	T	7:44145602	7:44145602:G>T	ENSG00000106633	ENST00000459642	ENSE00001845679
rs193922266	7	44145608.0	44145608.0	1.0	T	7:44145608	7:44145608:A>T	ENSG00000106633	ENST00000459642	ENSE00001845679
rs193922262	7	44145636.0	44145636.0	1.0	G	7:44145636	7:44145636:C>G	ENSG00000106633	ENST00000459642	ENSE00001845679
rs556581174	7	44145637.0	44145637.0	1.0	T	7:44145637	7:44145637:G>T	ENSG00000106633	ENST00000459642	ENSE00001845679
rs556581174	7	44145637.0	44145637.0	1.0	C	7:44145637	7:44145637:G>C	ENSG00000106633	ENST00000459642	ENSE00001845679
rs1131691416	7	44145194.0	44145194.0	1.0	T	7:44145194	7:44145194:C>T	ENSG00000106633	ENST00000459642	ENSE00001957151
rs1185622190	7	44145224.0	44145224.0	1.0	C	7:44145224	7:44145224:G>C	ENSG00000106633	ENST00000459642	ENSE00001957151
rs193922273	7	44145266.0	44145266.0	1.0	T	7:44145266	7:44145266:A>T	ENSG00000106633	ENST00000459642	ENSE00001957151
rs1010302320	7	44145269.0	44145269.0	1.0	G	7:44145269	7:44145269:C>G	ENSG00000106633	ENST00000459642	ENSE00001957151
rs1131691416	7	44145194.0	44145194.0	1.0	T	7:44145194	7:44145194:C>T	ENSG00000106633	ENST00000336642	ENSE00001689304
rs1185622190	7	44145224.0	44145224.0	1.0	C	7:44145224	7:44145224:G>C	ENSG00000106633	ENST00000336642	ENSE00001689304
rs193922273	7	44145266.0	44145266.0	1.0	T	7:44145266	7:44145266:A>T	ENSG00000106633	ENST00000336642	ENSE00001689304
rs1010302320	7	44145269.0	44145269.0	1.0	G	7:44145269	7:44145269:C>G	ENSG00000106633	ENST00000336642	ENSE00001689304
rs759072800	7	44151069.0	44151069.0	1.0	T	7:44151069	7:44151069:C>T	ENSG00000106633	ENST00000395796	ENSE00003917534
rs1554335616	7	44151075.0	44151075.0	1.0	T	7:44151075	7:44151075:G>T	ENSG00000106633	ENST00000395796	ENSE00003917534
rs1085307455	7	44149977.0	44149977.0	1.0	T	7:44149977	7:44149977:G>T	ENSG00000106633	ENST00000395796	ENSE00003921445
rs1085307455	7	44149977.0	44149977.0	1.0	C	7:44149977	7:44149977:G>C	ENSG00000106633	ENST00000395796	ENSE00003921445
rs1481197092	7	44150049.0	44150049.0	1.0	G	7:44150049	7:44150049:A>G	ENSG00000106633	ENST00000395796	ENSE00003921445
rs1360415315	7	44149772.0	44149772.0	1.0	T	7:44149772	7:44149772:C>T	ENSG00000106633	ENST00000395796	ENSE00003918725
rs144723656	7	44149794.0	44149794.0	1.0	T	7:44149794	7:44149794:G>T	ENSG00000106633	ENST00000395796	ENSE00003918725
rs144723656	7	44149794.0	44149794.0	1.0	C	7:44149794	7:44149794:G>C	ENSG00000106633	ENST00000395796	ENSE00003918725
rs80356654	7	44149810.0	44149810.0	1.0	T	7:44149810	7:44149810:A>T	ENSG00000106633	ENST00000395796	ENSE00003918725
rs104894008	7	44147732.0	44147732.0	1.0	T	7:44147732	7:44147732:C>T	ENSG00000106633	ENST00000395796	ENSE00003922178
rs1583596378	7	44147741.0	44147741.0	1.0	T	7:44147741	7:44147741:C>T	ENSG00000106633	ENST00000395796	ENSE00003922178
rs769268803	7	44147747.0	44147747.0	1.0	T	7:44147747	7:44147747:C>T	ENSG00000106633	ENST00000395796	ENSE00003922178
rs748964205	7	44147756.0	44147756.0	1.0	T	7:44147756	7:44147756:C>T	ENSG00000106633	ENST00000395796	ENSE00003922178
rs193922340	7	44146530.0	44146530.0	1.0	T	7:44146530	7:44146530:C>T	ENSG00000106633	ENST00000395796	ENSE00003627948
rs1312678560	7	44146574.0	44146574.0	1.0	T	7:44146574	7:44146574:C>T	ENSG00000106633	ENST00000395796	ENSE00003627948
rs193922335	7	44146611.0	44146611.0	1.0	C	7:44146611	7:44146611:T>C	ENSG00000106633	ENST00000395796	ENSE00003627948
rs1131691416	7	44145194.0	44145194.0	1.0	T	7:44145194	7:44145194:C>T	ENSG00000106633	ENST00000395796	ENSE00001860861
rs1185622190	7	44145224.0	44145224.0	1.0	C	7:44145224	7:44145224:G>C	ENSG00000106633	ENST00000395796	ENSE00001860861
rs193922273	7	44145266.0	44145266.0	1.0	T	7:44145266	7:44145266:A>T	ENSG00000106633	ENST00000395796	ENSE00001860861
rs1010302320	7	44145269.0	44145269.0	1.0	G	7:44145269	7:44145269:C>G	ENSG00000106633	ENST00000395796	ENSE00001860861
rs104894008	7	44147732.0	44147732.0	1.0	T	7:44147732	7:44147732:C>T	ENSG00000106633	ENST00000616242	ENSE00003889934
rs1583596378	7	44147741.0	44147741.0	1.0	T	7:44147741	7:44147741:C>T	ENSG00000106633	ENST00000616242	ENSE00003889934
rs769268803	7	44147747.0	44147747.0	1.0	T	7:44147747	7:44147747:C>T	ENSG00000106633	ENST00000616242	ENSE00003889934
rs748964205	7	44147756.0	44147756.0	1.0	T	7:44147756	7:44147756:C>T	ENSG00000106633	ENST00000616242	ENSE00003889934
rs193922340	7	44146530.0	44146530.0	1.0	T	7:44146530	7:44146530:C>T	ENSG00000106633	ENST00000616242	ENSE00003919211
rs1312678560	7	44146574.0	44146574.0	1.0	T	7:44146574	7:44146574:C>T	ENSG00000106633	ENST00000616242	ENSE00003919211
rs193922335	7	44146611.0	44146611.0	1.0	C	7:44146611	7:44146611:T>C	ENSG00000106633	ENST00000616242	ENSE00003919211
rs1131691416	7	44145194.0	44145194.0	1.0	T	7:44145194	7:44145194:C>T	ENSG00000106633	ENST00000616242	ENSE00003716725
rs1185622190	7	44145224.0	44145224.0	1.0	C	7:44145224	7:44145224:G>C	ENSG00000106633	ENST00000616242	ENSE00003716725
rs193922273	7	44145266.0	44145266.0	1.0	T	7:44145266	7:44145266:A>T	ENSG00000106633	ENST00000616242	ENSE00003716725
rs1010302320	7	44145269.0	44145269.0	1.0	G	7:44145269	7:44145269:C>G	ENSG00000106633	ENST00000616242	ENSE00003716725
rs193922340	7	44146530.0	44146530.0	1.0	T	7:44146530	7:44146530:C>T	ENSG00000106633	ENST00000683378	ENSE00003920110
rs1312678560	7	44146574.0	44146574.0	1.0	T	7:44146574	7:44146574:C>T	ENSG00000106633	ENST00000683378	ENSE00003920110
rs193922335	7	44146611.0	44146611.0	1.0	C	7:44146611	7:44146611:T>C	ENSG00000106633	ENST00000683378	ENSE00003920110
rs1131691416	7	44145194.0	44145194.0	1.0	T	7:44145194	7:44145194:C>T	ENSG00000106633	ENST00000683378	ENSE00003920782
rs1185622190	7	44145224.0	44145224.0	1.0	C	7:44145224	7:44145224:G>C	ENSG00000106633	ENST00000683378	ENSE00003920782
rs193922273	7	44145266.0	44145266.0	1.0	T	7:44145266	7:44145266:A>T	ENSG00000106633	ENST00000683378	ENSE00003920782
rs1010302320	7	44145269.0	44145269.0	1.0	G	7:44145269	7:44145269:C>G	ENSG00000106633	ENST00000683378	ENSE00003920782
rs1131691416	7	44145194.0	44145194.0	1.0	T	7:44145194	7:44145194:C>T	ENSG00000106633	ENST00000671824	ENSE00001848990
rs1185622190	7	44145224.0	44145224.0	1.0	C	7:44145224	7:44145224:G>C	ENSG00000106633	ENST00000671824	ENSE00001848990
rs193922273	7	44145266.0	44145266.0	1.0	T	7:44145266	7:44145266:A>T	ENSG00000106633	ENST00000671824	ENSE00001848990
rs1010302320	7	44145269.0	44145269.0	1.0	G	7:44145269	7:44145269:C>G	ENSG00000106633	ENST00000671824	ENSE00001848990
rs116093166	7	44188923.0	44188923.0	1.0	T	7:44188923	7:44188923:C>T	ENSG00000106633	ENST00000437084	ENSE00001626115
rs1131691416	7	44145194.0	44145194.0	1.0	T	7:44145194	7:44145194:C>T	ENSG00000106633	ENST00000437084	ENSE00001654004
rs1185622190	7	44145224.0	44145224.0	1.0	C	7:44145224	7:44145224:G>C	ENSG00000106633	ENST00000437084	ENSE00001654004
rs193922273	7	44145266.0	44145266.0	1.0	T	7:44145266	7:44145266:A>T	ENSG00000106633	ENST00000437084	ENSE00001654004
rs1010302320	7	44145269.0	44145269.0	1.0	G	7:44145269	7:44145269:C>G	ENSG00000106633	ENST00000437084	ENSE00001654004
rs116093166	7	44188923.0	44188923.0	1.0	T	7:44188923	7:44188923:C>T	ENSG00000106633	ENST00000682635	ENSE00003917244
rs1360415315	7	44149772.0	44149772.0	1.0	T	7:44149772	7:44149772:C>T	ENSG00000106633	ENST00000682635	ENSE00003920826
rs144723656	7	44149794.0	44149794.0	1.0	T	7:44149794	7:44149794:G>T	ENSG00000106633	ENST00000682635	ENSE00003920826
rs144723656	7	44149794.0	44149794.0	1.0	C	7:44149794	7:44149794:G>C	ENSG00000106633	ENST00000682635	ENSE00003920826
rs80356654	7	44149810.0	44149810.0	1.0	T	7:44149810	7:44149810:A>T	ENSG00000106633	ENST00000682635	ENSE00003920826
rs115887120	7	127615429.0	127615429.0	1.0	T	7:127615429	7:127615429:C>T	ENSG00000106331	ENST00000341640	ENSE00000882266
rs3824004	7	127613497.0	127613497.0	1.0	T	7:127613497	7:127613497:G>T	ENSG00000106331	ENST00000341640	ENSE00003502662
rs115887120	7	127615429.0	127615429.0	1.0	T	7:127615429	7:127615429:C>T	ENSG00000106331	ENST00000639438	ENSE00003535919
rs115887120	7	127615429.0	127615429.0	1.0	T	7:127615429	7:127615429:C>T	ENSG00000106331	ENST00000483494	ENSE00003841351
rs3824004	7	127613497.0	127613497.0	1.0	T	7:127613497	7:127613497:G>T	ENSG00000106331	ENST00000483494	ENSE00003481536
rs115887120	7	127615429.0	127615429.0	1.0	T	7:127615429	7:127615429:C>T	ENSG00000106331	ENST00000611453	ENSE00003849519
rs781364316	20	44419795.0	44419795.0	1.0	T	20:44419795	20:44419795:G>T	ENSG00000101076	ENST00000316673	ENSE00003630078
rs781364316	20	44419795.0	44419795.0	1.0	T	20:44419795	20:44419795:G>T	ENSG00000101076	ENST00000372920	ENSE00003612929
rs781364316	20	44419795.0	44419795.0	1.0	T	20:44419795	20:44419795:G>T	ENSG00000101076	ENST00000683657	ENSE00003916627
rs766934515	8	11549092.0	11549092.0	1.0	G	8:11549092	8:11549092:T>G	ENSG00000136573	ENST00000645242	ENSE00000979582
rs766934515	8	11549092.0	11549092.0	1.0	G	8:11549092	8:11549092:T>G	ENSG00000136573	ENST00000696154	ENSE00003966223
rs766934515	8	11549092.0	11549092.0	1.0	G	8:11549092	8:11549092:T>G	ENSG00000136573	ENST00000533828	ENSE00002153201
rs758919455	13	27920440.0	27920440.0	1.0	T	13:27920440	13:27920440:C>T	ENSG00000139515	ENST00000381033	ENSE00001487306
rs758919455	13	27920440.0	27920440.0	1.0	G	13:27920440	13:27920440:C>G	ENSG00000139515	ENST00000381033	ENSE00001487306
rs553756272	2	181678686.0	181678686.0	1.0	T	2:181678686	2:181678686:C>T	ENSG00000162992	ENST00000295108	ENSE00001070446
rs553756272	2	181678686.0	181678686.0	1.0	T	2:181678686	2:181678686:C>T	ENSG00000162992	ENST00000684079	ENSE00003917287
rs553756272	2	181678686.0	181678686.0	1.0	T	2:181678686	2:181678686:C>T	ENSG00000162992	ENST00000683430	ENSE00003922038
rs760079000	17	37733788.0	37733788.0	1.0	T	17:37733788	17:37733788:A>T	ENSG00000275410	ENST00000617811	ENSE00003753361
rs760079000	17	37733788.0	37733788.0	1.0	T	17:37733788	17:37733788:A>T	ENSG00000275410	ENST00000618894	ENSE00003744941
rs72559734	11	17474955.0	17474955.0	1.0	T	11:17474955	11:17474955:C>T	ENSG00000006071	ENST00000644772	ENSE00003518799
rs193922400	11	17404524.0	17404524.0	1.0	T	11:17404524	11:17404524:C>T	ENSG00000006071	ENST00000644772	ENSE00003674189
rs193922400	11	17404524.0	17404524.0	1.0	T	11:17404524	11:17404524:C>T	ENSG00000006071	ENST00000643562	ENSE00003514460
rs193922400	11	17404524.0	17404524.0	1.0	T	11:17404524	11:17404524:C>T	ENSG00000006071	ENST00000528374	ENSE00002169001
rs72559734	11	17474955.0	17474955.0	1.0	T	11:17474955	11:17474955:C>T	ENSG00000006071	ENST00000683693	ENSE00003569766
rs193922400	11	17404524.0	17404524.0	1.0	T	11:17404524	11:17404524:C>T	ENSG00000006071	ENST00000531137	ENSE00002169689
rs72559734	11	17474955.0	17474955.0	1.0	T	11:17474955	11:17474955:C>T	ENSG00000006071	ENST00000683066	ENSE00003920700
rs1379321773	2	10047653.0	10047653.0	1.0	G	2:10047653	2:10047653:A>G	ENSG00000172059	ENST00000401510	ENSE00001561024
rs1391231205	2	10043730.0	10043730.0	1.0	T	2:10043730	2:10043730:A>T	ENSG00000172059	ENST00000305883	ENSE00001265488
rs1379321773	2	10047653.0	10047653.0	1.0	G	2:10047653	2:10047653:A>G	ENSG00000172059	ENST00000305883	ENSE00001171571
rs1379321773	2	10047653.0	10047653.0	1.0	G	2:10047653	2:10047653:A>G	ENSG00000172059	ENST00000448523	ENSE00001701589
rs1379321773	2	10047653.0	10047653.0	1.0	G	2:10047653	2:10047653:A>G	ENSG00000172059	ENST00000440320	ENSE00001795564
