# Supplementary material for: Bioinformatics pipeline for the systematic mining genomic and proteomic variation linked to rare diseases: The example of monogenic diabetes
Source: PLoS One. 2024 Apr 18;19(4):e0300350. doi: 10.1371/journal.pone.0300350 (PMC11025945; doi:10.1371/journal.pone.0300350)
Supplement: S7 Table — (CSV) [file pone.0300350.s007.csv]

id	seq_region_name	start	end	strand	vf_allele	Location	coordinate	Gene	Transcript	Exon
rs113651985	4	6289120.0	6289120.0	1.0	T	4:6289120	4:6289120:C>T	ENSG00000109501	ENST00000503569	ENSE00000701011
rs567563179	4	6291208.0	6291208.0	1.0	A	4:6291208	4:6291208:G>A	ENSG00000109501	ENST00000503569	ENSE00003648875
rs148953711	4	6291241.0	6291241.0	1.0	A	4:6291241	4:6291241:G>A	ENSG00000109501	ENST00000503569	ENSE00003648875
rs774525063	4	6291971.0	6291971.0	1.0	C	4:6291971	4:6291971:T>C	ENSG00000109501	ENST00000503569	ENSE00003689853
rs142671083	4	6300919.0	6300919.0	1.0	A	4:6300919	4:6300919:G>A	ENSG00000109501	ENST00000503569	ENSE00002061224
rs144951440	4	6301030.0	6301030.0	1.0	A	4:6301030	4:6301030:T>A	ENSG00000109501	ENST00000503569	ENSE00002061224
rs142671083	4	6300919.0	6300919.0	1.0	A	4:6300919	4:6300919:G>A	ENSG00000109501	ENST00000673991	ENSE00003896402
rs144951440	4	6301030.0	6301030.0	1.0	A	4:6301030	4:6301030:T>A	ENSG00000109501	ENST00000673991	ENSE00003896402
rs142671083	4	6300919.0	6300919.0	1.0	A	4:6300919	4:6300919:G>A	ENSG00000109501	ENST00000682275	ENSE00003920217
rs144951440	4	6301030.0	6301030.0	1.0	A	4:6301030	4:6301030:T>A	ENSG00000109501	ENST00000682275	ENSE00003920217
rs142671083	4	6300919.0	6300919.0	1.0	A	4:6300919	4:6300919:G>A	ENSG00000109501	ENST00000226760	ENSE00003474648
rs144951440	4	6301030.0	6301030.0	1.0	A	4:6301030	4:6301030:T>A	ENSG00000109501	ENST00000226760	ENSE00003474648
rs142671083	4	6300919.0	6300919.0	1.0	A	4:6300919	4:6300919:G>A	ENSG00000109501	ENST00000506362	ENSE00002042563
rs144951440	4	6301030.0	6301030.0	1.0	A	4:6301030	4:6301030:T>A	ENSG00000109501	ENST00000506362	ENSE00002042563
rs142671083	4	6300919.0	6300919.0	1.0	A	4:6300919	4:6300919:G>A	ENSG00000109501	ENST00000684087	ENSE00003917117
rs144951440	4	6301030.0	6301030.0	1.0	A	4:6301030	4:6301030:T>A	ENSG00000109501	ENST00000684087	ENSE00003917117
rs567563179	4	6291208.0	6291208.0	1.0	A	4:6291208	4:6291208:G>A	ENSG00000109501	ENST00000674051	ENSE00003896345
rs148953711	4	6291241.0	6291241.0	1.0	A	4:6291241	4:6291241:G>A	ENSG00000109501	ENST00000674051	ENSE00003896345
rs113651985	4	6289120.0	6289120.0	1.0	T	4:6289120	4:6289120:C>T	ENSG00000109501	ENST00000684054	ENSE00003917106
rs567563179	4	6291208.0	6291208.0	1.0	A	4:6291208	4:6291208:G>A	ENSG00000109501	ENST00000684700	ENSE00003919838
rs148953711	4	6291241.0	6291241.0	1.0	A	4:6291241	4:6291241:G>A	ENSG00000109501	ENST00000684700	ENSE00003919838
rs567563179	4	6291208.0	6291208.0	1.0	A	4:6291208	4:6291208:G>A	ENSG00000109501	ENST00000683395	ENSE00003921588
rs148953711	4	6291241.0	6291241.0	1.0	A	4:6291241	4:6291241:G>A	ENSG00000109501	ENST00000683395	ENSE00003921588
rs774525063	4	6291971.0	6291971.0	1.0	C	4:6291971	4:6291971:T>C	ENSG00000109501	ENST00000683395	ENSE00003919653
rs142671083	4	6300919.0	6300919.0	1.0	A	4:6300919	4:6300919:G>A	ENSG00000109501	ENST00000683395	ENSE00003917763
rs144951440	4	6301030.0	6301030.0	1.0	A	4:6301030	4:6301030:T>A	ENSG00000109501	ENST00000683395	ENSE00003917763
rs142671083	4	6300919.0	6300919.0	1.0	A	4:6300919	4:6300919:G>A	ENSG00000109501	ENST00000673642	ENSE00003896918
rs144951440	4	6301030.0	6301030.0	1.0	A	4:6301030	4:6301030:T>A	ENSG00000109501	ENST00000673642	ENSE00003896918
rs113651985	4	6289120.0	6289120.0	1.0	T	4:6289120	4:6289120:C>T	ENSG00000109501	ENST00000507765	ENSE00002080177
rs567563179	4	6291208.0	6291208.0	1.0	A	4:6291208	4:6291208:G>A	ENSG00000109501	ENST00000507765	ENSE00003532368
rs148953711	4	6291241.0	6291241.0	1.0	A	4:6291241	4:6291241:G>A	ENSG00000109501	ENST00000507765	ENSE00003532368
rs774525063	4	6291971.0	6291971.0	1.0	C	4:6291971	4:6291971:T>C	ENSG00000109501	ENST00000507765	ENSE00003489483
rs142671083	4	6300919.0	6300919.0	1.0	A	4:6300919	4:6300919:G>A	ENSG00000109501	ENST00000507765	ENSE00003685185
rs144951440	4	6301030.0	6301030.0	1.0	A	4:6301030	4:6301030:T>A	ENSG00000109501	ENST00000507765	ENSE00003685185
rs774637975	12	120978797.0	120978797.0	1.0	T	12:120978797	12:120978797:C>T	ENSG00000135100	ENST00000257555	ENSE00001893688
rs1169288	12	120978847.0	120978847.0	1.0	C	12:120978847	12:120978847:A>C	ENSG00000135100	ENST00000257555	ENSE00001893688
rs137853247	12	120978860.0	120978860.0	1.0	A	12:120978860	12:120978860:G>A	ENSG00000135100	ENST00000257555	ENSE00001893688
rs193922578	12	120978894.0	120978898.0	1.0	CCCC	12:120978894	12:120978894:CCCCC>CCCC	ENSG00000135100	ENST00000257555	ENSE00001893688
rs772222326	12	120978910.0	120978910.0	1.0	A	12:120978910	12:120978910:G>A	ENSG00000135100	ENST00000257555	ENSE00001893688
rs766956862	12	120978928.0	120978928.0	1.0	G	12:120978928	12:120978928:C>G	ENSG00000135100	ENST00000257555	ENSE00001893688
rs568123980	12	120979013.0	120979013.0	1.0	T	12:120979013	12:120979013:C>T	ENSG00000135100	ENST00000257555	ENSE00001893688
rs1800574	12	120979061.0	120979061.0	1.0	T	12:120979061	12:120979061:C>T	ENSG00000135100	ENST00000257555	ENSE00001893688
rs137853243	12	120988841.0	120988841.0	1.0	T	12:120988841	12:120988841:C>T	ENSG00000135100	ENST00000257555	ENSE00003700642
rs774996577	12	120988846.0	120988846.0	1.0	T	12:120988846	12:120988846:C>T	ENSG00000135100	ENST00000257555	ENSE00003700642
rs1565883507	12	120988876.0	120988876.0	1.0	T	12:120988876	12:120988876:C>T	ENSG00000135100	ENST00000257555	ENSE00003700642
rs137853244	12	120988897.0	120988897.0	1.0	T	12:120988897	12:120988897:C>T	ENSG00000135100	ENST00000257555	ENSE00003700642
rs753998395	12	120988898.0	120988898.0	1.0	A	12:120988898	12:120988898:G>A	ENSG00000135100	ENST00000257555	ENSE00003700642
rs1172328722	12	120988982.0	120988982.0	1.0	A	12:120988982	12:120988982:G>A	ENSG00000135100	ENST00000257555	ENSE00003700642
rs201095611	12	120988987.0	120988987.0	1.0	A	12:120988987	12:120988987:G>A	ENSG00000135100	ENST00000257555	ENSE00003700642
rs377110124	12	120989009.0	120989009.0	1.0	A	12:120989009	12:120989009:G>A	ENSG00000135100	ENST00000257555	ENSE00003700642
rs1057520291	12	120989017.0	120989017.0	1.0	A	12:120989017	12:120989017:C>A	ENSG00000135100	ENST00000257555	ENSE00003700642
rs765329757	12	120993530.0	120993530.0	1.0	A	12:120993530	12:120993530:T>A	ENSG00000135100	ENST00000257555	ENSE00003741801
rs139712739	12	120993579.0	120993579.0	1.0	G	12:120993579	12:120993579:A>G	ENSG00000135100	ENST00000257555	ENSE00003741801
rs193922598	12	120993591.0	120993591.0	1.0	T	12:120993591	12:120993591:C>T	ENSG00000135100	ENST00000257555	ENSE00003741801
rs893256143	12	120993592.0	120993592.0	1.0	A	12:120993592	12:120993592:G>A	ENSG00000135100	ENST00000257555	ENSE00003741801
rs587780357	12	120993601.0	120993601.0	1.0	A	12:120993601	12:120993601:G>A	ENSG00000135100	ENST00000257555	ENSE00003741801
rs1555211922	12	120993613.0	120993613.0	1.0	A	12:120993613	12:120993613:G>A	ENSG00000135100	ENST00000257555	ENSE00003741801
rs193922600	12	120993663.0	120993663.0	1.0	T	12:120993663	12:120993663:C>T	ENSG00000135100	ENST00000257555	ENSE00003741801
rs769086289	12	120993678.0	120993678.0	1.0	A	12:120993678	12:120993678:C>A	ENSG00000135100	ENST00000257555	ENSE00003741801
rs1057524908	12	120993687.0	120993687.0	1.0	CC	12:120993687	12:120993687:C>CC	ENSG00000135100	ENST00000257555	ENSE00003741801
rs1353807357	12	120993696.0	120993696.0	1.0	C	12:120993696	12:120993696:G>C	ENSG00000135100	ENST00000257555	ENSE00003741801
rs1593058338	12	120993697.0	120993697.0	1.0	G	12:120993697	12:120993697:A>G	ENSG00000135100	ENST00000257555	ENSE00003741801
rs781711191	12	120994216.0	120994216.0	1.0	A	12:120994216	12:120994216:T>A	ENSG00000135100	ENST00000257555	ENSE00003701736
rs886039544	12	120994229.0	120994229.0	1.0	T	12:120994229	12:120994229:C>T	ENSG00000135100	ENST00000257555	ENSE00003701736
rs1057520504	12	120994238.0	120994238.0	1.0	A	12:120994238	12:120994238:G>A	ENSG00000135100	ENST00000257555	ENSE00003701736
rs193922604	12	120994240.0	120994240.0	1.0	T	12:120994240	12:120994240:G>T	ENSG00000135100	ENST00000257555	ENSE00003701736
rs193922605	12	120994253.0	120994253.0	1.0	C	12:120994253	12:120994253:T>C	ENSG00000135100	ENST00000257555	ENSE00003701736
rs886039386	12	120994261.0	120994261.0	1.0	T	12:120994261	12:120994261:C>T	ENSG00000135100	ENST00000257555	ENSE00003701736
rs779184183	12	120994262.0	120994262.0	1.0	A	12:120994262	12:120994262:G>A	ENSG00000135100	ENST00000257555	ENSE00003701736
rs1555212014	12	120994264.0	120994264.0	1.0	T	12:120994264	12:120994264:C>T	ENSG00000135100	ENST00000257555	ENSE00003701736
rs137853238	12	120994265.0	120994265.0	1.0	A	12:120994265	12:120994265:G>A	ENSG00000135100	ENST00000257555	ENSE00003701736
rs1288094664	12	120994268.0	120994276.0	1.0	AAGAAG	12:120994268	12:120994268:AAGAAGAAG>AAGAAG	ENSG00000135100	ENST00000257555	ENSE00003701736
rs137853245	12	120994277.0	120994277.0	1.0	A	12:120994277	12:120994277:C>A	ENSG00000135100	ENST00000257555	ENSE00003701736
rs56348580	12	120994314.0	120994314.0	1.0	C	12:120994314	12:120994314:G>C	ENSG00000135100	ENST00000257555	ENSE00003701736
rs587776825	12	120994315.0	120994322.0	1.0	CCCCCCC	12:120994315	12:120994315:CCCCCCCC>CCCCCCC	ENSG00000135100	ENST00000257555	ENSE00003701736
rs151256267	12	120994321.0	120994321.0	1.0	A	12:120994321	12:120994321:C>A	ENSG00000135100	ENST00000257555	ENSE00003701736
rs193922606	12	120994322.0	120994322.0	1.0	A	12:120994322	12:120994322:C>A	ENSG00000135100	ENST00000257555	ENSE00003701736
rs555681479	12	120994351.0	120994351.0	1.0	A	12:120994351	12:120994351:G>A	ENSG00000135100	ENST00000257555	ENSE00003701736
rs754306821	12	120994373.0	120994373.0	1.0	T	12:120994373	12:120994373:C>T	ENSG00000135100	ENST00000257555	ENSE00003701736
rs757574765	12	120994382.0	120994382.0	1.0	A	12:120994382	12:120994382:C>A	ENSG00000135100	ENST00000257555	ENSE00003701736
rs140491072	12	120996271.0	120996271.0	1.0	G	12:120996271	12:120996271:A>G	ENSG00000135100	ENST00000257555	ENSE00003696575
rs766790596	12	120996321.0	120996321.0	1.0	A	12:120996321	12:120996321:G>A	ENSG00000135100	ENST00000257555	ENSE00003696575
rs757068809	12	120996367.0	120996367.0	1.0	T	12:120996367	12:120996367:C>T	ENSG00000135100	ENST00000257555	ENSE00003696575
rs754729248	12	120996568.0	120996568.0	1.0	A	12:120996568	12:120996568:C>A	ENSG00000135100	ENST00000257555	ENSE00003697565
rs371717826	12	120996569.0	120996569.0	1.0	A	12:120996569	12:120996569:C>A	ENSG00000135100	ENST00000257555	ENSE00003697565
rs1593060890	12	120996569.0	120996570.0	1.0	-	12:120996569	12:120996569:CT>-	ENSG00000135100	ENST00000257555	ENSE00003697565
rs1555212248	12	120996570.0	120996570.0	1.0	-	12:120996570	12:120996570:T>-	ENSG00000135100	ENST00000257555	ENSE00003697565
rs115080759	12	120996598.0	120996598.0	1.0	G	12:120996598	12:120996598:T>G	ENSG00000135100	ENST00000257555	ENSE00003697565
rs368683806	12	120996676.0	120996676.0	1.0	A	12:120996676	12:120996676:G>A	ENSG00000135100	ENST00000257555	ENSE00003697565
rs776793516	12	120997492.0	120997495.0	1.0	CA	12:120997492	12:120997492:CACA>CA	ENSG00000135100	ENST00000257555	ENSE00003478630
rs137853236	12	120997504.0	120997504.0	1.0	T	12:120997504	12:120997504:C>T	ENSG00000135100	ENST00000257555	ENSE00003478630
rs764483607	12	120997564.0	120997564.0	1.0	T	12:120997564	12:120997564:C>T	ENSG00000135100	ENST00000257555	ENSE00003478630
rs201811844	12	120997569.0	120997569.0	1.0	T	12:120997569	12:120997569:C>T	ENSG00000135100	ENST00000257555	ENSE00003478630
rs193922580	12	120997588.0	120997588.0	1.0	A	12:120997588	12:120997588:C>A	ENSG00000135100	ENST00000257555	ENSE00003478630
rs2464196	12	120997624.0	120997624.0	1.0	A	12:120997624	12:120997624:G>A	ENSG00000135100	ENST00000257555	ENSE00003478630
rs1565887211	12	120997647.0	120997647.0	1.0	T	12:120997647	12:120997647:C>T	ENSG00000135100	ENST00000257555	ENSE00003478630
rs577078110	12	120999279.0	120999279.0	1.0	A	12:120999279	12:120999279:C>A	ENSG00000135100	ENST00000257555	ENSE00003514431
rs483353044	12	120999288.0	120999288.0	1.0	A	12:120999288	12:120999288:G>A	ENSG00000135100	ENST00000257555	ENSE00003514431
rs202039659	12	120999307.0	120999307.0	1.0	G	12:120999307	12:120999307:A>G	ENSG00000135100	ENST00000257555	ENSE00003514431
rs759717253	12	120999339.0	120999339.0	1.0	T	12:120999339	12:120999339:A>T	ENSG00000135100	ENST00000257555	ENSE00003514431
rs137853246	12	120999358.0	120999358.0	1.0	C	12:120999358	12:120999358:G>C	ENSG00000135100	ENST00000257555	ENSE00003514431
rs193922587	12	120999522.0	120999522.0	1.0	T	12:120999522	12:120999522:C>T	ENSG00000135100	ENST00000257555	ENSE00003675631
rs193922589	12	120999604.0	120999604.0	1.0	G	12:120999604	12:120999604:A>G	ENSG00000135100	ENST00000257555	ENSE00003675631
rs137853239	12	120999606.0	120999606.0	1.0	G	12:120999606	12:120999606:C>G	ENSG00000135100	ENST00000257555	ENSE00003675631
rs137853242	12	120999607.0	120999607.0	1.0	A	12:120999607	12:120999607:G>A	ENSG00000135100	ENST00000257555	ENSE00003675631
rs1316999782	12	121001151.0	121001151.0	1.0	A	12:121001151	12:121001151:G>A	ENSG00000135100	ENST00000257555	ENSE00003901210
rs774637975	12	120978797.0	120978797.0	1.0	T	12:120978797	12:120978797:C>T	ENSG00000135100	ENST00000400024	ENSE00001561916
rs1169288	12	120978847.0	120978847.0	1.0	C	12:120978847	12:120978847:A>C	ENSG00000135100	ENST00000400024	ENSE00001561916
rs137853247	12	120978860.0	120978860.0	1.0	A	12:120978860	12:120978860:G>A	ENSG00000135100	ENST00000400024	ENSE00001561916
rs193922578	12	120978894.0	120978898.0	1.0	CCCC	12:120978894	12:120978894:CCCCC>CCCC	ENSG00000135100	ENST00000400024	ENSE00001561916
rs772222326	12	120978910.0	120978910.0	1.0	A	12:120978910	12:120978910:G>A	ENSG00000135100	ENST00000400024	ENSE00001561916
rs766956862	12	120978928.0	120978928.0	1.0	G	12:120978928	12:120978928:C>G	ENSG00000135100	ENST00000400024	ENSE00001561916
rs568123980	12	120979013.0	120979013.0	1.0	T	12:120979013	12:120979013:C>T	ENSG00000135100	ENST00000400024	ENSE00001561916
rs1800574	12	120979061.0	120979061.0	1.0	T	12:120979061	12:120979061:C>T	ENSG00000135100	ENST00000400024	ENSE00001561916
rs776793516	12	120997492.0	120997495.0	1.0	CA	12:120997492	12:120997492:CACA>CA	ENSG00000135100	ENST00000400024	ENSE00001548795
rs137853236	12	120997504.0	120997504.0	1.0	T	12:120997504	12:120997504:C>T	ENSG00000135100	ENST00000400024	ENSE00001548795
rs764483607	12	120997564.0	120997564.0	1.0	T	12:120997564	12:120997564:C>T	ENSG00000135100	ENST00000400024	ENSE00001548795
rs201811844	12	120997569.0	120997569.0	1.0	T	12:120997569	12:120997569:C>T	ENSG00000135100	ENST00000400024	ENSE00001548795
rs193922580	12	120997588.0	120997588.0	1.0	A	12:120997588	12:120997588:C>A	ENSG00000135100	ENST00000400024	ENSE00001548795
rs2464196	12	120997624.0	120997624.0	1.0	A	12:120997624	12:120997624:G>A	ENSG00000135100	ENST00000400024	ENSE00001548795
rs1565887211	12	120997647.0	120997647.0	1.0	T	12:120997647	12:120997647:C>T	ENSG00000135100	ENST00000400024	ENSE00001548795
rs2464195	12	120997672.0	120997672.0	1.0	A	12:120997672	12:120997672:G>A	ENSG00000135100	ENST00000400024	ENSE00001548795
rs774637975	12	120978797.0	120978797.0	1.0	T	12:120978797	12:120978797:C>T	ENSG00000135100	ENST00000560968	ENSE00003536103
rs1169288	12	120978847.0	120978847.0	1.0	C	12:120978847	12:120978847:A>C	ENSG00000135100	ENST00000560968	ENSE00003536103
rs137853247	12	120978860.0	120978860.0	1.0	A	12:120978860	12:120978860:G>A	ENSG00000135100	ENST00000560968	ENSE00003536103
rs193922578	12	120978894.0	120978898.0	1.0	CCCC	12:120978894	12:120978894:CCCCC>CCCC	ENSG00000135100	ENST00000560968	ENSE00003536103
rs772222326	12	120978910.0	120978910.0	1.0	A	12:120978910	12:120978910:G>A	ENSG00000135100	ENST00000560968	ENSE00003536103
rs766956862	12	120978928.0	120978928.0	1.0	G	12:120978928	12:120978928:C>G	ENSG00000135100	ENST00000560968	ENSE00003536103
rs568123980	12	120979013.0	120979013.0	1.0	T	12:120979013	12:120979013:C>T	ENSG00000135100	ENST00000560968	ENSE00003536103
rs1800574	12	120979061.0	120979061.0	1.0	T	12:120979061	12:120979061:C>T	ENSG00000135100	ENST00000560968	ENSE00003536103
rs754729248	12	120996568.0	120996568.0	1.0	A	12:120996568	12:120996568:C>A	ENSG00000135100	ENST00000560968	ENSE00003525123
rs371717826	12	120996569.0	120996569.0	1.0	A	12:120996569	12:120996569:C>A	ENSG00000135100	ENST00000560968	ENSE00003525123
rs1593060890	12	120996569.0	120996570.0	1.0	-	12:120996569	12:120996569:CT>-	ENSG00000135100	ENST00000560968	ENSE00003525123
rs1555212248	12	120996570.0	120996570.0	1.0	-	12:120996570	12:120996570:T>-	ENSG00000135100	ENST00000560968	ENSE00003525123
rs115080759	12	120996598.0	120996598.0	1.0	G	12:120996598	12:120996598:T>G	ENSG00000135100	ENST00000560968	ENSE00003525123
rs368683806	12	120996676.0	120996676.0	1.0	A	12:120996676	12:120996676:G>A	ENSG00000135100	ENST00000560968	ENSE00003525123
rs776793516	12	120997492.0	120997495.0	1.0	CA	12:120997492	12:120997492:CACA>CA	ENSG00000135100	ENST00000560968	ENSE00003586124
rs137853236	12	120997504.0	120997504.0	1.0	T	12:120997504	12:120997504:C>T	ENSG00000135100	ENST00000560968	ENSE00003586124
rs764483607	12	120997564.0	120997564.0	1.0	T	12:120997564	12:120997564:C>T	ENSG00000135100	ENST00000560968	ENSE00003586124
rs201811844	12	120997569.0	120997569.0	1.0	T	12:120997569	12:120997569:C>T	ENSG00000135100	ENST00000560968	ENSE00003586124
rs193922580	12	120997588.0	120997588.0	1.0	A	12:120997588	12:120997588:C>A	ENSG00000135100	ENST00000560968	ENSE00003586124
rs2464196	12	120997624.0	120997624.0	1.0	A	12:120997624	12:120997624:G>A	ENSG00000135100	ENST00000560968	ENSE00003586124
rs1565887211	12	120997647.0	120997647.0	1.0	T	12:120997647	12:120997647:C>T	ENSG00000135100	ENST00000560968	ENSE00003586124
rs577078110	12	120999279.0	120999279.0	1.0	A	12:120999279	12:120999279:C>A	ENSG00000135100	ENST00000560968	ENSE00003569361
rs483353044	12	120999288.0	120999288.0	1.0	A	12:120999288	12:120999288:G>A	ENSG00000135100	ENST00000560968	ENSE00003569361
rs202039659	12	120999307.0	120999307.0	1.0	G	12:120999307	12:120999307:A>G	ENSG00000135100	ENST00000560968	ENSE00003569361
rs759717253	12	120999339.0	120999339.0	1.0	T	12:120999339	12:120999339:A>T	ENSG00000135100	ENST00000560968	ENSE00003569361
rs137853246	12	120999358.0	120999358.0	1.0	C	12:120999358	12:120999358:G>C	ENSG00000135100	ENST00000560968	ENSE00003569361
rs193922587	12	120999522.0	120999522.0	1.0	T	12:120999522	12:120999522:C>T	ENSG00000135100	ENST00000560968	ENSE00003690071
rs193922589	12	120999604.0	120999604.0	1.0	G	12:120999604	12:120999604:A>G	ENSG00000135100	ENST00000560968	ENSE00003690071
rs137853239	12	120999606.0	120999606.0	1.0	G	12:120999606	12:120999606:C>G	ENSG00000135100	ENST00000560968	ENSE00003690071
rs137853242	12	120999607.0	120999607.0	1.0	A	12:120999607	12:120999607:G>A	ENSG00000135100	ENST00000560968	ENSE00003690071
rs1316999782	12	121001151.0	121001151.0	1.0	A	12:121001151	12:121001151:G>A	ENSG00000135100	ENST00000560968	ENSE00003620595
rs774637975	12	120978797.0	120978797.0	1.0	T	12:120978797	12:120978797:C>T	ENSG00000135100	ENST00000402929	ENSE00001551329
rs1169288	12	120978847.0	120978847.0	1.0	C	12:120978847	12:120978847:A>C	ENSG00000135100	ENST00000402929	ENSE00001551329
rs137853247	12	120978860.0	120978860.0	1.0	A	12:120978860	12:120978860:G>A	ENSG00000135100	ENST00000402929	ENSE00001551329
rs193922578	12	120978894.0	120978898.0	1.0	CCCC	12:120978894	12:120978894:CCCCC>CCCC	ENSG00000135100	ENST00000402929	ENSE00001551329
rs772222326	12	120978910.0	120978910.0	1.0	A	12:120978910	12:120978910:G>A	ENSG00000135100	ENST00000402929	ENSE00001551329
rs766956862	12	120978928.0	120978928.0	1.0	G	12:120978928	12:120978928:C>G	ENSG00000135100	ENST00000402929	ENSE00001551329
rs568123980	12	120979013.0	120979013.0	1.0	T	12:120979013	12:120979013:C>T	ENSG00000135100	ENST00000402929	ENSE00001551329
rs1800574	12	120979061.0	120979061.0	1.0	T	12:120979061	12:120979061:C>T	ENSG00000135100	ENST00000402929	ENSE00001551329
rs137853243	12	120988841.0	120988841.0	1.0	T	12:120988841	12:120988841:C>T	ENSG00000135100	ENST00000402929	ENSE00003592411
rs774996577	12	120988846.0	120988846.0	1.0	T	12:120988846	12:120988846:C>T	ENSG00000135100	ENST00000402929	ENSE00003592411
rs1565883507	12	120988876.0	120988876.0	1.0	T	12:120988876	12:120988876:C>T	ENSG00000135100	ENST00000402929	ENSE00003592411
rs137853244	12	120988897.0	120988897.0	1.0	T	12:120988897	12:120988897:C>T	ENSG00000135100	ENST00000402929	ENSE00003592411
rs753998395	12	120988898.0	120988898.0	1.0	A	12:120988898	12:120988898:G>A	ENSG00000135100	ENST00000402929	ENSE00003592411
rs1172328722	12	120988982.0	120988982.0	1.0	A	12:120988982	12:120988982:G>A	ENSG00000135100	ENST00000402929	ENSE00003592411
rs201095611	12	120988987.0	120988987.0	1.0	A	12:120988987	12:120988987:G>A	ENSG00000135100	ENST00000402929	ENSE00003592411
rs377110124	12	120989009.0	120989009.0	1.0	A	12:120989009	12:120989009:G>A	ENSG00000135100	ENST00000402929	ENSE00003592411
rs1057520291	12	120989017.0	120989017.0	1.0	A	12:120989017	12:120989017:C>A	ENSG00000135100	ENST00000402929	ENSE00003592411
rs765329757	12	120993530.0	120993530.0	1.0	A	12:120993530	12:120993530:T>A	ENSG00000135100	ENST00000402929	ENSE00003749788
rs139712739	12	120993579.0	120993579.0	1.0	G	12:120993579	12:120993579:A>G	ENSG00000135100	ENST00000402929	ENSE00003749788
rs193922598	12	120993591.0	120993591.0	1.0	T	12:120993591	12:120993591:C>T	ENSG00000135100	ENST00000402929	ENSE00003749788
rs893256143	12	120993592.0	120993592.0	1.0	A	12:120993592	12:120993592:G>A	ENSG00000135100	ENST00000402929	ENSE00003749788
rs587780357	12	120993601.0	120993601.0	1.0	A	12:120993601	12:120993601:G>A	ENSG00000135100	ENST00000402929	ENSE00003749788
rs1555211922	12	120993613.0	120993613.0	1.0	A	12:120993613	12:120993613:G>A	ENSG00000135100	ENST00000402929	ENSE00003749788
rs193922600	12	120993663.0	120993663.0	1.0	T	12:120993663	12:120993663:C>T	ENSG00000135100	ENST00000402929	ENSE00003749788
rs769086289	12	120993678.0	120993678.0	1.0	A	12:120993678	12:120993678:C>A	ENSG00000135100	ENST00000402929	ENSE00003749788
rs1057524908	12	120993687.0	120993687.0	1.0	CC	12:120993687	12:120993687:C>CC	ENSG00000135100	ENST00000402929	ENSE00003749788
rs1353807357	12	120993696.0	120993696.0	1.0	C	12:120993696	12:120993696:G>C	ENSG00000135100	ENST00000402929	ENSE00003749788
rs1593058338	12	120993697.0	120993697.0	1.0	G	12:120993697	12:120993697:A>G	ENSG00000135100	ENST00000402929	ENSE00003749788
rs781711191	12	120994216.0	120994216.0	1.0	A	12:120994216	12:120994216:T>A	ENSG00000135100	ENST00000402929	ENSE00003697580
rs886039544	12	120994229.0	120994229.0	1.0	T	12:120994229	12:120994229:C>T	ENSG00000135100	ENST00000402929	ENSE00003697580
rs1057520504	12	120994238.0	120994238.0	1.0	A	12:120994238	12:120994238:G>A	ENSG00000135100	ENST00000402929	ENSE00003697580
rs193922604	12	120994240.0	120994240.0	1.0	T	12:120994240	12:120994240:G>T	ENSG00000135100	ENST00000402929	ENSE00003697580
rs193922605	12	120994253.0	120994253.0	1.0	C	12:120994253	12:120994253:T>C	ENSG00000135100	ENST00000402929	ENSE00003697580
rs886039386	12	120994261.0	120994261.0	1.0	T	12:120994261	12:120994261:C>T	ENSG00000135100	ENST00000402929	ENSE00003697580
rs779184183	12	120994262.0	120994262.0	1.0	A	12:120994262	12:120994262:G>A	ENSG00000135100	ENST00000402929	ENSE00003697580
rs1555212014	12	120994264.0	120994264.0	1.0	T	12:120994264	12:120994264:C>T	ENSG00000135100	ENST00000402929	ENSE00003697580
rs137853238	12	120994265.0	120994265.0	1.0	A	12:120994265	12:120994265:G>A	ENSG00000135100	ENST00000402929	ENSE00003697580
rs1288094664	12	120994268.0	120994276.0	1.0	AAGAAG	12:120994268	12:120994268:AAGAAGAAG>AAGAAG	ENSG00000135100	ENST00000402929	ENSE00003697580
rs137853245	12	120994277.0	120994277.0	1.0	A	12:120994277	12:120994277:C>A	ENSG00000135100	ENST00000402929	ENSE00003697580
rs56348580	12	120994314.0	120994314.0	1.0	C	12:120994314	12:120994314:G>C	ENSG00000135100	ENST00000402929	ENSE00003697580
rs587776825	12	120994315.0	120994322.0	1.0	CCCCCCC	12:120994315	12:120994315:CCCCCCCC>CCCCCCC	ENSG00000135100	ENST00000402929	ENSE00003697580
rs151256267	12	120994321.0	120994321.0	1.0	A	12:120994321	12:120994321:C>A	ENSG00000135100	ENST00000402929	ENSE00003697580
rs193922606	12	120994322.0	120994322.0	1.0	A	12:120994322	12:120994322:C>A	ENSG00000135100	ENST00000402929	ENSE00003697580
rs555681479	12	120994351.0	120994351.0	1.0	A	12:120994351	12:120994351:G>A	ENSG00000135100	ENST00000402929	ENSE00003697580
rs754306821	12	120994373.0	120994373.0	1.0	T	12:120994373	12:120994373:C>T	ENSG00000135100	ENST00000402929	ENSE00003697580
rs757574765	12	120994382.0	120994382.0	1.0	A	12:120994382	12:120994382:C>A	ENSG00000135100	ENST00000402929	ENSE00003697580
rs140491072	12	120996271.0	120996271.0	1.0	G	12:120996271	12:120996271:A>G	ENSG00000135100	ENST00000402929	ENSE00003696286
rs766790596	12	120996321.0	120996321.0	1.0	A	12:120996321	12:120996321:G>A	ENSG00000135100	ENST00000402929	ENSE00003696286
rs757068809	12	120996367.0	120996367.0	1.0	T	12:120996367	12:120996367:C>T	ENSG00000135100	ENST00000402929	ENSE00003696286
rs754729248	12	120996568.0	120996568.0	1.0	A	12:120996568	12:120996568:C>A	ENSG00000135100	ENST00000402929	ENSE00001557240
rs371717826	12	120996569.0	120996569.0	1.0	A	12:120996569	12:120996569:C>A	ENSG00000135100	ENST00000402929	ENSE00001557240
rs1593060890	12	120996569.0	120996570.0	1.0	-	12:120996569	12:120996569:CT>-	ENSG00000135100	ENST00000402929	ENSE00001557240
rs1555212248	12	120996570.0	120996570.0	1.0	-	12:120996570	12:120996570:T>-	ENSG00000135100	ENST00000402929	ENSE00001557240
rs115080759	12	120996598.0	120996598.0	1.0	G	12:120996598	12:120996598:T>G	ENSG00000135100	ENST00000402929	ENSE00001557240
rs368683806	12	120996676.0	120996676.0	1.0	A	12:120996676	12:120996676:G>A	ENSG00000135100	ENST00000402929	ENSE00001557240
rs776793516	12	120997492.0	120997495.0	1.0	CA	12:120997492	12:120997492:CACA>CA	ENSG00000135100	ENST00000402929	ENSE00001557240
rs137853236	12	120997504.0	120997504.0	1.0	T	12:120997504	12:120997504:C>T	ENSG00000135100	ENST00000402929	ENSE00001557240
rs764483607	12	120997564.0	120997564.0	1.0	T	12:120997564	12:120997564:C>T	ENSG00000135100	ENST00000402929	ENSE00001557240
rs201811844	12	120997569.0	120997569.0	1.0	T	12:120997569	12:120997569:C>T	ENSG00000135100	ENST00000402929	ENSE00001557240
rs193922580	12	120997588.0	120997588.0	1.0	A	12:120997588	12:120997588:C>A	ENSG00000135100	ENST00000402929	ENSE00001557240
rs2464196	12	120997624.0	120997624.0	1.0	A	12:120997624	12:120997624:G>A	ENSG00000135100	ENST00000402929	ENSE00001557240
rs1565887211	12	120997647.0	120997647.0	1.0	T	12:120997647	12:120997647:C>T	ENSG00000135100	ENST00000402929	ENSE00001557240
rs2464195	12	120997672.0	120997672.0	1.0	A	12:120997672	12:120997672:G>A	ENSG00000135100	ENST00000402929	ENSE00001557240
rs776793516	12	120997492.0	120997495.0	1.0	CA	12:120997492	12:120997492:CACA>CA	ENSG00000135100	ENST00000535955	ENSE00002304920
rs137853236	12	120997504.0	120997504.0	1.0	T	12:120997504	12:120997504:C>T	ENSG00000135100	ENST00000535955	ENSE00002304920
rs764483607	12	120997564.0	120997564.0	1.0	T	12:120997564	12:120997564:C>T	ENSG00000135100	ENST00000535955	ENSE00002304920
rs201811844	12	120997569.0	120997569.0	1.0	T	12:120997569	12:120997569:C>T	ENSG00000135100	ENST00000535955	ENSE00002304920
rs193922580	12	120997588.0	120997588.0	1.0	A	12:120997588	12:120997588:C>A	ENSG00000135100	ENST00000535955	ENSE00002304920
rs2464196	12	120997624.0	120997624.0	1.0	A	12:120997624	12:120997624:G>A	ENSG00000135100	ENST00000535955	ENSE00002304920
rs1565887211	12	120997647.0	120997647.0	1.0	T	12:120997647	12:120997647:C>T	ENSG00000135100	ENST00000535955	ENSE00002304920
rs2464195	12	120997672.0	120997672.0	1.0	A	12:120997672	12:120997672:G>A	ENSG00000135100	ENST00000535955	ENSE00002304920
rs774637975	12	120978797.0	120978797.0	1.0	T	12:120978797	12:120978797:C>T	ENSG00000135100	ENST00000538626	ENSE00003737445
rs774637975	12	120978797.0	120978797.0	1.0	T	12:120978797	12:120978797:C>T	ENSG00000135100	ENST00000538646	ENSE00002260235
rs1169288	12	120978847.0	120978847.0	1.0	C	12:120978847	12:120978847:A>C	ENSG00000135100	ENST00000538646	ENSE00002260235
rs137853247	12	120978860.0	120978860.0	1.0	A	12:120978860	12:120978860:G>A	ENSG00000135100	ENST00000538646	ENSE00002260235
rs193922578	12	120978894.0	120978898.0	1.0	CCCC	12:120978894	12:120978894:CCCCC>CCCC	ENSG00000135100	ENST00000538646	ENSE00002260235
rs772222326	12	120978910.0	120978910.0	1.0	A	12:120978910	12:120978910:G>A	ENSG00000135100	ENST00000538646	ENSE00002260235
rs766956862	12	120978928.0	120978928.0	1.0	G	12:120978928	12:120978928:C>G	ENSG00000135100	ENST00000538646	ENSE00002260235
rs568123980	12	120979013.0	120979013.0	1.0	T	12:120979013	12:120979013:C>T	ENSG00000135100	ENST00000538646	ENSE00002260235
rs1800574	12	120979061.0	120979061.0	1.0	T	12:120979061	12:120979061:C>T	ENSG00000135100	ENST00000538646	ENSE00002260235
rs781711191	12	120994216.0	120994216.0	1.0	A	12:120994216	12:120994216:T>A	ENSG00000135100	ENST00000538646	ENSE00003523913
rs886039544	12	120994229.0	120994229.0	1.0	T	12:120994229	12:120994229:C>T	ENSG00000135100	ENST00000538646	ENSE00003523913
rs1057520504	12	120994238.0	120994238.0	1.0	A	12:120994238	12:120994238:G>A	ENSG00000135100	ENST00000538646	ENSE00003523913
rs193922604	12	120994240.0	120994240.0	1.0	T	12:120994240	12:120994240:G>T	ENSG00000135100	ENST00000538646	ENSE00003523913
rs193922605	12	120994253.0	120994253.0	1.0	C	12:120994253	12:120994253:T>C	ENSG00000135100	ENST00000538646	ENSE00003523913
rs886039386	12	120994261.0	120994261.0	1.0	T	12:120994261	12:120994261:C>T	ENSG00000135100	ENST00000538646	ENSE00003523913
rs779184183	12	120994262.0	120994262.0	1.0	A	12:120994262	12:120994262:G>A	ENSG00000135100	ENST00000538646	ENSE00003523913
rs1555212014	12	120994264.0	120994264.0	1.0	T	12:120994264	12:120994264:C>T	ENSG00000135100	ENST00000538646	ENSE00003523913
rs137853238	12	120994265.0	120994265.0	1.0	A	12:120994265	12:120994265:G>A	ENSG00000135100	ENST00000538646	ENSE00003523913
rs1288094664	12	120994268.0	120994276.0	1.0	AAGAAG	12:120994268	12:120994268:AAGAAGAAG>AAGAAG	ENSG00000135100	ENST00000538646	ENSE00003523913
rs137853245	12	120994277.0	120994277.0	1.0	A	12:120994277	12:120994277:C>A	ENSG00000135100	ENST00000538646	ENSE00003523913
rs56348580	12	120994314.0	120994314.0	1.0	C	12:120994314	12:120994314:G>C	ENSG00000135100	ENST00000538646	ENSE00003523913
rs587776825	12	120994315.0	120994322.0	1.0	CCCCCCC	12:120994315	12:120994315:CCCCCCCC>CCCCCCC	ENSG00000135100	ENST00000538646	ENSE00003523913
rs151256267	12	120994321.0	120994321.0	1.0	A	12:120994321	12:120994321:C>A	ENSG00000135100	ENST00000538646	ENSE00003523913
rs193922606	12	120994322.0	120994322.0	1.0	A	12:120994322	12:120994322:C>A	ENSG00000135100	ENST00000538646	ENSE00003523913
rs555681479	12	120994351.0	120994351.0	1.0	A	12:120994351	12:120994351:G>A	ENSG00000135100	ENST00000538646	ENSE00003523913
rs754306821	12	120994373.0	120994373.0	1.0	T	12:120994373	12:120994373:C>T	ENSG00000135100	ENST00000538646	ENSE00003523913
rs757574765	12	120994382.0	120994382.0	1.0	A	12:120994382	12:120994382:C>A	ENSG00000135100	ENST00000538646	ENSE00003523913
rs140491072	12	120996271.0	120996271.0	1.0	G	12:120996271	12:120996271:A>G	ENSG00000135100	ENST00000538646	ENSE00003691903
rs766790596	12	120996321.0	120996321.0	1.0	A	12:120996321	12:120996321:G>A	ENSG00000135100	ENST00000538646	ENSE00003691903
rs757068809	12	120996367.0	120996367.0	1.0	T	12:120996367	12:120996367:C>T	ENSG00000135100	ENST00000538646	ENSE00003691903
rs754729248	12	120996568.0	120996568.0	1.0	A	12:120996568	12:120996568:C>A	ENSG00000135100	ENST00000538646	ENSE00003697179
rs371717826	12	120996569.0	120996569.0	1.0	A	12:120996569	12:120996569:C>A	ENSG00000135100	ENST00000538646	ENSE00003697179
rs1593060890	12	120996569.0	120996570.0	1.0	-	12:120996569	12:120996569:CT>-	ENSG00000135100	ENST00000538646	ENSE00003697179
rs1555212248	12	120996570.0	120996570.0	1.0	-	12:120996570	12:120996570:T>-	ENSG00000135100	ENST00000538646	ENSE00003697179
rs115080759	12	120996598.0	120996598.0	1.0	G	12:120996598	12:120996598:T>G	ENSG00000135100	ENST00000538646	ENSE00003697179
rs368683806	12	120996676.0	120996676.0	1.0	A	12:120996676	12:120996676:G>A	ENSG00000135100	ENST00000538646	ENSE00003697179
rs776793516	12	120997492.0	120997495.0	1.0	CA	12:120997492	12:120997492:CACA>CA	ENSG00000135100	ENST00000538646	ENSE00002242076
rs137853236	12	120997504.0	120997504.0	1.0	T	12:120997504	12:120997504:C>T	ENSG00000135100	ENST00000538646	ENSE00002242076
rs764483607	12	120997564.0	120997564.0	1.0	T	12:120997564	12:120997564:C>T	ENSG00000135100	ENST00000538646	ENSE00002242076
rs201811844	12	120997569.0	120997569.0	1.0	T	12:120997569	12:120997569:C>T	ENSG00000135100	ENST00000538646	ENSE00002242076
rs193922580	12	120997588.0	120997588.0	1.0	A	12:120997588	12:120997588:C>A	ENSG00000135100	ENST00000538646	ENSE00002242076
rs2464196	12	120997624.0	120997624.0	1.0	A	12:120997624	12:120997624:G>A	ENSG00000135100	ENST00000538646	ENSE00002242076
rs1565887211	12	120997647.0	120997647.0	1.0	T	12:120997647	12:120997647:C>T	ENSG00000135100	ENST00000538646	ENSE00002242076
rs2464195	12	120997672.0	120997672.0	1.0	A	12:120997672	12:120997672:G>A	ENSG00000135100	ENST00000538646	ENSE00002242076
rs140491072	12	120996271.0	120996271.0	1.0	G	12:120996271	12:120996271:A>G	ENSG00000135100	ENST00000541924	ENSE00003680349
rs766790596	12	120996321.0	120996321.0	1.0	A	12:120996321	12:120996321:G>A	ENSG00000135100	ENST00000541924	ENSE00003680349
rs757068809	12	120996367.0	120996367.0	1.0	T	12:120996367	12:120996367:C>T	ENSG00000135100	ENST00000541924	ENSE00003680349
rs774637975	12	120978797.0	120978797.0	1.0	T	12:120978797	12:120978797:C>T	ENSG00000135100	ENST00000544574	ENSE00003734099
rs368683806	12	120996676.0	120996676.0	1.0	A	12:120996676	12:120996676:G>A	ENSG00000135100	ENST00000544574	ENSE00002247024
rs774637975	12	120978797.0	120978797.0	1.0	T	12:120978797	12:120978797:C>T	ENSG00000135100	ENST00000540108	ENSE00001126431
rs1169288	12	120978847.0	120978847.0	1.0	C	12:120978847	12:120978847:A>C	ENSG00000135100	ENST00000540108	ENSE00001126431
rs137853247	12	120978860.0	120978860.0	1.0	A	12:120978860	12:120978860:G>A	ENSG00000135100	ENST00000540108	ENSE00001126431
rs193922578	12	120978894.0	120978898.0	1.0	CCCC	12:120978894	12:120978894:CCCCC>CCCC	ENSG00000135100	ENST00000540108	ENSE00001126431
rs772222326	12	120978910.0	120978910.0	1.0	A	12:120978910	12:120978910:G>A	ENSG00000135100	ENST00000540108	ENSE00001126431
rs766956862	12	120978928.0	120978928.0	1.0	G	12:120978928	12:120978928:C>G	ENSG00000135100	ENST00000540108	ENSE00001126431
rs568123980	12	120979013.0	120979013.0	1.0	T	12:120979013	12:120979013:C>T	ENSG00000135100	ENST00000540108	ENSE00001126431
rs1800574	12	120979061.0	120979061.0	1.0	T	12:120979061	12:120979061:C>T	ENSG00000135100	ENST00000540108	ENSE00001126431
rs765329757	12	120993530.0	120993530.0	1.0	A	12:120993530	12:120993530:T>A	ENSG00000135100	ENST00000540108	ENSE00003509687
rs139712739	12	120993579.0	120993579.0	1.0	G	12:120993579	12:120993579:A>G	ENSG00000135100	ENST00000540108	ENSE00003509687
rs193922598	12	120993591.0	120993591.0	1.0	T	12:120993591	12:120993591:C>T	ENSG00000135100	ENST00000540108	ENSE00003509687
rs893256143	12	120993592.0	120993592.0	1.0	A	12:120993592	12:120993592:G>A	ENSG00000135100	ENST00000540108	ENSE00003509687
rs587780357	12	120993601.0	120993601.0	1.0	A	12:120993601	12:120993601:G>A	ENSG00000135100	ENST00000540108	ENSE00003509687
rs1555211922	12	120993613.0	120993613.0	1.0	A	12:120993613	12:120993613:G>A	ENSG00000135100	ENST00000540108	ENSE00003509687
rs193922600	12	120993663.0	120993663.0	1.0	T	12:120993663	12:120993663:C>T	ENSG00000135100	ENST00000540108	ENSE00003509687
rs769086289	12	120993678.0	120993678.0	1.0	A	12:120993678	12:120993678:C>A	ENSG00000135100	ENST00000540108	ENSE00003509687
rs1057524908	12	120993687.0	120993687.0	1.0	CC	12:120993687	12:120993687:C>CC	ENSG00000135100	ENST00000540108	ENSE00003509687
rs1353807357	12	120993696.0	120993696.0	1.0	C	12:120993696	12:120993696:G>C	ENSG00000135100	ENST00000540108	ENSE00003509687
rs1593058338	12	120993697.0	120993697.0	1.0	G	12:120993697	12:120993697:A>G	ENSG00000135100	ENST00000540108	ENSE00003509687
rs1316999782	12	121001151.0	121001151.0	1.0	A	12:121001151	12:121001151:G>A	ENSG00000135100	ENST00000540108	ENSE00003517702
rs577078110	12	120999279.0	120999279.0	1.0	A	12:120999279	12:120999279:C>A	ENSG00000135100	ENST00000541395	ENSE00002281564
rs483353044	12	120999288.0	120999288.0	1.0	A	12:120999288	12:120999288:G>A	ENSG00000135100	ENST00000541395	ENSE00002281564
rs202039659	12	120999307.0	120999307.0	1.0	G	12:120999307	12:120999307:A>G	ENSG00000135100	ENST00000541395	ENSE00002281564
rs759717253	12	120999339.0	120999339.0	1.0	T	12:120999339	12:120999339:A>T	ENSG00000135100	ENST00000541395	ENSE00002281564
rs137853246	12	120999358.0	120999358.0	1.0	C	12:120999358	12:120999358:G>C	ENSG00000135100	ENST00000541395	ENSE00002281564
rs193922586	12	120999464.0	120999464.0	1.0	A	12:120999464	12:120999464:G>A	ENSG00000135100	ENST00000541395	ENSE00002281564
rs193922587	12	120999522.0	120999522.0	1.0	T	12:120999522	12:120999522:C>T	ENSG00000135100	ENST00000541395	ENSE00002281564
rs193922589	12	120999604.0	120999604.0	1.0	G	12:120999604	12:120999604:A>G	ENSG00000135100	ENST00000541395	ENSE00002281564
rs137853239	12	120999606.0	120999606.0	1.0	G	12:120999606	12:120999606:C>G	ENSG00000135100	ENST00000541395	ENSE00002281564
rs137853242	12	120999607.0	120999607.0	1.0	A	12:120999607	12:120999607:G>A	ENSG00000135100	ENST00000541395	ENSE00002281564
rs774637975	12	120978797.0	120978797.0	1.0	T	12:120978797	12:120978797:C>T	ENSG00000135100	ENST00000544413	ENSE00001556260
rs1169288	12	120978847.0	120978847.0	1.0	C	12:120978847	12:120978847:A>C	ENSG00000135100	ENST00000544413	ENSE00001556260
rs137853247	12	120978860.0	120978860.0	1.0	A	12:120978860	12:120978860:G>A	ENSG00000135100	ENST00000544413	ENSE00001556260
rs193922578	12	120978894.0	120978898.0	1.0	CCCC	12:120978894	12:120978894:CCCCC>CCCC	ENSG00000135100	ENST00000544413	ENSE00001556260
rs772222326	12	120978910.0	120978910.0	1.0	A	12:120978910	12:120978910:G>A	ENSG00000135100	ENST00000544413	ENSE00001556260
rs766956862	12	120978928.0	120978928.0	1.0	G	12:120978928	12:120978928:C>G	ENSG00000135100	ENST00000544413	ENSE00001556260
rs568123980	12	120979013.0	120979013.0	1.0	T	12:120979013	12:120979013:C>T	ENSG00000135100	ENST00000544413	ENSE00001556260
rs1800574	12	120979061.0	120979061.0	1.0	T	12:120979061	12:120979061:C>T	ENSG00000135100	ENST00000544413	ENSE00001556260
rs193922586	12	120999464.0	120999464.0	1.0	A	12:120999464	12:120999464:G>A	ENSG00000135100	ENST00000544413	ENSE00002291770
rs193922587	12	120999522.0	120999522.0	1.0	T	12:120999522	12:120999522:C>T	ENSG00000135100	ENST00000544413	ENSE00002291770
rs193922589	12	120999604.0	120999604.0	1.0	G	12:120999604	12:120999604:A>G	ENSG00000135100	ENST00000544413	ENSE00002291770
rs137853239	12	120999606.0	120999606.0	1.0	G	12:120999606	12:120999606:C>G	ENSG00000135100	ENST00000544413	ENSE00002291770
rs137853242	12	120999607.0	120999607.0	1.0	A	12:120999607	12:120999607:G>A	ENSG00000135100	ENST00000544413	ENSE00002291770
rs1316999782	12	121001151.0	121001151.0	1.0	A	12:121001151	12:121001151:G>A	ENSG00000135100	ENST00000544413	ENSE00002222157
rs754729248	12	120996568.0	120996568.0	1.0	A	12:120996568	12:120996568:C>A	ENSG00000135100	ENST00000543255	ENSE00002287623
rs371717826	12	120996569.0	120996569.0	1.0	A	12:120996569	12:120996569:C>A	ENSG00000135100	ENST00000543255	ENSE00002287623
rs1593060890	12	120996569.0	120996570.0	1.0	-	12:120996569	12:120996569:CT>-	ENSG00000135100	ENST00000543255	ENSE00002287623
rs1555212248	12	120996570.0	120996570.0	1.0	-	12:120996570	12:120996570:T>-	ENSG00000135100	ENST00000543255	ENSE00002287623
rs115080759	12	120996598.0	120996598.0	1.0	G	12:120996598	12:120996598:T>G	ENSG00000135100	ENST00000543255	ENSE00002287623
rs368683806	12	120996676.0	120996676.0	1.0	A	12:120996676	12:120996676:G>A	ENSG00000135100	ENST00000543255	ENSE00002287623
rs1557115786	X	49253130.0	49253130.0	1.0	T	X:49253130	X:49253130:C>T	ENSG00000049768	ENST00000376207	ENSE00000670089
rs1557115786	X	49253130.0	49253130.0	1.0	T	X:49253130	X:49253130:C>T	ENSG00000049768	ENST00000376197	ENSE00003931342
rs777958777	7	44188919.0	44188919.0	1.0	C	7:44188919	7:44188919:T>C	ENSG00000106633	ENST00000673284	ENSE00001362239
rs116093166	7	44188923.0	44188923.0	1.0	G	7:44188923	7:44188923:C>G	ENSG00000106633	ENST00000673284	ENSE00001362239
rs202091228	7	44188944.0	44188944.0	1.0	T	7:44188944	7:44188944:C>T	ENSG00000106633	ENST00000673284	ENSE00001362239
rs373418736	7	44153306.0	44153306.0	1.0	T	7:44153306	7:44153306:C>T	ENSG00000106633	ENST00000673284	ENSE00000680812
rs1444739794	7	44153324.0	44153324.0	1.0	G	7:44153324	7:44153324:A>G	ENSG00000106633	ENST00000673284	ENSE00000680812
rs1064793998	7	44153325.0	44153325.0	1.0	T	7:44153325	7:44153325:C>T	ENSG00000106633	ENST00000673284	ENSE00000680812
rs193922287	7	44153334.0	44153334.0	1.0	A	7:44153334	7:44153334:G>A	ENSG00000106633	ENST00000673284	ENSE00000680812
rs193922279	7	44153378.0	44153378.0	1.0	T	7:44153378	7:44153378:C>T	ENSG00000106633	ENST00000673284	ENSE00000680812
rs267601516	7	44153379.0	44153379.0	1.0	T	7:44153379	7:44153379:C>T	ENSG00000106633	ENST00000673284	ENSE00000680812
rs764232985	7	44153381.0	44153381.0	1.0	G	7:44153381	7:44153381:C>G	ENSG00000106633	ENST00000673284	ENSE00000680812
rs1486280029	7	44153382.0	44153382.0	1.0	A	7:44153382	7:44153382:G>A	ENSG00000106633	ENST00000673284	ENSE00000680812
rs1057524906	7	44153387.0	44153387.0	1.0	G	7:44153387	7:44153387:A>G	ENSG00000106633	ENST00000673284	ENSE00000680812
rs794727236	7	44153391.0	44153391.0	1.0	T	7:44153391	7:44153391:C>T	ENSG00000106633	ENST00000673284	ENSE00000680812
rs1064794268	7	44153396.0	44153396.0	1.0	G	7:44153396	7:44153396:T>G	ENSG00000106633	ENST00000673284	ENSE00000680812
rs193922261	7	44153402.0	44153402.0	1.0	G	7:44153402	7:44153402:C>G	ENSG00000106633	ENST00000673284	ENSE00000680812
rs762263694	7	44153403.0	44153403.0	1.0	A	7:44153403	7:44153403:G>A	ENSG00000106633	ENST00000673284	ENSE00000680812
rs1554335954	7	44153411.0	44153411.0	1.0	C	7:44153411	7:44153411:A>C	ENSG00000106633	ENST00000673284	ENSE00000680812
rs193922329	7	44153433.0	44153433.0	1.0	A	7:44153433	7:44153433:G>A	ENSG00000106633	ENST00000673284	ENSE00000680812
rs193922292	7	44152312.0	44152312.0	1.0	C	7:44152312	7:44152312:A>C	ENSG00000106633	ENST00000673284	ENSE00000832580
rs762922697	7	44152333.0	44152333.0	1.0	T	7:44152333	7:44152333:C>T	ENSG00000106633	ENST00000673284	ENSE00000832580
rs2096281827	7	44152404.0	44152404.0	1.0	G	7:44152404	7:44152404:A>G	ENSG00000106633	ENST00000673284	ENSE00000832580
rs193922289	7	44152420.0	44152420.0	1.0	T	7:44152420	7:44152420:C>T	ENSG00000106633	ENST00000673284	ENSE00000832580
rs1554335570	7	44150970.0	44150970.0	1.0	T	7:44150970	7:44150970:C>T	ENSG00000106633	ENST00000673284	ENSE00000680809
rs1554335573	7	44150975.0	44150975.0	1.0	G	7:44150975	7:44150975:C>G	ENSG00000106633	ENST00000673284	ENSE00000680809
rs193922300	7	44150982.0	44150982.0	1.0	A	7:44150982	7:44150982:G>A	ENSG00000106633	ENST00000673284	ENSE00000680809
rs193922297	7	44150990.0	44150990.0	1.0	G	7:44150990	7:44150990:A>G	ENSG00000106633	ENST00000673284	ENSE00000680809
rs104894010	7	44151048.0	44151048.0	1.0	G	7:44151048	7:44151048:A>G	ENSG00000106633	ENST00000673284	ENSE00000680809
rs1583601365	7	44151052.0	44151052.0	1.0	T	7:44151052	7:44151052:G>T	ENSG00000106633	ENST00000673284	ENSE00000680809
rs759072800	7	44151069.0	44151069.0	1.0	G	7:44151069	7:44151069:C>G	ENSG00000106633	ENST00000673284	ENSE00000680809
rs886042610	7	44149976.0	44149976.0	1.0	T	7:44149976	7:44149976:C>T	ENSG00000106633	ENST00000673284	ENSE00000680807
rs1085307455	7	44149977.0	44149977.0	1.0	A	7:44149977	7:44149977:G>A	ENSG00000106633	ENST00000673284	ENSE00000680807
rs751279776	7	44149986.0	44149986.0	1.0	T	7:44149986	7:44149986:C>T	ENSG00000106633	ENST00000673284	ENSE00000680807
rs104894006	7	44149992.0	44149992.0	1.0	A	7:44149992	7:44149992:G>A	ENSG00000106633	ENST00000673284	ENSE00000680807
rs587780345	7	44150004.0	44150004.0	1.0	T	7:44150004	7:44150004:C>T	ENSG00000106633	ENST00000673284	ENSE00000680807
rs1554335444	7	44150008.0	44150008.0	1.0	C	7:44150008	7:44150008:A>C	ENSG00000106633	ENST00000673284	ENSE00000680807
rs886039380	7	44150015.0	44150015.0	1.0	T	7:44150015	7:44150015:C>T	ENSG00000106633	ENST00000673284	ENSE00000680807
rs1470521850	7	44150047.0	44150047.0	1.0	T	7:44150047	7:44150047:C>T	ENSG00000106633	ENST00000673284	ENSE00000680807
rs1481197092	7	44150049.0	44150049.0	1.0	C	7:44150049	7:44150049:A>C	ENSG00000106633	ENST00000673284	ENSE00000680807
rs2096278847	7	44150057.0	44150057.0	1.0	G	7:44150057	7:44150057:A>G	ENSG00000106633	ENST00000673284	ENSE00000680807
rs148311934	7	44149763.0	44149763.0	1.0	T	7:44149763	7:44149763:C>T	ENSG00000106633	ENST00000673284	ENSE00000832577
rs1360415315	7	44149772.0	44149772.0	1.0	G	7:44149772	7:44149772:C>G	ENSG00000106633	ENST00000673284	ENSE00000832577
rs193922317	7	44149778.0	44149778.0	1.0	T	7:44149778	7:44149778:C>T	ENSG00000106633	ENST00000673284	ENSE00000832577
rs147065275	7	44149790.0	44149790.0	1.0	T	7:44149790	7:44149790:C>T	ENSG00000106633	ENST00000673284	ENSE00000832577
rs144723656	7	44149794.0	44149794.0	1.0	A	7:44149794	7:44149794:G>A	ENSG00000106633	ENST00000673284	ENSE00000832577
rs80356654	7	44149810.0	44149810.0	1.0	G	7:44149810	7:44149810:A>G	ENSG00000106633	ENST00000673284	ENSE00000832577
rs1583599303	7	44149813.0	44149813.0	1.0	A	7:44149813	7:44149813:G>A	ENSG00000106633	ENST00000673284	ENSE00000832577
rs1476637197	7	44149817.0	44149817.0	1.0	T	7:44149817	7:44149817:C>T	ENSG00000106633	ENST00000673284	ENSE00000832577
rs1441649062	7	44149822.0	44149822.0	1.0	A	7:44149822	7:44149822:G>A	ENSG00000106633	ENST00000673284	ENSE00000832577
rs587780346	7	44149823.0	44149823.0	1.0	G	7:44149823	7:44149823:T>G	ENSG00000106633	ENST00000673284	ENSE00000832577
rs1562717053	7	44149831.0	44149831.0	1.0	G	7:44149831	7:44149831:A>G	ENSG00000106633	ENST00000673284	ENSE00000832577
rs193922311	7	44149834.0	44149834.0	1.0	G	7:44149834	7:44149834:A>G	ENSG00000106633	ENST00000673284	ENSE00000832577
rs794727775	7	44149838.0	44149838.0	1.0	A	7:44149838	7:44149838:C>A	ENSG00000106633	ENST00000673284	ENSE00000832577
rs1554335417	7	44149844.0	44149844.0	1.0	T	7:44149844	7:44149844:C>T	ENSG00000106633	ENST00000673284	ENSE00000832577
rs767565869	7	44147689.0	44147689.0	1.0	A	7:44147689	7:44147689:C>A	ENSG00000106633	ENST00000673284	ENSE00000832576
rs556436603	7	44147690.0	44147690.0	1.0	A	7:44147690	7:44147690:G>A	ENSG00000106633	ENST00000673284	ENSE00000832576
rs1554335109	7	44147693.0	44147693.0	1.0	G	7:44147693	7:44147693:C>G	ENSG00000106633	ENST00000673284	ENSE00000832576
rs1554335111	7	44147711.0	44147711.0	1.0	T	7:44147711	7:44147711:C>T	ENSG00000106633	ENST00000673284	ENSE00000832576
rs104894011	7	44147720.0	44147720.0	1.0	A	7:44147720	7:44147720:C>A	ENSG00000106633	ENST00000673284	ENSE00000832576
rs193922331	7	44147726.0	44147726.0	1.0	G	7:44147726	7:44147726:A>G	ENSG00000106633	ENST00000673284	ENSE00000832576
rs104894008	7	44147732.0	44147732.0	1.0	G	7:44147732	7:44147732:C>G	ENSG00000106633	ENST00000673284	ENSE00000832576
rs1583596378	7	44147741.0	44147741.0	1.0	A	7:44147741	7:44147741:C>A	ENSG00000106633	ENST00000673284	ENSE00000832576
rs1562715426	7	44147743.0	44147743.0	1.0	T	7:44147743	7:44147743:C>T	ENSG00000106633	ENST00000673284	ENSE00000832576
rs1554335135	7	44147744.0	44147744.0	1.0	G	7:44147744	7:44147744:A>G	ENSG00000106633	ENST00000673284	ENSE00000832576
rs769268803	7	44147747.0	44147747.0	1.0	G	7:44147747	7:44147747:C>G	ENSG00000106633	ENST00000673284	ENSE00000832576
rs748964205	7	44147756.0	44147756.0	1.0	A	7:44147756	7:44147756:C>A	ENSG00000106633	ENST00000673284	ENSE00000832576
rs1372204515	7	44147758.0	44147758.0	1.0	A	7:44147758	7:44147758:C>A	ENSG00000106633	ENST00000673284	ENSE00000832576
rs1057524904	7	44147765.0	44147765.0	1.0	A	7:44147765	7:44147765:G>A	ENSG00000106633	ENST00000673284	ENSE00000832576
rs1583596522	7	44147776.0	44147776.0	1.0	G	7:44147776	7:44147776:C>G	ENSG00000106633	ENST00000673284	ENSE00000832576
rs1562715574	7	44147795.0	44147795.0	1.0	C	7:44147795	7:44147795:T>C	ENSG00000106633	ENST00000673284	ENSE00000832576
rs1176858193	7	44147804.0	44147804.0	1.0	T	7:44147804	7:44147804:C>T	ENSG00000106633	ENST00000673284	ENSE00000832576
rs587780347	7	44147807.0	44147807.0	1.0	T	7:44147807	7:44147807:C>T	ENSG00000106633	ENST00000673284	ENSE00000832576
rs193922323	7	44147809.0	44147809.0	1.0	G	7:44147809	7:44147809:A>G	ENSG00000106633	ENST00000673284	ENSE00000832576
rs794727839	7	44147825.0	44147825.0	1.0	G	7:44147825	7:44147825:A>G	ENSG00000106633	ENST00000673284	ENSE00000832576
rs80356655	7	44147830.0	44147830.0	1.0	A	7:44147830	7:44147830:G>A	ENSG00000106633	ENST00000673284	ENSE00000832576
rs1332966015	7	44147831.0	44147831.0	1.0	C	7:44147831	7:44147831:T>C	ENSG00000106633	ENST00000673284	ENSE00000832576
rs1057524903	7	44146466.0	44146466.0	1.0	C	7:44146466	7:44146466:T>C	ENSG00000106633	ENST00000673284	ENSE00003605854
rs193922341	7	44146511.0	44146511.0	1.0	G	7:44146511	7:44146511:A>G	ENSG00000106633	ENST00000673284	ENSE00003605854
rs193922340	7	44146530.0	44146530.0	1.0	A	7:44146530	7:44146530:C>A	ENSG00000106633	ENST00000673284	ENSE00003605854
rs1379908545	7	44146531.0	44146531.0	1.0	A	7:44146531	7:44146531:G>A	ENSG00000106633	ENST00000673284	ENSE00003605854
rs193922338	7	44146538.0	44146538.0	1.0	T	7:44146538	7:44146538:A>T	ENSG00000106633	ENST00000673284	ENSE00003605854
rs1583594350	7	44146539.0	44146539.0	1.0	A	7:44146539	7:44146539:G>A	ENSG00000106633	ENST00000673284	ENSE00003605854
rs193922337	7	44146565.0	44146565.0	1.0	G	7:44146565	7:44146565:A>G	ENSG00000106633	ENST00000673284	ENSE00003605854
rs193922336	7	44146575.0	44146575.0	1.0	A	7:44146575	7:44146575:G>A	ENSG00000106633	ENST00000673284	ENSE00003605854
rs1255911887	7	44146584.0	44146584.0	1.0	T	7:44146584	7:44146584:C>T	ENSG00000106633	ENST00000673284	ENSE00003605854
rs104894009	7	44146587.0	44146587.0	1.0	G	7:44146587	7:44146587:C>G	ENSG00000106633	ENST00000673284	ENSE00003605854
rs2096273902	7	44146598.0	44146598.0	1.0	T	7:44146598	7:44146598:C>T	ENSG00000106633	ENST00000673284	ENSE00003605854
rs193922335	7	44146611.0	44146611.0	1.0	A	7:44146611	7:44146611:T>A	ENSG00000106633	ENST00000673284	ENSE00003605854
rs1583591303	7	44145503.0	44145503.0	1.0	G	7:44145503	7:44145503:T>G	ENSG00000106633	ENST00000673284	ENSE00000832574
rs193922272	7	44145510.0	44145510.0	1.0	C	7:44145510	7:44145510:T>C	ENSG00000106633	ENST00000673284	ENSE00000832574
rs1293307672	7	44145528.0	44145528.0	1.0	T	7:44145528	7:44145528:C>T	ENSG00000106633	ENST00000673284	ENSE00000832574
rs193921338	7	44145590.0	44145590.0	1.0	A	7:44145590	7:44145590:G>A	ENSG00000106633	ENST00000673284	ENSE00000832574
rs1583591747	7	44145599.0	44145599.0	1.0	A	7:44145599	7:44145599:G>A	ENSG00000106633	ENST00000673284	ENSE00000832574
rs777870079	7	44145602.0	44145602.0	1.0	A	7:44145602	7:44145602:G>A	ENSG00000106633	ENST00000673284	ENSE00000832574
rs1554334613	7	44145606.0	44145606.0	1.0	G	7:44145606	7:44145606:A>G	ENSG00000106633	ENST00000673284	ENSE00000832574
rs193922266	7	44145608.0	44145608.0	1.0	C	7:44145608	7:44145608:A>C	ENSG00000106633	ENST00000673284	ENSE00000832574
rs193922265	7	44145614.0	44145614.0	1.0	A	7:44145614	7:44145614:G>A	ENSG00000106633	ENST00000673284	ENSE00000832574
rs193922264	7	44145620.0	44145620.0	1.0	T	7:44145620	7:44145620:C>T	ENSG00000106633	ENST00000673284	ENSE00000832574
rs1471992838	7	44145621.0	44145621.0	1.0	A	7:44145621	7:44145621:G>A	ENSG00000106633	ENST00000673284	ENSE00000832574
rs556581174	7	44145637.0	44145637.0	1.0	A	7:44145637	7:44145637:G>A	ENSG00000106633	ENST00000673284	ENSE00000832574
rs1000236360	7	44145726.0	44145726.0	1.0	A	7:44145726	7:44145726:T>A	ENSG00000106633	ENST00000673284	ENSE00000832574
rs1339598338	7	44145166.0	44145200.0	1.0	GGCCAC	7:44145166	7:44145166:GGCCACCGCCGAGACCAGGGCCGCGCCCCGGCCAC>GGCCAC	ENSG00000106633	ENST00000673284	ENSE00003895799
rs753795627	7	44145170.0	44145170.0	1.0	C	7:44145170	7:44145170:A>C	ENSG00000106633	ENST00000673284	ENSE00003895799
rs1057524900	7	44145173.0	44145173.0	1.0	A	7:44145173	7:44145173:G>A	ENSG00000106633	ENST00000673284	ENSE00003895799
rs193922283	7	44145176.0	44145176.0	1.0	A	7:44145176	7:44145176:G>A	ENSG00000106633	ENST00000673284	ENSE00003895799
rs1131691416	7	44145194.0	44145194.0	1.0	G	7:44145194	7:44145194:C>G	ENSG00000106633	ENST00000673284	ENSE00003895799
rs1286804191	7	44145212.0	44145212.0	1.0	A	7:44145212	7:44145212:G>A	ENSG00000106633	ENST00000673284	ENSE00003895799
rs1185622190	7	44145224.0	44145224.0	1.0	A	7:44145224	7:44145224:G>A	ENSG00000106633	ENST00000673284	ENSE00003895799
rs193922278	7	44145227.0	44145227.0	1.0	T	7:44145227	7:44145227:A>T	ENSG00000106633	ENST00000673284	ENSE00003895799
rs193922273	7	44145266.0	44145266.0	1.0	G	7:44145266	7:44145266:A>G	ENSG00000106633	ENST00000673284	ENSE00003895799
rs1010302320	7	44145269.0	44145269.0	1.0	A	7:44145269	7:44145269:C>A	ENSG00000106633	ENST00000673284	ENSE00003895799
rs1554334478	7	44145279.0	44145279.0	1.0	G	7:44145279	7:44145279:A>G	ENSG00000106633	ENST00000673284	ENSE00003895799
rs1583591303	7	44145503.0	44145503.0	1.0	G	7:44145503	7:44145503:T>G	ENSG00000106633	ENST00000672743	ENSE00003894670
rs193922272	7	44145510.0	44145510.0	1.0	C	7:44145510	7:44145510:T>C	ENSG00000106633	ENST00000672743	ENSE00003894670
rs1293307672	7	44145528.0	44145528.0	1.0	T	7:44145528	7:44145528:C>T	ENSG00000106633	ENST00000672743	ENSE00003894670
rs193921338	7	44145590.0	44145590.0	1.0	A	7:44145590	7:44145590:G>A	ENSG00000106633	ENST00000672743	ENSE00003894670
rs1583591747	7	44145599.0	44145599.0	1.0	A	7:44145599	7:44145599:G>A	ENSG00000106633	ENST00000672743	ENSE00003894670
rs777870079	7	44145602.0	44145602.0	1.0	A	7:44145602	7:44145602:G>A	ENSG00000106633	ENST00000672743	ENSE00003894670
rs1554334613	7	44145606.0	44145606.0	1.0	G	7:44145606	7:44145606:A>G	ENSG00000106633	ENST00000672743	ENSE00003894670
rs193922266	7	44145608.0	44145608.0	1.0	C	7:44145608	7:44145608:A>C	ENSG00000106633	ENST00000672743	ENSE00003894670
rs193922265	7	44145614.0	44145614.0	1.0	A	7:44145614	7:44145614:G>A	ENSG00000106633	ENST00000672743	ENSE00003894670
rs193922264	7	44145620.0	44145620.0	1.0	T	7:44145620	7:44145620:C>T	ENSG00000106633	ENST00000672743	ENSE00003894670
rs1471992838	7	44145621.0	44145621.0	1.0	A	7:44145621	7:44145621:G>A	ENSG00000106633	ENST00000672743	ENSE00003894670
rs556581174	7	44145637.0	44145637.0	1.0	A	7:44145637	7:44145637:G>A	ENSG00000106633	ENST00000672743	ENSE00003894670
rs1000236360	7	44145726.0	44145726.0	1.0	A	7:44145726	7:44145726:T>A	ENSG00000106633	ENST00000672743	ENSE00003894670
rs1339598338	7	44145166.0	44145200.0	1.0	GGCCAC	7:44145166	7:44145166:GGCCACCGCCGAGACCAGGGCCGCGCCCCGGCCAC>GGCCAC	ENSG00000106633	ENST00000672743	ENSE00003892398
rs753795627	7	44145170.0	44145170.0	1.0	C	7:44145170	7:44145170:A>C	ENSG00000106633	ENST00000672743	ENSE00003892398
rs1057524900	7	44145173.0	44145173.0	1.0	A	7:44145173	7:44145173:G>A	ENSG00000106633	ENST00000672743	ENSE00003892398
rs193922283	7	44145176.0	44145176.0	1.0	A	7:44145176	7:44145176:G>A	ENSG00000106633	ENST00000672743	ENSE00003892398
rs1131691416	7	44145194.0	44145194.0	1.0	G	7:44145194	7:44145194:C>G	ENSG00000106633	ENST00000672743	ENSE00003892398
rs1286804191	7	44145212.0	44145212.0	1.0	A	7:44145212	7:44145212:G>A	ENSG00000106633	ENST00000672743	ENSE00003892398
rs1185622190	7	44145224.0	44145224.0	1.0	A	7:44145224	7:44145224:G>A	ENSG00000106633	ENST00000672743	ENSE00003892398
rs193922278	7	44145227.0	44145227.0	1.0	T	7:44145227	7:44145227:A>T	ENSG00000106633	ENST00000672743	ENSE00003892398
rs193922273	7	44145266.0	44145266.0	1.0	G	7:44145266	7:44145266:A>G	ENSG00000106633	ENST00000672743	ENSE00003892398
rs1010302320	7	44145269.0	44145269.0	1.0	A	7:44145269	7:44145269:C>A	ENSG00000106633	ENST00000672743	ENSE00003892398
rs1554334478	7	44145279.0	44145279.0	1.0	G	7:44145279	7:44145279:A>G	ENSG00000106633	ENST00000672743	ENSE00003892398
rs1583591303	7	44145503.0	44145503.0	1.0	G	7:44145503	7:44145503:T>G	ENSG00000106633	ENST00000459642	ENSE00001845679
rs193922272	7	44145510.0	44145510.0	1.0	C	7:44145510	7:44145510:T>C	ENSG00000106633	ENST00000459642	ENSE00001845679
rs1293307672	7	44145528.0	44145528.0	1.0	T	7:44145528	7:44145528:C>T	ENSG00000106633	ENST00000459642	ENSE00001845679
rs193921338	7	44145590.0	44145590.0	1.0	A	7:44145590	7:44145590:G>A	ENSG00000106633	ENST00000459642	ENSE00001845679
rs1583591747	7	44145599.0	44145599.0	1.0	A	7:44145599	7:44145599:G>A	ENSG00000106633	ENST00000459642	ENSE00001845679
rs777870079	7	44145602.0	44145602.0	1.0	A	7:44145602	7:44145602:G>A	ENSG00000106633	ENST00000459642	ENSE00001845679
rs1554334613	7	44145606.0	44145606.0	1.0	G	7:44145606	7:44145606:A>G	ENSG00000106633	ENST00000459642	ENSE00001845679
rs193922266	7	44145608.0	44145608.0	1.0	C	7:44145608	7:44145608:A>C	ENSG00000106633	ENST00000459642	ENSE00001845679
rs193922265	7	44145614.0	44145614.0	1.0	A	7:44145614	7:44145614:G>A	ENSG00000106633	ENST00000459642	ENSE00001845679
rs193922264	7	44145620.0	44145620.0	1.0	T	7:44145620	7:44145620:C>T	ENSG00000106633	ENST00000459642	ENSE00001845679
rs1471992838	7	44145621.0	44145621.0	1.0	A	7:44145621	7:44145621:G>A	ENSG00000106633	ENST00000459642	ENSE00001845679
rs556581174	7	44145637.0	44145637.0	1.0	A	7:44145637	7:44145637:G>A	ENSG00000106633	ENST00000459642	ENSE00001845679
rs1000236360	7	44145726.0	44145726.0	1.0	A	7:44145726	7:44145726:T>A	ENSG00000106633	ENST00000459642	ENSE00001845679
rs1339598338	7	44145166.0	44145200.0	1.0	GGCCAC	7:44145166	7:44145166:GGCCACCGCCGAGACCAGGGCCGCGCCCCGGCCAC>GGCCAC	ENSG00000106633	ENST00000459642	ENSE00001957151
rs753795627	7	44145170.0	44145170.0	1.0	C	7:44145170	7:44145170:A>C	ENSG00000106633	ENST00000459642	ENSE00001957151
rs1057524900	7	44145173.0	44145173.0	1.0	A	7:44145173	7:44145173:G>A	ENSG00000106633	ENST00000459642	ENSE00001957151
rs193922283	7	44145176.0	44145176.0	1.0	A	7:44145176	7:44145176:G>A	ENSG00000106633	ENST00000459642	ENSE00001957151
rs1131691416	7	44145194.0	44145194.0	1.0	G	7:44145194	7:44145194:C>G	ENSG00000106633	ENST00000459642	ENSE00001957151
rs1286804191	7	44145212.0	44145212.0	1.0	A	7:44145212	7:44145212:G>A	ENSG00000106633	ENST00000459642	ENSE00001957151
rs1185622190	7	44145224.0	44145224.0	1.0	A	7:44145224	7:44145224:G>A	ENSG00000106633	ENST00000459642	ENSE00001957151
rs193922278	7	44145227.0	44145227.0	1.0	T	7:44145227	7:44145227:A>T	ENSG00000106633	ENST00000459642	ENSE00001957151
rs193922273	7	44145266.0	44145266.0	1.0	G	7:44145266	7:44145266:A>G	ENSG00000106633	ENST00000459642	ENSE00001957151
rs1010302320	7	44145269.0	44145269.0	1.0	A	7:44145269	7:44145269:C>A	ENSG00000106633	ENST00000459642	ENSE00001957151
rs1554334478	7	44145279.0	44145279.0	1.0	G	7:44145279	7:44145279:A>G	ENSG00000106633	ENST00000459642	ENSE00001957151
rs1339598338	7	44145166.0	44145200.0	1.0	GGCCAC	7:44145166	7:44145166:GGCCACCGCCGAGACCAGGGCCGCGCCCCGGCCAC>GGCCAC	ENSG00000106633	ENST00000336642	ENSE00001689304
rs753795627	7	44145170.0	44145170.0	1.0	C	7:44145170	7:44145170:A>C	ENSG00000106633	ENST00000336642	ENSE00001689304
rs1057524900	7	44145173.0	44145173.0	1.0	A	7:44145173	7:44145173:G>A	ENSG00000106633	ENST00000336642	ENSE00001689304
rs193922283	7	44145176.0	44145176.0	1.0	A	7:44145176	7:44145176:G>A	ENSG00000106633	ENST00000336642	ENSE00001689304
rs1131691416	7	44145194.0	44145194.0	1.0	G	7:44145194	7:44145194:C>G	ENSG00000106633	ENST00000336642	ENSE00001689304
rs1286804191	7	44145212.0	44145212.0	1.0	A	7:44145212	7:44145212:G>A	ENSG00000106633	ENST00000336642	ENSE00001689304
rs1185622190	7	44145224.0	44145224.0	1.0	A	7:44145224	7:44145224:G>A	ENSG00000106633	ENST00000336642	ENSE00001689304
rs193922278	7	44145227.0	44145227.0	1.0	T	7:44145227	7:44145227:A>T	ENSG00000106633	ENST00000336642	ENSE00001689304
rs193922273	7	44145266.0	44145266.0	1.0	G	7:44145266	7:44145266:A>G	ENSG00000106633	ENST00000336642	ENSE00001689304
rs1010302320	7	44145269.0	44145269.0	1.0	A	7:44145269	7:44145269:C>A	ENSG00000106633	ENST00000336642	ENSE00001689304
rs1554334478	7	44145279.0	44145279.0	1.0	G	7:44145279	7:44145279:A>G	ENSG00000106633	ENST00000336642	ENSE00001689304
rs373418736	7	44153306.0	44153306.0	1.0	T	7:44153306	7:44153306:C>T	ENSG00000106633	ENST00000395796	ENSE00003918704
rs1444739794	7	44153324.0	44153324.0	1.0	G	7:44153324	7:44153324:A>G	ENSG00000106633	ENST00000395796	ENSE00003918704
rs1064793998	7	44153325.0	44153325.0	1.0	T	7:44153325	7:44153325:C>T	ENSG00000106633	ENST00000395796	ENSE00003918704
rs193922287	7	44153334.0	44153334.0	1.0	A	7:44153334	7:44153334:G>A	ENSG00000106633	ENST00000395796	ENSE00003918704
rs193922279	7	44153378.0	44153378.0	1.0	T	7:44153378	7:44153378:C>T	ENSG00000106633	ENST00000395796	ENSE00003918704
rs267601516	7	44153379.0	44153379.0	1.0	T	7:44153379	7:44153379:C>T	ENSG00000106633	ENST00000395796	ENSE00003918704
rs764232985	7	44153381.0	44153381.0	1.0	G	7:44153381	7:44153381:C>G	ENSG00000106633	ENST00000395796	ENSE00003918704
rs1486280029	7	44153382.0	44153382.0	1.0	A	7:44153382	7:44153382:G>A	ENSG00000106633	ENST00000395796	ENSE00003918704
rs1057524906	7	44153387.0	44153387.0	1.0	G	7:44153387	7:44153387:A>G	ENSG00000106633	ENST00000395796	ENSE00003918704
rs794727236	7	44153391.0	44153391.0	1.0	T	7:44153391	7:44153391:C>T	ENSG00000106633	ENST00000395796	ENSE00003918704
rs1064794268	7	44153396.0	44153396.0	1.0	G	7:44153396	7:44153396:T>G	ENSG00000106633	ENST00000395796	ENSE00003918704
rs193922261	7	44153402.0	44153402.0	1.0	G	7:44153402	7:44153402:C>G	ENSG00000106633	ENST00000395796	ENSE00003918704
rs762263694	7	44153403.0	44153403.0	1.0	A	7:44153403	7:44153403:G>A	ENSG00000106633	ENST00000395796	ENSE00003918704
rs1554335954	7	44153411.0	44153411.0	1.0	C	7:44153411	7:44153411:A>C	ENSG00000106633	ENST00000395796	ENSE00003918704
rs193922329	7	44153433.0	44153433.0	1.0	A	7:44153433	7:44153433:G>A	ENSG00000106633	ENST00000395796	ENSE00003918704
rs193922292	7	44152312.0	44152312.0	1.0	C	7:44152312	7:44152312:A>C	ENSG00000106633	ENST00000395796	ENSE00003919328
rs762922697	7	44152333.0	44152333.0	1.0	T	7:44152333	7:44152333:C>T	ENSG00000106633	ENST00000395796	ENSE00003919328
rs2096281827	7	44152404.0	44152404.0	1.0	G	7:44152404	7:44152404:A>G	ENSG00000106633	ENST00000395796	ENSE00003919328
rs193922289	7	44152420.0	44152420.0	1.0	T	7:44152420	7:44152420:C>T	ENSG00000106633	ENST00000395796	ENSE00003919328
rs1554335570	7	44150970.0	44150970.0	1.0	T	7:44150970	7:44150970:C>T	ENSG00000106633	ENST00000395796	ENSE00003917534
rs1554335573	7	44150975.0	44150975.0	1.0	G	7:44150975	7:44150975:C>G	ENSG00000106633	ENST00000395796	ENSE00003917534
rs193922300	7	44150982.0	44150982.0	1.0	A	7:44150982	7:44150982:G>A	ENSG00000106633	ENST00000395796	ENSE00003917534
rs193922297	7	44150990.0	44150990.0	1.0	G	7:44150990	7:44150990:A>G	ENSG00000106633	ENST00000395796	ENSE00003917534
rs104894010	7	44151048.0	44151048.0	1.0	G	7:44151048	7:44151048:A>G	ENSG00000106633	ENST00000395796	ENSE00003917534
rs1583601365	7	44151052.0	44151052.0	1.0	T	7:44151052	7:44151052:G>T	ENSG00000106633	ENST00000395796	ENSE00003917534
rs759072800	7	44151069.0	44151069.0	1.0	G	7:44151069	7:44151069:C>G	ENSG00000106633	ENST00000395796	ENSE00003917534
rs886042610	7	44149976.0	44149976.0	1.0	T	7:44149976	7:44149976:C>T	ENSG00000106633	ENST00000395796	ENSE00003921445
rs1085307455	7	44149977.0	44149977.0	1.0	A	7:44149977	7:44149977:G>A	ENSG00000106633	ENST00000395796	ENSE00003921445
rs751279776	7	44149986.0	44149986.0	1.0	T	7:44149986	7:44149986:C>T	ENSG00000106633	ENST00000395796	ENSE00003921445
rs104894006	7	44149992.0	44149992.0	1.0	A	7:44149992	7:44149992:G>A	ENSG00000106633	ENST00000395796	ENSE00003921445
rs587780345	7	44150004.0	44150004.0	1.0	T	7:44150004	7:44150004:C>T	ENSG00000106633	ENST00000395796	ENSE00003921445
rs1554335444	7	44150008.0	44150008.0	1.0	C	7:44150008	7:44150008:A>C	ENSG00000106633	ENST00000395796	ENSE00003921445
rs886039380	7	44150015.0	44150015.0	1.0	T	7:44150015	7:44150015:C>T	ENSG00000106633	ENST00000395796	ENSE00003921445
rs1470521850	7	44150047.0	44150047.0	1.0	T	7:44150047	7:44150047:C>T	ENSG00000106633	ENST00000395796	ENSE00003921445
rs1481197092	7	44150049.0	44150049.0	1.0	C	7:44150049	7:44150049:A>C	ENSG00000106633	ENST00000395796	ENSE00003921445
rs2096278847	7	44150057.0	44150057.0	1.0	G	7:44150057	7:44150057:A>G	ENSG00000106633	ENST00000395796	ENSE00003921445
rs148311934	7	44149763.0	44149763.0	1.0	T	7:44149763	7:44149763:C>T	ENSG00000106633	ENST00000395796	ENSE00003918725
rs1360415315	7	44149772.0	44149772.0	1.0	G	7:44149772	7:44149772:C>G	ENSG00000106633	ENST00000395796	ENSE00003918725
rs193922317	7	44149778.0	44149778.0	1.0	T	7:44149778	7:44149778:C>T	ENSG00000106633	ENST00000395796	ENSE00003918725
rs147065275	7	44149790.0	44149790.0	1.0	T	7:44149790	7:44149790:C>T	ENSG00000106633	ENST00000395796	ENSE00003918725
rs144723656	7	44149794.0	44149794.0	1.0	A	7:44149794	7:44149794:G>A	ENSG00000106633	ENST00000395796	ENSE00003918725
rs80356654	7	44149810.0	44149810.0	1.0	G	7:44149810	7:44149810:A>G	ENSG00000106633	ENST00000395796	ENSE00003918725
rs1583599303	7	44149813.0	44149813.0	1.0	A	7:44149813	7:44149813:G>A	ENSG00000106633	ENST00000395796	ENSE00003918725
rs1476637197	7	44149817.0	44149817.0	1.0	T	7:44149817	7:44149817:C>T	ENSG00000106633	ENST00000395796	ENSE00003918725
rs1441649062	7	44149822.0	44149822.0	1.0	A	7:44149822	7:44149822:G>A	ENSG00000106633	ENST00000395796	ENSE00003918725
rs587780346	7	44149823.0	44149823.0	1.0	G	7:44149823	7:44149823:T>G	ENSG00000106633	ENST00000395796	ENSE00003918725
rs1562717053	7	44149831.0	44149831.0	1.0	G	7:44149831	7:44149831:A>G	ENSG00000106633	ENST00000395796	ENSE00003918725
rs193922311	7	44149834.0	44149834.0	1.0	G	7:44149834	7:44149834:A>G	ENSG00000106633	ENST00000395796	ENSE00003918725
rs794727775	7	44149838.0	44149838.0	1.0	A	7:44149838	7:44149838:C>A	ENSG00000106633	ENST00000395796	ENSE00003918725
rs1554335417	7	44149844.0	44149844.0	1.0	T	7:44149844	7:44149844:C>T	ENSG00000106633	ENST00000395796	ENSE00003918725
rs767565869	7	44147689.0	44147689.0	1.0	A	7:44147689	7:44147689:C>A	ENSG00000106633	ENST00000395796	ENSE00003922178
rs556436603	7	44147690.0	44147690.0	1.0	A	7:44147690	7:44147690:G>A	ENSG00000106633	ENST00000395796	ENSE00003922178
rs1554335109	7	44147693.0	44147693.0	1.0	G	7:44147693	7:44147693:C>G	ENSG00000106633	ENST00000395796	ENSE00003922178
rs1554335111	7	44147711.0	44147711.0	1.0	T	7:44147711	7:44147711:C>T	ENSG00000106633	ENST00000395796	ENSE00003922178
rs104894011	7	44147720.0	44147720.0	1.0	A	7:44147720	7:44147720:C>A	ENSG00000106633	ENST00000395796	ENSE00003922178
rs193922331	7	44147726.0	44147726.0	1.0	G	7:44147726	7:44147726:A>G	ENSG00000106633	ENST00000395796	ENSE00003922178
rs104894008	7	44147732.0	44147732.0	1.0	G	7:44147732	7:44147732:C>G	ENSG00000106633	ENST00000395796	ENSE00003922178
rs1583596378	7	44147741.0	44147741.0	1.0	A	7:44147741	7:44147741:C>A	ENSG00000106633	ENST00000395796	ENSE00003922178
rs1562715426	7	44147743.0	44147743.0	1.0	T	7:44147743	7:44147743:C>T	ENSG00000106633	ENST00000395796	ENSE00003922178
rs1554335135	7	44147744.0	44147744.0	1.0	G	7:44147744	7:44147744:A>G	ENSG00000106633	ENST00000395796	ENSE00003922178
rs769268803	7	44147747.0	44147747.0	1.0	G	7:44147747	7:44147747:C>G	ENSG00000106633	ENST00000395796	ENSE00003922178
rs748964205	7	44147756.0	44147756.0	1.0	A	7:44147756	7:44147756:C>A	ENSG00000106633	ENST00000395796	ENSE00003922178
rs1372204515	7	44147758.0	44147758.0	1.0	A	7:44147758	7:44147758:C>A	ENSG00000106633	ENST00000395796	ENSE00003922178
rs1057524904	7	44147765.0	44147765.0	1.0	A	7:44147765	7:44147765:G>A	ENSG00000106633	ENST00000395796	ENSE00003922178
rs1583596522	7	44147776.0	44147776.0	1.0	G	7:44147776	7:44147776:C>G	ENSG00000106633	ENST00000395796	ENSE00003922178
rs1562715574	7	44147795.0	44147795.0	1.0	C	7:44147795	7:44147795:T>C	ENSG00000106633	ENST00000395796	ENSE00003922178
rs1176858193	7	44147804.0	44147804.0	1.0	T	7:44147804	7:44147804:C>T	ENSG00000106633	ENST00000395796	ENSE00003922178
rs587780347	7	44147807.0	44147807.0	1.0	T	7:44147807	7:44147807:C>T	ENSG00000106633	ENST00000395796	ENSE00003922178
rs193922323	7	44147809.0	44147809.0	1.0	G	7:44147809	7:44147809:A>G	ENSG00000106633	ENST00000395796	ENSE00003922178
rs794727839	7	44147825.0	44147825.0	1.0	G	7:44147825	7:44147825:A>G	ENSG00000106633	ENST00000395796	ENSE00003922178
rs80356655	7	44147830.0	44147830.0	1.0	A	7:44147830	7:44147830:G>A	ENSG00000106633	ENST00000395796	ENSE00003922178
rs1332966015	7	44147831.0	44147831.0	1.0	C	7:44147831	7:44147831:T>C	ENSG00000106633	ENST00000395796	ENSE00003922178
rs1057524903	7	44146466.0	44146466.0	1.0	C	7:44146466	7:44146466:T>C	ENSG00000106633	ENST00000395796	ENSE00003627948
rs193922341	7	44146511.0	44146511.0	1.0	G	7:44146511	7:44146511:A>G	ENSG00000106633	ENST00000395796	ENSE00003627948
rs193922340	7	44146530.0	44146530.0	1.0	A	7:44146530	7:44146530:C>A	ENSG00000106633	ENST00000395796	ENSE00003627948
rs1379908545	7	44146531.0	44146531.0	1.0	A	7:44146531	7:44146531:G>A	ENSG00000106633	ENST00000395796	ENSE00003627948
rs193922338	7	44146538.0	44146538.0	1.0	T	7:44146538	7:44146538:A>T	ENSG00000106633	ENST00000395796	ENSE00003627948
rs1583594350	7	44146539.0	44146539.0	1.0	A	7:44146539	7:44146539:G>A	ENSG00000106633	ENST00000395796	ENSE00003627948
rs193922337	7	44146565.0	44146565.0	1.0	G	7:44146565	7:44146565:A>G	ENSG00000106633	ENST00000395796	ENSE00003627948
rs193922336	7	44146575.0	44146575.0	1.0	A	7:44146575	7:44146575:G>A	ENSG00000106633	ENST00000395796	ENSE00003627948
rs1255911887	7	44146584.0	44146584.0	1.0	T	7:44146584	7:44146584:C>T	ENSG00000106633	ENST00000395796	ENSE00003627948
rs104894009	7	44146587.0	44146587.0	1.0	G	7:44146587	7:44146587:C>G	ENSG00000106633	ENST00000395796	ENSE00003627948
rs2096273902	7	44146598.0	44146598.0	1.0	T	7:44146598	7:44146598:C>T	ENSG00000106633	ENST00000395796	ENSE00003627948
rs193922335	7	44146611.0	44146611.0	1.0	A	7:44146611	7:44146611:T>A	ENSG00000106633	ENST00000395796	ENSE00003627948
rs1339598338	7	44145166.0	44145200.0	1.0	GGCCAC	7:44145166	7:44145166:GGCCACCGCCGAGACCAGGGCCGCGCCCCGGCCAC>GGCCAC	ENSG00000106633	ENST00000395796	ENSE00001860861
rs753795627	7	44145170.0	44145170.0	1.0	C	7:44145170	7:44145170:A>C	ENSG00000106633	ENST00000395796	ENSE00001860861
rs1057524900	7	44145173.0	44145173.0	1.0	A	7:44145173	7:44145173:G>A	ENSG00000106633	ENST00000395796	ENSE00001860861
rs193922283	7	44145176.0	44145176.0	1.0	A	7:44145176	7:44145176:G>A	ENSG00000106633	ENST00000395796	ENSE00001860861
rs1131691416	7	44145194.0	44145194.0	1.0	G	7:44145194	7:44145194:C>G	ENSG00000106633	ENST00000395796	ENSE00001860861
rs1286804191	7	44145212.0	44145212.0	1.0	A	7:44145212	7:44145212:G>A	ENSG00000106633	ENST00000395796	ENSE00001860861
rs1185622190	7	44145224.0	44145224.0	1.0	A	7:44145224	7:44145224:G>A	ENSG00000106633	ENST00000395796	ENSE00001860861
rs193922278	7	44145227.0	44145227.0	1.0	T	7:44145227	7:44145227:A>T	ENSG00000106633	ENST00000395796	ENSE00001860861
rs193922273	7	44145266.0	44145266.0	1.0	G	7:44145266	7:44145266:A>G	ENSG00000106633	ENST00000395796	ENSE00001860861
rs1010302320	7	44145269.0	44145269.0	1.0	A	7:44145269	7:44145269:C>A	ENSG00000106633	ENST00000395796	ENSE00001860861
rs1554334478	7	44145279.0	44145279.0	1.0	G	7:44145279	7:44145279:A>G	ENSG00000106633	ENST00000395796	ENSE00001860861
rs767565869	7	44147689.0	44147689.0	1.0	A	7:44147689	7:44147689:C>A	ENSG00000106633	ENST00000616242	ENSE00003889934
rs556436603	7	44147690.0	44147690.0	1.0	A	7:44147690	7:44147690:G>A	ENSG00000106633	ENST00000616242	ENSE00003889934
rs1554335109	7	44147693.0	44147693.0	1.0	G	7:44147693	7:44147693:C>G	ENSG00000106633	ENST00000616242	ENSE00003889934
rs1554335111	7	44147711.0	44147711.0	1.0	T	7:44147711	7:44147711:C>T	ENSG00000106633	ENST00000616242	ENSE00003889934
rs104894011	7	44147720.0	44147720.0	1.0	A	7:44147720	7:44147720:C>A	ENSG00000106633	ENST00000616242	ENSE00003889934
rs193922331	7	44147726.0	44147726.0	1.0	G	7:44147726	7:44147726:A>G	ENSG00000106633	ENST00000616242	ENSE00003889934
rs104894008	7	44147732.0	44147732.0	1.0	G	7:44147732	7:44147732:C>G	ENSG00000106633	ENST00000616242	ENSE00003889934
rs1583596378	7	44147741.0	44147741.0	1.0	A	7:44147741	7:44147741:C>A	ENSG00000106633	ENST00000616242	ENSE00003889934
rs1562715426	7	44147743.0	44147743.0	1.0	T	7:44147743	7:44147743:C>T	ENSG00000106633	ENST00000616242	ENSE00003889934
rs1554335135	7	44147744.0	44147744.0	1.0	G	7:44147744	7:44147744:A>G	ENSG00000106633	ENST00000616242	ENSE00003889934
rs769268803	7	44147747.0	44147747.0	1.0	G	7:44147747	7:44147747:C>G	ENSG00000106633	ENST00000616242	ENSE00003889934
rs748964205	7	44147756.0	44147756.0	1.0	A	7:44147756	7:44147756:C>A	ENSG00000106633	ENST00000616242	ENSE00003889934
rs1372204515	7	44147758.0	44147758.0	1.0	A	7:44147758	7:44147758:C>A	ENSG00000106633	ENST00000616242	ENSE00003889934
rs1057524904	7	44147765.0	44147765.0	1.0	A	7:44147765	7:44147765:G>A	ENSG00000106633	ENST00000616242	ENSE00003889934
rs1583596522	7	44147776.0	44147776.0	1.0	G	7:44147776	7:44147776:C>G	ENSG00000106633	ENST00000616242	ENSE00003889934
rs1562715574	7	44147795.0	44147795.0	1.0	C	7:44147795	7:44147795:T>C	ENSG00000106633	ENST00000616242	ENSE00003889934
rs1176858193	7	44147804.0	44147804.0	1.0	T	7:44147804	7:44147804:C>T	ENSG00000106633	ENST00000616242	ENSE00003889934
rs587780347	7	44147807.0	44147807.0	1.0	T	7:44147807	7:44147807:C>T	ENSG00000106633	ENST00000616242	ENSE00003889934
rs193922323	7	44147809.0	44147809.0	1.0	G	7:44147809	7:44147809:A>G	ENSG00000106633	ENST00000616242	ENSE00003889934
rs794727839	7	44147825.0	44147825.0	1.0	G	7:44147825	7:44147825:A>G	ENSG00000106633	ENST00000616242	ENSE00003889934
rs80356655	7	44147830.0	44147830.0	1.0	A	7:44147830	7:44147830:G>A	ENSG00000106633	ENST00000616242	ENSE00003889934
rs1332966015	7	44147831.0	44147831.0	1.0	C	7:44147831	7:44147831:T>C	ENSG00000106633	ENST00000616242	ENSE00003889934
rs1057524903	7	44146466.0	44146466.0	1.0	C	7:44146466	7:44146466:T>C	ENSG00000106633	ENST00000616242	ENSE00003919211
rs193922341	7	44146511.0	44146511.0	1.0	G	7:44146511	7:44146511:A>G	ENSG00000106633	ENST00000616242	ENSE00003919211
rs193922340	7	44146530.0	44146530.0	1.0	A	7:44146530	7:44146530:C>A	ENSG00000106633	ENST00000616242	ENSE00003919211
rs1379908545	7	44146531.0	44146531.0	1.0	A	7:44146531	7:44146531:G>A	ENSG00000106633	ENST00000616242	ENSE00003919211
rs193922338	7	44146538.0	44146538.0	1.0	T	7:44146538	7:44146538:A>T	ENSG00000106633	ENST00000616242	ENSE00003919211
rs1583594350	7	44146539.0	44146539.0	1.0	A	7:44146539	7:44146539:G>A	ENSG00000106633	ENST00000616242	ENSE00003919211
rs193922337	7	44146565.0	44146565.0	1.0	G	7:44146565	7:44146565:A>G	ENSG00000106633	ENST00000616242	ENSE00003919211
rs193922336	7	44146575.0	44146575.0	1.0	A	7:44146575	7:44146575:G>A	ENSG00000106633	ENST00000616242	ENSE00003919211
rs1255911887	7	44146584.0	44146584.0	1.0	T	7:44146584	7:44146584:C>T	ENSG00000106633	ENST00000616242	ENSE00003919211
rs104894009	7	44146587.0	44146587.0	1.0	G	7:44146587	7:44146587:C>G	ENSG00000106633	ENST00000616242	ENSE00003919211
rs2096273902	7	44146598.0	44146598.0	1.0	T	7:44146598	7:44146598:C>T	ENSG00000106633	ENST00000616242	ENSE00003919211
rs193922335	7	44146611.0	44146611.0	1.0	A	7:44146611	7:44146611:T>A	ENSG00000106633	ENST00000616242	ENSE00003919211
rs1339598338	7	44145166.0	44145200.0	1.0	GGCCAC	7:44145166	7:44145166:GGCCACCGCCGAGACCAGGGCCGCGCCCCGGCCAC>GGCCAC	ENSG00000106633	ENST00000616242	ENSE00003716725
rs753795627	7	44145170.0	44145170.0	1.0	C	7:44145170	7:44145170:A>C	ENSG00000106633	ENST00000616242	ENSE00003716725
rs1057524900	7	44145173.0	44145173.0	1.0	A	7:44145173	7:44145173:G>A	ENSG00000106633	ENST00000616242	ENSE00003716725
rs193922283	7	44145176.0	44145176.0	1.0	A	7:44145176	7:44145176:G>A	ENSG00000106633	ENST00000616242	ENSE00003716725
rs1131691416	7	44145194.0	44145194.0	1.0	G	7:44145194	7:44145194:C>G	ENSG00000106633	ENST00000616242	ENSE00003716725
rs1286804191	7	44145212.0	44145212.0	1.0	A	7:44145212	7:44145212:G>A	ENSG00000106633	ENST00000616242	ENSE00003716725
rs1185622190	7	44145224.0	44145224.0	1.0	A	7:44145224	7:44145224:G>A	ENSG00000106633	ENST00000616242	ENSE00003716725
rs193922278	7	44145227.0	44145227.0	1.0	T	7:44145227	7:44145227:A>T	ENSG00000106633	ENST00000616242	ENSE00003716725
rs193922273	7	44145266.0	44145266.0	1.0	G	7:44145266	7:44145266:A>G	ENSG00000106633	ENST00000616242	ENSE00003716725
rs1010302320	7	44145269.0	44145269.0	1.0	A	7:44145269	7:44145269:C>A	ENSG00000106633	ENST00000616242	ENSE00003716725
rs1554334478	7	44145279.0	44145279.0	1.0	G	7:44145279	7:44145279:A>G	ENSG00000106633	ENST00000616242	ENSE00003716725
rs1057524903	7	44146466.0	44146466.0	1.0	C	7:44146466	7:44146466:T>C	ENSG00000106633	ENST00000683378	ENSE00003920110
rs193922341	7	44146511.0	44146511.0	1.0	G	7:44146511	7:44146511:A>G	ENSG00000106633	ENST00000683378	ENSE00003920110
rs193922340	7	44146530.0	44146530.0	1.0	A	7:44146530	7:44146530:C>A	ENSG00000106633	ENST00000683378	ENSE00003920110
rs1379908545	7	44146531.0	44146531.0	1.0	A	7:44146531	7:44146531:G>A	ENSG00000106633	ENST00000683378	ENSE00003920110
rs193922338	7	44146538.0	44146538.0	1.0	T	7:44146538	7:44146538:A>T	ENSG00000106633	ENST00000683378	ENSE00003920110
rs1583594350	7	44146539.0	44146539.0	1.0	A	7:44146539	7:44146539:G>A	ENSG00000106633	ENST00000683378	ENSE00003920110
rs193922337	7	44146565.0	44146565.0	1.0	G	7:44146565	7:44146565:A>G	ENSG00000106633	ENST00000683378	ENSE00003920110
rs193922336	7	44146575.0	44146575.0	1.0	A	7:44146575	7:44146575:G>A	ENSG00000106633	ENST00000683378	ENSE00003920110
rs1255911887	7	44146584.0	44146584.0	1.0	T	7:44146584	7:44146584:C>T	ENSG00000106633	ENST00000683378	ENSE00003920110
rs104894009	7	44146587.0	44146587.0	1.0	G	7:44146587	7:44146587:C>G	ENSG00000106633	ENST00000683378	ENSE00003920110
rs2096273902	7	44146598.0	44146598.0	1.0	T	7:44146598	7:44146598:C>T	ENSG00000106633	ENST00000683378	ENSE00003920110
rs193922335	7	44146611.0	44146611.0	1.0	A	7:44146611	7:44146611:T>A	ENSG00000106633	ENST00000683378	ENSE00003920110
rs1167675604	7	44146619.0	44146619.0	1.0	T	7:44146619	7:44146619:C>T	ENSG00000106633	ENST00000683378	ENSE00003920110
rs1339598338	7	44145166.0	44145200.0	1.0	GGCCAC	7:44145166	7:44145166:GGCCACCGCCGAGACCAGGGCCGCGCCCCGGCCAC>GGCCAC	ENSG00000106633	ENST00000683378	ENSE00003920782
rs753795627	7	44145170.0	44145170.0	1.0	C	7:44145170	7:44145170:A>C	ENSG00000106633	ENST00000683378	ENSE00003920782
rs1057524900	7	44145173.0	44145173.0	1.0	A	7:44145173	7:44145173:G>A	ENSG00000106633	ENST00000683378	ENSE00003920782
rs193922283	7	44145176.0	44145176.0	1.0	A	7:44145176	7:44145176:G>A	ENSG00000106633	ENST00000683378	ENSE00003920782
rs1131691416	7	44145194.0	44145194.0	1.0	G	7:44145194	7:44145194:C>G	ENSG00000106633	ENST00000683378	ENSE00003920782
rs1286804191	7	44145212.0	44145212.0	1.0	A	7:44145212	7:44145212:G>A	ENSG00000106633	ENST00000683378	ENSE00003920782
rs1185622190	7	44145224.0	44145224.0	1.0	A	7:44145224	7:44145224:G>A	ENSG00000106633	ENST00000683378	ENSE00003920782
rs193922278	7	44145227.0	44145227.0	1.0	T	7:44145227	7:44145227:A>T	ENSG00000106633	ENST00000683378	ENSE00003920782
rs193922273	7	44145266.0	44145266.0	1.0	G	7:44145266	7:44145266:A>G	ENSG00000106633	ENST00000683378	ENSE00003920782
rs1010302320	7	44145269.0	44145269.0	1.0	A	7:44145269	7:44145269:C>A	ENSG00000106633	ENST00000683378	ENSE00003920782
rs1554334478	7	44145279.0	44145279.0	1.0	G	7:44145279	7:44145279:A>G	ENSG00000106633	ENST00000683378	ENSE00003920782
rs1339598338	7	44145166.0	44145200.0	1.0	GGCCAC	7:44145166	7:44145166:GGCCACCGCCGAGACCAGGGCCGCGCCCCGGCCAC>GGCCAC	ENSG00000106633	ENST00000671824	ENSE00001848990
rs753795627	7	44145170.0	44145170.0	1.0	C	7:44145170	7:44145170:A>C	ENSG00000106633	ENST00000671824	ENSE00001848990
rs1057524900	7	44145173.0	44145173.0	1.0	A	7:44145173	7:44145173:G>A	ENSG00000106633	ENST00000671824	ENSE00001848990
rs193922283	7	44145176.0	44145176.0	1.0	A	7:44145176	7:44145176:G>A	ENSG00000106633	ENST00000671824	ENSE00001848990
rs1131691416	7	44145194.0	44145194.0	1.0	G	7:44145194	7:44145194:C>G	ENSG00000106633	ENST00000671824	ENSE00001848990
rs1286804191	7	44145212.0	44145212.0	1.0	A	7:44145212	7:44145212:G>A	ENSG00000106633	ENST00000671824	ENSE00001848990
rs1185622190	7	44145224.0	44145224.0	1.0	A	7:44145224	7:44145224:G>A	ENSG00000106633	ENST00000671824	ENSE00001848990
rs193922278	7	44145227.0	44145227.0	1.0	T	7:44145227	7:44145227:A>T	ENSG00000106633	ENST00000671824	ENSE00001848990
rs193922273	7	44145266.0	44145266.0	1.0	G	7:44145266	7:44145266:A>G	ENSG00000106633	ENST00000671824	ENSE00001848990
rs1010302320	7	44145269.0	44145269.0	1.0	A	7:44145269	7:44145269:C>A	ENSG00000106633	ENST00000671824	ENSE00001848990
rs1554334478	7	44145279.0	44145279.0	1.0	G	7:44145279	7:44145279:A>G	ENSG00000106633	ENST00000671824	ENSE00001848990
rs777958777	7	44188919.0	44188919.0	1.0	C	7:44188919	7:44188919:T>C	ENSG00000106633	ENST00000437084	ENSE00001626115
rs116093166	7	44188923.0	44188923.0	1.0	G	7:44188923	7:44188923:C>G	ENSG00000106633	ENST00000437084	ENSE00001626115
rs202091228	7	44188944.0	44188944.0	1.0	T	7:44188944	7:44188944:C>T	ENSG00000106633	ENST00000437084	ENSE00001626115
rs1554335570	7	44150970.0	44150970.0	1.0	T	7:44150970	7:44150970:C>T	ENSG00000106633	ENST00000437084	ENSE00001770906
rs1554335573	7	44150975.0	44150975.0	1.0	G	7:44150975	7:44150975:C>G	ENSG00000106633	ENST00000437084	ENSE00001770906
rs193922300	7	44150982.0	44150982.0	1.0	A	7:44150982	7:44150982:G>A	ENSG00000106633	ENST00000437084	ENSE00001770906
rs193922297	7	44150990.0	44150990.0	1.0	G	7:44150990	7:44150990:A>G	ENSG00000106633	ENST00000437084	ENSE00001770906
rs1339598338	7	44145166.0	44145200.0	1.0	GGCCAC	7:44145166	7:44145166:GGCCACCGCCGAGACCAGGGCCGCGCCCCGGCCAC>GGCCAC	ENSG00000106633	ENST00000437084	ENSE00001654004
rs753795627	7	44145170.0	44145170.0	1.0	C	7:44145170	7:44145170:A>C	ENSG00000106633	ENST00000437084	ENSE00001654004
rs1057524900	7	44145173.0	44145173.0	1.0	A	7:44145173	7:44145173:G>A	ENSG00000106633	ENST00000437084	ENSE00001654004
rs193922283	7	44145176.0	44145176.0	1.0	A	7:44145176	7:44145176:G>A	ENSG00000106633	ENST00000437084	ENSE00001654004
rs1131691416	7	44145194.0	44145194.0	1.0	G	7:44145194	7:44145194:C>G	ENSG00000106633	ENST00000437084	ENSE00001654004
rs1286804191	7	44145212.0	44145212.0	1.0	A	7:44145212	7:44145212:G>A	ENSG00000106633	ENST00000437084	ENSE00001654004
rs1185622190	7	44145224.0	44145224.0	1.0	A	7:44145224	7:44145224:G>A	ENSG00000106633	ENST00000437084	ENSE00001654004
rs193922278	7	44145227.0	44145227.0	1.0	T	7:44145227	7:44145227:A>T	ENSG00000106633	ENST00000437084	ENSE00001654004
rs193922273	7	44145266.0	44145266.0	1.0	G	7:44145266	7:44145266:A>G	ENSG00000106633	ENST00000437084	ENSE00001654004
rs1010302320	7	44145269.0	44145269.0	1.0	A	7:44145269	7:44145269:C>A	ENSG00000106633	ENST00000437084	ENSE00001654004
rs1554334478	7	44145279.0	44145279.0	1.0	G	7:44145279	7:44145279:A>G	ENSG00000106633	ENST00000437084	ENSE00001654004
rs1000236360	7	44145726.0	44145726.0	1.0	A	7:44145726	7:44145726:T>A	ENSG00000106633	ENST00000473353	ENSE00001953919
rs777958777	7	44188919.0	44188919.0	1.0	C	7:44188919	7:44188919:T>C	ENSG00000106633	ENST00000682635	ENSE00003917244
rs116093166	7	44188923.0	44188923.0	1.0	G	7:44188923	7:44188923:C>G	ENSG00000106633	ENST00000682635	ENSE00003917244
rs202091228	7	44188944.0	44188944.0	1.0	T	7:44188944	7:44188944:C>T	ENSG00000106633	ENST00000682635	ENSE00003917244
rs148311934	7	44149763.0	44149763.0	1.0	T	7:44149763	7:44149763:C>T	ENSG00000106633	ENST00000682635	ENSE00003920826
rs1360415315	7	44149772.0	44149772.0	1.0	G	7:44149772	7:44149772:C>G	ENSG00000106633	ENST00000682635	ENSE00003920826
rs193922317	7	44149778.0	44149778.0	1.0	T	7:44149778	7:44149778:C>T	ENSG00000106633	ENST00000682635	ENSE00003920826
rs147065275	7	44149790.0	44149790.0	1.0	T	7:44149790	7:44149790:C>T	ENSG00000106633	ENST00000682635	ENSE00003920826
rs144723656	7	44149794.0	44149794.0	1.0	A	7:44149794	7:44149794:G>A	ENSG00000106633	ENST00000682635	ENSE00003920826
rs80356654	7	44149810.0	44149810.0	1.0	G	7:44149810	7:44149810:A>G	ENSG00000106633	ENST00000682635	ENSE00003920826
rs1583599303	7	44149813.0	44149813.0	1.0	A	7:44149813	7:44149813:G>A	ENSG00000106633	ENST00000682635	ENSE00003920826
rs1476637197	7	44149817.0	44149817.0	1.0	T	7:44149817	7:44149817:C>T	ENSG00000106633	ENST00000682635	ENSE00003920826
rs1441649062	7	44149822.0	44149822.0	1.0	A	7:44149822	7:44149822:G>A	ENSG00000106633	ENST00000682635	ENSE00003920826
rs587780346	7	44149823.0	44149823.0	1.0	G	7:44149823	7:44149823:T>G	ENSG00000106633	ENST00000682635	ENSE00003920826
rs1562717053	7	44149831.0	44149831.0	1.0	G	7:44149831	7:44149831:A>G	ENSG00000106633	ENST00000682635	ENSE00003920826
rs193922311	7	44149834.0	44149834.0	1.0	G	7:44149834	7:44149834:A>G	ENSG00000106633	ENST00000682635	ENSE00003920826
rs794727775	7	44149838.0	44149838.0	1.0	A	7:44149838	7:44149838:C>A	ENSG00000106633	ENST00000682635	ENSE00003920826
rs1554335417	7	44149844.0	44149844.0	1.0	T	7:44149844	7:44149844:C>T	ENSG00000106633	ENST00000682635	ENSE00003920826
rs794727236	7	44153391.0	44153391.0	1.0	T	7:44153391	7:44153391:C>T	ENSG00000106633	ENST00000476008	ENSE00001866564
rs1064794268	7	44153396.0	44153396.0	1.0	G	7:44153396	7:44153396:T>G	ENSG00000106633	ENST00000476008	ENSE00001866564
rs193922261	7	44153402.0	44153402.0	1.0	G	7:44153402	7:44153402:C>G	ENSG00000106633	ENST00000476008	ENSE00001866564
rs762263694	7	44153403.0	44153403.0	1.0	A	7:44153403	7:44153403:G>A	ENSG00000106633	ENST00000476008	ENSE00001866564
rs1554335954	7	44153411.0	44153411.0	1.0	C	7:44153411	7:44153411:A>C	ENSG00000106633	ENST00000476008	ENSE00001866564
rs193922329	7	44153433.0	44153433.0	1.0	A	7:44153433	7:44153433:G>A	ENSG00000106633	ENST00000476008	ENSE00001866564
rs142000963	1	156138719.0	156138719.0	1.0	A	1:156138719	1:156138719:C>A	ENSG00000160789	ENST00000676385	ENSE00003606184
rs142000963	1	156138719.0	156138719.0	1.0	A	1:156138719	1:156138719:C>A	ENSG00000160789	ENST00000675989	ENSE00001885328
rs142000963	1	156138719.0	156138719.0	1.0	A	1:156138719	1:156138719:C>A	ENSG00000160789	ENST00000675667	ENSE00003899065
rs142000963	1	156138719.0	156138719.0	1.0	A	1:156138719	1:156138719:C>A	ENSG00000160789	ENST00000676434	ENSE00003898997
rs142000963	1	156138719.0	156138719.0	1.0	A	1:156138719	1:156138719:C>A	ENSG00000160789	ENST00000674518	ENSE00003669703
rs142000963	1	156138719.0	156138719.0	1.0	A	1:156138719	1:156138719:C>A	ENSG00000160789	ENST00000684195	ENSE00003919885
rs576208768	1	169468654.0	169468654.0	1.0	C	1:169468654	1:169468654:T>C	ENSG00000117479	ENST00000236137	ENSE00000789594
rs576208768	1	169468654.0	169468654.0	1.0	C	1:169468654	1:169468654:T>C	ENSG00000117479	ENST00000643377	ENSE00003815967
rs576208768	1	169468654.0	169468654.0	1.0	C	1:169468654	1:169468654:T>C	ENSG00000117479	ENST00000646596	ENSE00003827815
rs770477634	7	127615465.0	127615465.0	1.0	T	7:127615465	7:127615465:C>T	ENSG00000106331	ENST00000341640	ENSE00000882266
rs121917718	7	127613804.0	127613804.0	1.0	A	7:127613804	7:127613804:G>A	ENSG00000106331	ENST00000341640	ENSE00003535917
rs770477634	7	127615465.0	127615465.0	1.0	T	7:127615465	7:127615465:C>T	ENSG00000106331	ENST00000639438	ENSE00003535919
rs770477634	7	127615465.0	127615465.0	1.0	T	7:127615465	7:127615465:C>T	ENSG00000106331	ENST00000483494	ENSE00003841351
rs121917718	7	127613804.0	127613804.0	1.0	A	7:127613804	7:127613804:G>A	ENSG00000106331	ENST00000483494	ENSE00003669090
rs371715169	7	127611677.0	127611677.0	1.0	T	7:127611677	7:127611677:C>T	ENSG00000106331	ENST00000483494	ENSE00001893109
rs770477634	7	127615465.0	127615465.0	1.0	T	7:127615465	7:127615465:C>T	ENSG00000106331	ENST00000611453	ENSE00003849519
rs1316999782	12	121001151.0	121001151.0	1.0	A	12:121001151	12:121001151:G>A	ENSG00000157895	ENST00000288757	ENSE00001191399
rs80356664	11	2160878.0	2160878.0	1.0	G	11:2160878	11:2160878:C>G	ENSG00000254647	ENST00000397262	ENSE00001527959
rs121908278	11	2160956.0	2160956.0	1.0	A	11:2160956	11:2160956:G>A	ENSG00000254647	ENST00000397262	ENSE00001527959
rs121908277	11	2159877.0	2159877.0	1.0	C	11:2159877	11:2159877:T>C	ENSG00000254647	ENST00000397262	ENSE00003901829
rs80356669	11	2159920.0	2159920.0	1.0	A	11:2159920	11:2159920:G>A	ENSG00000254647	ENST00000397262	ENSE00003901829
rs80356664	11	2160878.0	2160878.0	1.0	G	11:2160878	11:2160878:C>G	ENSG00000254647	ENST00000381330	ENSE00003494357
rs121908278	11	2160956.0	2160956.0	1.0	A	11:2160956	11:2160956:G>A	ENSG00000254647	ENST00000381330	ENSE00003494357
rs80356664	11	2160878.0	2160878.0	1.0	G	11:2160878	11:2160878:C>G	ENSG00000254647	ENST00000421783	ENSE00001725765
rs121908278	11	2160956.0	2160956.0	1.0	A	11:2160956	11:2160956:G>A	ENSG00000254647	ENST00000421783	ENSE00001725765
rs80356664	11	2160878.0	2160878.0	1.0	G	11:2160878	11:2160878:C>G	ENSG00000254647	ENST00000512523	ENSE00001488250
rs121908278	11	2160956.0	2160956.0	1.0	A	11:2160956	11:2160956:G>A	ENSG00000254647	ENST00000512523	ENSE00001488250
rs121908277	11	2159877.0	2159877.0	1.0	C	11:2159877	11:2159877:T>C	ENSG00000254647	ENST00000512523	ENSE00002297109
rs80356669	11	2159920.0	2159920.0	1.0	A	11:2159920	11:2159920:G>A	ENSG00000254647	ENST00000512523	ENSE00002297109
rs41282026	20	44406092.0	44406092.0	1.0	A	20:44406092	20:44406092:G>A	ENSG00000101076	ENST00000316673	ENSE00003640722
rs736823	20	44406143.0	44406143.0	1.0	T	20:44406143	20:44406143:C>T	ENSG00000101076	ENST00000316673	ENSE00003640722
rs1555813319	20	44406208.0	44406208.0	1.0	A	20:44406208	20:44406208:G>A	ENSG00000101076	ENST00000316673	ENSE00003640722
rs193922471	20	44407437.0	44407438.0	1.0	C	20:44407437	20:44407437:GG>C	ENSG00000101076	ENST00000316673	ENSE00003531005
rs370239205	20	44413708.0	44413708.0	1.0	A	20:44413708	20:44413708:C>A	ENSG00000101076	ENST00000316673	ENSE00003593107
rs137853336	20	44413714.0	44413714.0	1.0	G	20:44413714	20:44413714:C>G	ENSG00000101076	ENST00000316673	ENSE00003593107
rs764196059	20	44413727.0	44413727.0	1.0	A	20:44413727	20:44413727:G>A	ENSG00000101076	ENST00000316673	ENSE00003593107
rs137853335	20	44413795.0	44413795.0	1.0	T	20:44413795	20:44413795:C>T	ENSG00000101076	ENST00000316673	ENSE00003593107
rs142204928	20	44414519.0	44414519.0	1.0	A	20:44414519	20:44414519:G>A	ENSG00000101076	ENST00000316673	ENSE00003622456
rs1280663753	20	44414548.0	44414555.0	1.0	GAAGA	20:44414548	20:44414548:GAAGAAGA>GAAGA	ENSG00000101076	ENST00000316673	ENSE00003622456
rs1555816615	20	44419742.0	44419742.0	1.0	A	20:44419742	20:44419742:G>A	ENSG00000101076	ENST00000316673	ENSE00003630078
rs193922477	20	44419818.0	44419818.0	1.0	C	20:44419818	20:44419818:G>C	ENSG00000101076	ENST00000316673	ENSE00003630078
rs768263630	20	44424053.0	44424053.0	1.0	T	20:44424053	20:44424053:C>T	ENSG00000101076	ENST00000316673	ENSE00003536662
rs371124358	20	44424054.0	44424054.0	1.0	A	20:44424054	20:44424054:G>A	ENSG00000101076	ENST00000316673	ENSE00003536662
rs1555817727	20	44424059.0	44424059.0	1.0	T	20:44424059	20:44424059:C>T	ENSG00000101076	ENST00000316673	ENSE00003536662
rs1191912908	20	44424060.0	44424060.0	1.0	A	20:44424060	20:44424060:G>A	ENSG00000101076	ENST00000316673	ENSE00003536662
rs193922480	20	44424122.0	44424122.0	1.0	T	20:44424122	20:44424122:C>T	ENSG00000101076	ENST00000316673	ENSE00003536662
rs1375557127	20	44424123.0	44424123.0	1.0	A	20:44424123	20:44424123:G>A	ENSG00000101076	ENST00000316673	ENSE00003536662
rs2063786151	20	44424147.0	44424147.0	1.0	C	20:44424147	20:44424147:T>C	ENSG00000101076	ENST00000316673	ENSE00003536662
rs137853337	20	44428409.0	44428409.0	1.0	A	20:44428409	20:44428409:G>A	ENSG00000101076	ENST00000316673	ENSE00003668514
rs147638455	20	44429627.0	44429627.0	1.0	G	20:44429627	20:44429627:A>G	ENSG00000101076	ENST00000316673	ENSE00001526362
rs768263630	20	44424053.0	44424053.0	1.0	T	20:44424053	20:44424053:C>T	ENSG00000101076	ENST00000609795	ENSE00003708656
rs371124358	20	44424054.0	44424054.0	1.0	A	20:44424054	20:44424054:G>A	ENSG00000101076	ENST00000609795	ENSE00003708656
rs1555817727	20	44424059.0	44424059.0	1.0	T	20:44424059	20:44424059:C>T	ENSG00000101076	ENST00000609795	ENSE00003708656
rs1191912908	20	44424060.0	44424060.0	1.0	A	20:44424060	20:44424060:G>A	ENSG00000101076	ENST00000609795	ENSE00003708656
rs193922480	20	44424122.0	44424122.0	1.0	T	20:44424122	20:44424122:C>T	ENSG00000101076	ENST00000609795	ENSE00003708656
rs1375557127	20	44424123.0	44424123.0	1.0	A	20:44424123	20:44424123:G>A	ENSG00000101076	ENST00000609795	ENSE00003708656
rs2063786151	20	44424147.0	44424147.0	1.0	C	20:44424147	20:44424147:T>C	ENSG00000101076	ENST00000609795	ENSE00003708656
rs137853337	20	44428409.0	44428409.0	1.0	A	20:44428409	20:44428409:G>A	ENSG00000101076	ENST00000457232	ENSE00001723444
rs147638455	20	44429627.0	44429627.0	1.0	G	20:44429627	20:44429627:A>G	ENSG00000101076	ENST00000457232	ENSE00003976820
rs193922471	20	44407437.0	44407438.0	1.0	C	20:44407437	20:44407437:GG>C	ENSG00000101076	ENST00000609262	ENSE00003703009
rs41282026	20	44406092.0	44406092.0	1.0	A	20:44406092	20:44406092:G>A	ENSG00000101076	ENST00000372920	ENSE00003634598
rs736823	20	44406143.0	44406143.0	1.0	T	20:44406143	20:44406143:C>T	ENSG00000101076	ENST00000372920	ENSE00003634598
rs1555813319	20	44406208.0	44406208.0	1.0	A	20:44406208	20:44406208:G>A	ENSG00000101076	ENST00000372920	ENSE00003634598
rs193922471	20	44407437.0	44407438.0	1.0	C	20:44407437	20:44407437:GG>C	ENSG00000101076	ENST00000372920	ENSE00003630703
rs370239205	20	44413708.0	44413708.0	1.0	A	20:44413708	20:44413708:C>A	ENSG00000101076	ENST00000372920	ENSE00003625960
rs137853336	20	44413714.0	44413714.0	1.0	G	20:44413714	20:44413714:C>G	ENSG00000101076	ENST00000372920	ENSE00003625960
rs764196059	20	44413727.0	44413727.0	1.0	A	20:44413727	20:44413727:G>A	ENSG00000101076	ENST00000372920	ENSE00003625960
rs137853335	20	44413795.0	44413795.0	1.0	T	20:44413795	20:44413795:C>T	ENSG00000101076	ENST00000372920	ENSE00003625960
rs142204928	20	44414519.0	44414519.0	1.0	A	20:44414519	20:44414519:G>A	ENSG00000101076	ENST00000372920	ENSE00003523391
rs1280663753	20	44414548.0	44414555.0	1.0	GAAGA	20:44414548	20:44414548:GAAGAAGA>GAAGA	ENSG00000101076	ENST00000372920	ENSE00003523391
rs1555816615	20	44419742.0	44419742.0	1.0	A	20:44419742	20:44419742:G>A	ENSG00000101076	ENST00000372920	ENSE00003612929
rs193922477	20	44419818.0	44419818.0	1.0	C	20:44419818	20:44419818:G>C	ENSG00000101076	ENST00000372920	ENSE00003612929
rs768263630	20	44424053.0	44424053.0	1.0	T	20:44424053	20:44424053:C>T	ENSG00000101076	ENST00000372920	ENSE00003496840
rs371124358	20	44424054.0	44424054.0	1.0	A	20:44424054	20:44424054:G>A	ENSG00000101076	ENST00000372920	ENSE00003496840
rs1555817727	20	44424059.0	44424059.0	1.0	T	20:44424059	20:44424059:C>T	ENSG00000101076	ENST00000372920	ENSE00003496840
rs1191912908	20	44424060.0	44424060.0	1.0	A	20:44424060	20:44424060:G>A	ENSG00000101076	ENST00000372920	ENSE00003496840
rs193922480	20	44424122.0	44424122.0	1.0	T	20:44424122	20:44424122:C>T	ENSG00000101076	ENST00000372920	ENSE00003496840
rs1375557127	20	44424123.0	44424123.0	1.0	A	20:44424123	20:44424123:G>A	ENSG00000101076	ENST00000372920	ENSE00003496840
rs2063786151	20	44424147.0	44424147.0	1.0	C	20:44424147	20:44424147:T>C	ENSG00000101076	ENST00000372920	ENSE00003496840
rs137853337	20	44428409.0	44428409.0	1.0	A	20:44428409	20:44428409:G>A	ENSG00000101076	ENST00000372920	ENSE00003650469
rs147638455	20	44429627.0	44429627.0	1.0	G	20:44429627	20:44429627:A>G	ENSG00000101076	ENST00000372920	ENSE00003599395
rs768263630	20	44424053.0	44424053.0	1.0	T	20:44424053	20:44424053:C>T	ENSG00000101076	ENST00000443598	ENSE00001709209
rs371124358	20	44424054.0	44424054.0	1.0	A	20:44424054	20:44424054:G>A	ENSG00000101076	ENST00000443598	ENSE00001709209
rs1555817727	20	44424059.0	44424059.0	1.0	T	20:44424059	20:44424059:C>T	ENSG00000101076	ENST00000443598	ENSE00001709209
rs1191912908	20	44424060.0	44424060.0	1.0	A	20:44424060	20:44424060:G>A	ENSG00000101076	ENST00000443598	ENSE00001709209
rs193922480	20	44424122.0	44424122.0	1.0	T	20:44424122	20:44424122:C>T	ENSG00000101076	ENST00000443598	ENSE00001709209
rs1375557127	20	44424123.0	44424123.0	1.0	A	20:44424123	20:44424123:G>A	ENSG00000101076	ENST00000443598	ENSE00001709209
rs2063786151	20	44424147.0	44424147.0	1.0	C	20:44424147	20:44424147:T>C	ENSG00000101076	ENST00000443598	ENSE00001709209
rs147638455	20	44429627.0	44429627.0	1.0	G	20:44429627	20:44429627:A>G	ENSG00000101076	ENST00000415691	ENSE00001388524
rs2071197	20	44401795.0	44401795.0	1.0	A	20:44401795	20:44401795:G>A	ENSG00000101076	ENST00000682427	ENSE00003921284
rs193922471	20	44407437.0	44407438.0	1.0	C	20:44407437	20:44407437:GG>C	ENSG00000101076	ENST00000681977	ENSE00003918372
rs193922471	20	44407437.0	44407438.0	1.0	C	20:44407437	20:44407437:GG>C	ENSG00000101076	ENST00000684136	ENSE00003919974
rs41282026	20	44406092.0	44406092.0	1.0	A	20:44406092	20:44406092:G>A	ENSG00000101076	ENST00000684476	ENSE00003920568
rs736823	20	44406143.0	44406143.0	1.0	T	20:44406143	20:44406143:C>T	ENSG00000101076	ENST00000684476	ENSE00003920568
rs1555813319	20	44406208.0	44406208.0	1.0	A	20:44406208	20:44406208:G>A	ENSG00000101076	ENST00000684476	ENSE00003920568
rs193922471	20	44407437.0	44407438.0	1.0	C	20:44407437	20:44407437:GG>C	ENSG00000101076	ENST00000684476	ENSE00003919626
rs41282026	20	44406092.0	44406092.0	1.0	A	20:44406092	20:44406092:G>A	ENSG00000101076	ENST00000683657	ENSE00003918952
rs736823	20	44406143.0	44406143.0	1.0	T	20:44406143	20:44406143:C>T	ENSG00000101076	ENST00000683657	ENSE00003918952
rs1555813319	20	44406208.0	44406208.0	1.0	A	20:44406208	20:44406208:G>A	ENSG00000101076	ENST00000683657	ENSE00003918952
rs193922471	20	44407437.0	44407438.0	1.0	C	20:44407437	20:44407437:GG>C	ENSG00000101076	ENST00000683657	ENSE00003918952
rs1555816615	20	44419742.0	44419742.0	1.0	A	20:44419742	20:44419742:G>A	ENSG00000101076	ENST00000683657	ENSE00003916627
rs193922477	20	44419818.0	44419818.0	1.0	C	20:44419818	20:44419818:G>C	ENSG00000101076	ENST00000683657	ENSE00003916627
rs41282026	20	44406092.0	44406092.0	1.0	A	20:44406092	20:44406092:G>A	ENSG00000101076	ENST00000683148	ENSE00003916892
rs736823	20	44406143.0	44406143.0	1.0	T	20:44406143	20:44406143:C>T	ENSG00000101076	ENST00000683148	ENSE00003916892
rs1555813319	20	44406208.0	44406208.0	1.0	A	20:44406208	20:44406208:G>A	ENSG00000101076	ENST00000683148	ENSE00003916892
rs193922471	20	44407437.0	44407438.0	1.0	C	20:44407437	20:44407437:GG>C	ENSG00000101076	ENST00000682169	ENSE00003919279
rs55758736	8	11548067.0	11548067.0	1.0	A	8:11548067	8:11548067:G>A	ENSG00000136573	ENST00000645242	ENSE00003519377
rs1042687	8	11556744.0	11556744.0	1.0	A	8:11556744	8:11556744:G>A	ENSG00000136573	ENST00000645242	ENSE00000979586
rs55758736	8	11548067.0	11548067.0	1.0	A	8:11548067	8:11548067:G>A	ENSG00000136573	ENST00000696154	ENSE00003597341
rs55758736	8	11548067.0	11548067.0	1.0	A	8:11548067	8:11548067:G>A	ENSG00000136573	ENST00000259089	ENSE00003966224
rs1042687	8	11556744.0	11556744.0	1.0	A	8:11556744	8:11556744:G>A	ENSG00000136573	ENST00000259089	ENSE00003966226
rs1042687	8	11556744.0	11556744.0	1.0	A	8:11556744	8:11556744:G>A	ENSG00000136573	ENST00000526778	ENSE00002155410
rs1051519	4	108019576.0	108019576.0	1.0	T	4:108019576	4:108019576:G>T	ENSG00000138796	ENST00000505878	ENSE00003593016
rs1051519	4	108019576.0	108019576.0	1.0	T	4:108019576	4:108019576:G>T	ENSG00000138796	ENST00000640201	ENSE00003607907
rs1051519	4	108019576.0	108019576.0	1.0	T	4:108019576	4:108019576:G>T	ENSG00000138796	ENST00000682197	ENSE00003917582
rs192902098	13	27920235.0	27920235.0	1.0	A	13:27920235	13:27920235:C>A	ENSG00000139515	ENST00000381033	ENSE00001487306
rs137852787	13	27924519.0	27924519.0	1.0	A	13:27924519	13:27924519:G>A	ENSG00000139515	ENST00000381033	ENSE00000938517
rs193922358	13	27924574.0	27924574.0	1.0	T	13:27924574	13:27924574:C>T	ENSG00000139515	ENST00000381033	ENSE00000938517
rs754817283	13	27924697.0	27924697.0	1.0	A	13:27924697	13:27924697:G>A	ENSG00000139515	ENST00000381033	ENSE00000938517
rs369575066	2	181678443.0	181678443.0	1.0	C	2:181678443	2:181678443:T>C	ENSG00000162992	ENST00000295108	ENSE00001070446
rs553756272	2	181678686.0	181678686.0	1.0	G	2:181678686	2:181678686:C>G	ENSG00000162992	ENST00000295108	ENSE00001070446
rs369575066	2	181678443.0	181678443.0	1.0	C	2:181678443	2:181678443:T>C	ENSG00000162992	ENST00000684079	ENSE00003917287
rs553756272	2	181678686.0	181678686.0	1.0	G	2:181678686	2:181678686:C>G	ENSG00000162992	ENST00000684079	ENSE00003917287
rs369575066	2	181678443.0	181678443.0	1.0	C	2:181678443	2:181678443:T>C	ENSG00000162992	ENST00000683430	ENSE00003922038
rs553756272	2	181678686.0	181678686.0	1.0	G	2:181678686	2:181678686:C>G	ENSG00000162992	ENST00000683430	ENSE00003922038
rs755839409	11	17387008.0	17387008.0	1.0	T	11:17387008	11:17387008:C>T	ENSG00000187486	ENST00000682764	ENSE00003917863
rs1193170151	11	17387122.0	17387122.0	1.0	T	11:17387122	11:17387122:C>T	ENSG00000187486	ENST00000682764	ENSE00003917863
rs775204908	11	17387476.0	17387476.0	1.0	A	11:17387476	11:17387476:G>A	ENSG00000187486	ENST00000682764	ENSE00003917863
rs80356624	11	17387490.0	17387490.0	1.0	A	11:17387490	11:17387490:C>A	ENSG00000187486	ENST00000682764	ENSE00003917863
rs80356625	11	17387491.0	17387491.0	1.0	A	11:17387491	11:17387491:G>A	ENSG00000187486	ENST00000682764	ENSE00003917863
rs80356618	11	17387595.0	17387595.0	1.0	A	11:17387595	11:17387595:C>A	ENSG00000187486	ENST00000682764	ENSE00003917863
rs755839409	11	17387008.0	17387008.0	1.0	T	11:17387008	11:17387008:C>T	ENSG00000187486	ENST00000339994	ENSE00001366321
rs1193170151	11	17387122.0	17387122.0	1.0	T	11:17387122	11:17387122:C>T	ENSG00000187486	ENST00000339994	ENSE00001366321
rs775204908	11	17387476.0	17387476.0	1.0	A	11:17387476	11:17387476:G>A	ENSG00000187486	ENST00000339994	ENSE00001366321
rs80356624	11	17387490.0	17387490.0	1.0	A	11:17387490	11:17387490:C>A	ENSG00000187486	ENST00000339994	ENSE00001366321
rs80356625	11	17387491.0	17387491.0	1.0	A	11:17387491	11:17387491:G>A	ENSG00000187486	ENST00000339994	ENSE00001366321
rs80356618	11	17387595.0	17387595.0	1.0	A	11:17387595	11:17387595:C>A	ENSG00000187486	ENST00000339994	ENSE00001366321
rs755839409	11	17387008.0	17387008.0	1.0	T	11:17387008	11:17387008:C>T	ENSG00000187486	ENST00000528731	ENSE00002147964
rs1193170151	11	17387122.0	17387122.0	1.0	T	11:17387122	11:17387122:C>T	ENSG00000187486	ENST00000528731	ENSE00002147964
rs775204908	11	17387476.0	17387476.0	1.0	A	11:17387476	11:17387476:G>A	ENSG00000187486	ENST00000528731	ENSE00002147964
rs80356624	11	17387490.0	17387490.0	1.0	A	11:17387490	11:17387490:C>A	ENSG00000187486	ENST00000528731	ENSE00002147964
rs80356625	11	17387491.0	17387491.0	1.0	A	11:17387491	11:17387491:G>A	ENSG00000187486	ENST00000528731	ENSE00002147964
rs80356618	11	17387595.0	17387595.0	1.0	A	11:17387595	11:17387595:C>A	ENSG00000187486	ENST00000528731	ENSE00002147964
rs755839409	11	17387008.0	17387008.0	1.0	T	11:17387008	11:17387008:C>T	ENSG00000187486	ENST00000682350	ENSE00003919627
rs1193170151	11	17387122.0	17387122.0	1.0	T	11:17387122	11:17387122:C>T	ENSG00000187486	ENST00000682350	ENSE00003919627
rs775204908	11	17387476.0	17387476.0	1.0	A	11:17387476	11:17387476:G>A	ENSG00000187486	ENST00000682350	ENSE00003919627
rs80356624	11	17387490.0	17387490.0	1.0	A	11:17387490	11:17387490:C>A	ENSG00000187486	ENST00000682350	ENSE00003919627
rs80356625	11	17387491.0	17387491.0	1.0	A	11:17387491	11:17387491:G>A	ENSG00000187486	ENST00000682350	ENSE00003919627
rs80356618	11	17387595.0	17387595.0	1.0	A	11:17387595	11:17387595:C>A	ENSG00000187486	ENST00000682350	ENSE00003919627
rs775204908	11	17387476.0	17387476.0	1.0	A	11:17387476	11:17387476:G>A	ENSG00000187486	ENST00000526912	ENSE00002146329
rs80356624	11	17387490.0	17387490.0	1.0	A	11:17387490	11:17387490:C>A	ENSG00000187486	ENST00000526912	ENSE00002146329
rs80356625	11	17387491.0	17387491.0	1.0	A	11:17387491	11:17387491:G>A	ENSG00000187486	ENST00000526912	ENSE00002146329
rs80356618	11	17387595.0	17387595.0	1.0	A	11:17387595	11:17387595:C>A	ENSG00000187486	ENST00000526912	ENSE00002146329
rs144425830	17	37744659.0	37744659.0	1.0	A	17:37744659	17:37744659:C>A	ENSG00000275410	ENST00000617811	ENSE00003734469
rs147816724	17	37744703.0	37744703.0	1.0	C	17:37744703	17:37744703:A>C	ENSG00000275410	ENST00000617811	ENSE00003734469
rs544890850	17	37744778.0	37744778.0	1.0	A	17:37744778	17:37744778:G>A	ENSG00000275410	ENST00000617811	ENSE00003734469
rs776195231	17	37739442.0	37739442.0	1.0	T	17:37739442	17:37739442:C>T	ENSG00000275410	ENST00000617811	ENSE00003715811
rs1057517744	17	37739443.0	37739443.0	1.0	A	17:37739443	17:37739443:G>A	ENSG00000275410	ENST00000617811	ENSE00003715811
rs925595786	17	37739467.0	37739467.0	1.0	G	17:37739467	17:37739467:C>G	ENSG00000275410	ENST00000617811	ENSE00003715811
rs121918675	17	37739490.0	37739490.0	1.0	T	17:37739490	17:37739490:C>T	ENSG00000275410	ENST00000617811	ENSE00003715811
rs193922489	17	37739507.0	37739507.0	1.0	-	17:37739507	17:37739507:A>-	ENSG00000275410	ENST00000617811	ENSE00003715811
rs536638039	17	37733586.0	37733586.0	1.0	G	17:37733586	17:37733586:C>G	ENSG00000275410	ENST00000617811	ENSE00003753361
rs193922491	17	37733663.0	37733663.0	1.0	A	17:37733663	17:37733663:G>A	ENSG00000275410	ENST00000617811	ENSE00003753361
rs867882536	17	37733668.0	37733668.0	1.0	T	17:37733668	17:37733668:C>T	ENSG00000275410	ENST00000617811	ENSE00003753361
rs202151409	17	37733682.0	37733682.0	1.0	C	17:37733682	17:37733682:G>C	ENSG00000275410	ENST00000617811	ENSE00003753361
rs138986885	17	37731634.0	37731634.0	1.0	A	17:37731634	17:37731634:G>A	ENSG00000275410	ENST00000617811	ENSE00003751564
rs1598840795	17	37731634.0	37731639.0	1.0	GGGGGGG	17:37731634	17:37731634:GGGGGG>GGGGGGG	ENSG00000275410	ENST00000617811	ENSE00003751564
rs886043813	17	37731756.0	37731756.0	1.0	T	17:37731756	17:37731756:C>T	ENSG00000275410	ENST00000617811	ENSE00003751564
rs121918672	17	37731814.0	37731814.0	1.0	A	17:37731814	17:37731814:G>A	ENSG00000275410	ENST00000617811	ENSE00003751564
rs113042313	17	37710601.0	37710601.0	1.0	T	17:37710601	17:37710601:C>T	ENSG00000275410	ENST00000617811	ENSE00003717590
rs1024639436	17	37710624.0	37710624.0	1.0	A	17:37710624	17:37710624:G>A	ENSG00000275410	ENST00000617811	ENSE00003717590
rs193922482	17	37704931.0	37704931.0	1.0	G	17:37704931	17:37704931:A>G	ENSG00000275410	ENST00000617811	ENSE00003739576
rs141193981	17	37699135.0	37699135.0	1.0	C	17:37699135	17:37699135:T>C	ENSG00000275410	ENST00000617811	ENSE00003722203
rs536638039	17	37733586.0	37733586.0	1.0	G	17:37733586	17:37733586:C>G	ENSG00000275410	ENST00000621123	ENSE00003714816
rs193922491	17	37733663.0	37733663.0	1.0	A	17:37733663	17:37733663:G>A	ENSG00000275410	ENST00000621123	ENSE00003714816
rs867882536	17	37733668.0	37733668.0	1.0	T	17:37733668	17:37733668:C>T	ENSG00000275410	ENST00000621123	ENSE00003714816
rs202151409	17	37733682.0	37733682.0	1.0	C	17:37733682	17:37733682:G>C	ENSG00000275410	ENST00000621123	ENSE00003714816
rs144425830	17	37744659.0	37744659.0	1.0	A	17:37744659	17:37744659:C>A	ENSG00000275410	ENST00000613727	ENSE00003737717
rs147816724	17	37744703.0	37744703.0	1.0	C	17:37744703	17:37744703:A>C	ENSG00000275410	ENST00000613727	ENSE00003737717
rs544890850	17	37744778.0	37744778.0	1.0	A	17:37744778	17:37744778:G>A	ENSG00000275410	ENST00000613727	ENSE00003737717
rs536638039	17	37733586.0	37733586.0	1.0	G	17:37733586	17:37733586:C>G	ENSG00000275410	ENST00000618894	ENSE00003744941
rs193922491	17	37733663.0	37733663.0	1.0	A	17:37733663	17:37733663:G>A	ENSG00000275410	ENST00000618894	ENSE00003744941
rs867882536	17	37733668.0	37733668.0	1.0	T	17:37733668	17:37733668:C>T	ENSG00000275410	ENST00000618894	ENSE00003744941
rs202151409	17	37733682.0	37733682.0	1.0	C	17:37733682	17:37733682:G>C	ENSG00000275410	ENST00000618894	ENSE00003744941
rs138986885	17	37731634.0	37731634.0	1.0	A	17:37731634	17:37731634:G>A	ENSG00000275410	ENST00000618894	ENSE00003721507
rs1598840795	17	37731634.0	37731639.0	1.0	GGGGGGG	17:37731634	17:37731634:GGGGGG>GGGGGGG	ENSG00000275410	ENST00000618894	ENSE00003721507
rs886043813	17	37731756.0	37731756.0	1.0	T	17:37731756	17:37731756:C>T	ENSG00000275410	ENST00000618894	ENSE00003721507
rs121918672	17	37731814.0	37731814.0	1.0	A	17:37731814	17:37731814:G>A	ENSG00000275410	ENST00000618894	ENSE00003721507
rs543791069	19	7172411.0	7172411.0	1.0	T	19:7172411	19:7172411:C>T	ENSG00000171105	ENST00000341500	ENSE00003580729
rs543791069	19	7172411.0	7172411.0	1.0	T	19:7172411	19:7172411:C>T	ENSG00000171105	ENST00000598216	ENSE00003675943
rs72559734	11	17474955.0	17474955.0	1.0	A	11:17474955	11:17474955:C>A	ENSG00000006071	ENST00000644772	ENSE00003518799
rs60637558	11	17470138.0	17470138.0	1.0	C	11:17470138	11:17470138:G>C	ENSG00000006071	ENST00000644772	ENSE00003579358
rs751209734	11	17470206.0	17470206.0	1.0	A	11:17470206	11:17470206:G>A	ENSG00000006071	ENST00000644772	ENSE00003579358
rs72559730	11	17461663.0	17461663.0	1.0	A	11:17461663	11:17461663:G>A	ENSG00000006071	ENST00000644772	ENSE00003468461
rs148529020	11	17460613.0	17460613.0	1.0	T	11:17460613	11:17460613:C>T	ENSG00000006071	ENST00000644772	ENSE00003605921
rs59852838	11	17453228.0	17453228.0	1.0	C	11:17453228	11:17453228:T>C	ENSG00000006071	ENST00000644772	ENSE00003502552
rs67254669	11	17448596.0	17448596.0	1.0	G	11:17448596	11:17448596:A>G	ENSG00000006071	ENST00000644772	ENSE00003531768
rs779736828	11	17413396.0	17413396.0	1.0	A	11:17413396	11:17413396:G>A	ENSG00000006071	ENST00000644772	ENSE00003644708
rs202189540	11	17413447.0	17413447.0	1.0	T	11:17413447	11:17413447:G>T	ENSG00000006071	ENST00000644772	ENSE00003644708
rs72559722	11	17412716.0	17412716.0	1.0	A	11:17412716	11:17412716:G>A	ENSG00000006071	ENST00000644772	ENSE00003466753
rs1431503235	11	17407362.0	17407362.0	1.0	A	11:17407362	11:17407362:T>A	ENSG00000006071	ENST00000644772	ENSE00003472684
rs193922400	11	17404524.0	17404524.0	1.0	A	11:17404524	11:17404524:C>A	ENSG00000006071	ENST00000644772	ENSE00003674189
rs200563930	11	17397205.0	17397205.0	1.0	T	11:17397205	11:17397205:C>T	ENSG00000006071	ENST00000644772	ENSE00003673102
rs1554905695	11	17396939.0	17396939.0	1.0	T	11:17396939	11:17396939:C>T	ENSG00000006071	ENST00000644772	ENSE00001742580
rs28936370	11	17396980.0	17396980.0	1.0	G	11:17396980	11:17396980:C>G	ENSG00000006071	ENST00000644772	ENSE00001742580
rs193922401	11	17395914.0	17395914.0	1.0	A	11:17395914	11:17395914:C>A	ENSG00000006071	ENST00000644772	ENSE00001607229
rs137852673	11	17395915.0	17395915.0	1.0	A	11:17395915	11:17395915:G>A	ENSG00000006071	ENST00000644772	ENSE00001607229
rs387906407	11	17395610.0	17395610.0	1.0	G	11:17395610	11:17395610:C>G	ENSG00000006071	ENST00000644772	ENSE00003557574
rs137852671	11	17394295.0	17394295.0	1.0	T	11:17394295	11:17394295:C>T	ENSG00000006071	ENST00000644772	ENSE00003558999
rs72559715	11	17394379.0	17394379.0	1.0	T	11:17394379	11:17394379:C>T	ENSG00000006071	ENST00000644772	ENSE00003558999
rs779736828	11	17413396.0	17413396.0	1.0	A	11:17413396	11:17413396:G>A	ENSG00000006071	ENST00000643562	ENSE00003470681
rs202189540	11	17413447.0	17413447.0	1.0	T	11:17413447	11:17413447:G>T	ENSG00000006071	ENST00000643562	ENSE00003470681
rs72559722	11	17412716.0	17412716.0	1.0	A	11:17412716	11:17412716:G>A	ENSG00000006071	ENST00000643562	ENSE00003525961
rs1431503235	11	17407362.0	17407362.0	1.0	A	11:17407362	11:17407362:T>A	ENSG00000006071	ENST00000643562	ENSE00003639445
rs193922400	11	17404524.0	17404524.0	1.0	A	11:17404524	11:17404524:C>A	ENSG00000006071	ENST00000643562	ENSE00003514460
rs1554905695	11	17396939.0	17396939.0	1.0	T	11:17396939	11:17396939:C>T	ENSG00000006071	ENST00000643562	ENSE00003818842
rs28936370	11	17396980.0	17396980.0	1.0	G	11:17396980	11:17396980:C>G	ENSG00000006071	ENST00000643562	ENSE00003818842
rs200563930	11	17397205.0	17397205.0	1.0	T	11:17397205	11:17397205:C>T	ENSG00000006071	ENST00000643562	ENSE00003818842
rs193922401	11	17395914.0	17395914.0	1.0	A	11:17395914	11:17395914:C>A	ENSG00000006071	ENST00000643562	ENSE00003826403
rs137852673	11	17395915.0	17395915.0	1.0	A	11:17395915	11:17395915:G>A	ENSG00000006071	ENST00000643562	ENSE00003826403
rs387906407	11	17395610.0	17395610.0	1.0	G	11:17395610	11:17395610:C>G	ENSG00000006071	ENST00000643562	ENSE00003824760
rs137852671	11	17394295.0	17394295.0	1.0	T	11:17394295	11:17394295:C>T	ENSG00000006071	ENST00000643562	ENSE00003665902
rs72559715	11	17394379.0	17394379.0	1.0	T	11:17394379	11:17394379:C>T	ENSG00000006071	ENST00000643562	ENSE00003665902
rs387906407	11	17395610.0	17395610.0	1.0	G	11:17395610	11:17395610:C>G	ENSG00000006071	ENST00000531642	ENSE00003547525
rs193922400	11	17404524.0	17404524.0	1.0	A	11:17404524	11:17404524:C>A	ENSG00000006071	ENST00000528374	ENSE00002169001
rs1554905695	11	17396939.0	17396939.0	1.0	T	11:17396939	11:17396939:C>T	ENSG00000006071	ENST00000528374	ENSE00002170378
rs28936370	11	17396980.0	17396980.0	1.0	G	11:17396980	11:17396980:C>G	ENSG00000006071	ENST00000528374	ENSE00002170378
rs72559734	11	17474955.0	17474955.0	1.0	A	11:17474955	11:17474955:C>A	ENSG00000006071	ENST00000683693	ENSE00003569766
rs60637558	11	17470138.0	17470138.0	1.0	C	11:17470138	11:17470138:G>C	ENSG00000006071	ENST00000683693	ENSE00003645287
rs751209734	11	17470206.0	17470206.0	1.0	A	11:17470206	11:17470206:G>A	ENSG00000006071	ENST00000683693	ENSE00003645287
rs72559730	11	17461663.0	17461663.0	1.0	A	11:17461663	11:17461663:G>A	ENSG00000006071	ENST00000683693	ENSE00003799145
rs148529020	11	17460613.0	17460613.0	1.0	T	11:17460613	11:17460613:C>T	ENSG00000006071	ENST00000683693	ENSE00003644195
rs59852838	11	17453228.0	17453228.0	1.0	C	11:17453228	11:17453228:T>C	ENSG00000006071	ENST00000683693	ENSE00003566220
rs67254669	11	17448596.0	17448596.0	1.0	G	11:17448596	11:17448596:A>G	ENSG00000006071	ENST00000683693	ENSE00003607579
rs387906407	11	17395610.0	17395610.0	1.0	G	11:17395610	11:17395610:C>G	ENSG00000006071	ENST00000683693	ENSE00002192915
rs193922401	11	17395914.0	17395914.0	1.0	A	11:17395914	11:17395914:C>A	ENSG00000006071	ENST00000683693	ENSE00002192915
rs137852673	11	17395915.0	17395915.0	1.0	A	11:17395915	11:17395915:G>A	ENSG00000006071	ENST00000683693	ENSE00002192915
rs1554905695	11	17396939.0	17396939.0	1.0	T	11:17396939	11:17396939:C>T	ENSG00000006071	ENST00000683693	ENSE00002192915
rs28936370	11	17396980.0	17396980.0	1.0	G	11:17396980	11:17396980:C>G	ENSG00000006071	ENST00000683693	ENSE00002192915
rs200563930	11	17397205.0	17397205.0	1.0	T	11:17397205	11:17397205:C>T	ENSG00000006071	ENST00000683693	ENSE00002192915
rs200563930	11	17397205.0	17397205.0	1.0	T	11:17397205	11:17397205:C>T	ENSG00000006071	ENST00000646592	ENSE00003482073
rs1554905695	11	17396939.0	17396939.0	1.0	T	11:17396939	11:17396939:C>T	ENSG00000006071	ENST00000646592	ENSE00003829202
rs28936370	11	17396980.0	17396980.0	1.0	G	11:17396980	11:17396980:C>G	ENSG00000006071	ENST00000646592	ENSE00003829202
rs193922401	11	17395914.0	17395914.0	1.0	A	11:17395914	11:17395914:C>A	ENSG00000006071	ENST00000532220	ENSE00003825471
rs137852673	11	17395915.0	17395915.0	1.0	A	11:17395915	11:17395915:G>A	ENSG00000006071	ENST00000532220	ENSE00003825471
rs1554905695	11	17396939.0	17396939.0	1.0	T	11:17396939	11:17396939:C>T	ENSG00000006071	ENST00000532220	ENSE00003825471
rs28936370	11	17396980.0	17396980.0	1.0	G	11:17396980	11:17396980:C>G	ENSG00000006071	ENST00000532220	ENSE00003825471
rs200563930	11	17397205.0	17397205.0	1.0	T	11:17397205	11:17397205:C>T	ENSG00000006071	ENST00000532220	ENSE00003825471
rs72559730	11	17461663.0	17461663.0	1.0	A	11:17461663	11:17461663:G>A	ENSG00000006071	ENST00000682673	ENSE00003917611
rs72559730	11	17461663.0	17461663.0	1.0	A	11:17461663	11:17461663:G>A	ENSG00000006071	ENST00000684571	ENSE00003688783
rs1554905695	11	17396939.0	17396939.0	1.0	T	11:17396939	11:17396939:C>T	ENSG00000006071	ENST00000682215	ENSE00003818273
rs28936370	11	17396980.0	17396980.0	1.0	G	11:17396980	11:17396980:C>G	ENSG00000006071	ENST00000682215	ENSE00003818273
rs200563930	11	17397205.0	17397205.0	1.0	T	11:17397205	11:17397205:C>T	ENSG00000006071	ENST00000682215	ENSE00003818273
rs387906407	11	17395610.0	17395610.0	1.0	G	11:17395610	11:17395610:C>G	ENSG00000006071	ENST00000642611	ENSE00003823065
rs193922401	11	17395914.0	17395914.0	1.0	A	11:17395914	11:17395914:C>A	ENSG00000006071	ENST00000642611	ENSE00003823065
rs137852673	11	17395915.0	17395915.0	1.0	A	11:17395915	11:17395915:G>A	ENSG00000006071	ENST00000642611	ENSE00003823065
rs1554905695	11	17396939.0	17396939.0	1.0	T	11:17396939	11:17396939:C>T	ENSG00000006071	ENST00000642611	ENSE00003823065
rs28936370	11	17396980.0	17396980.0	1.0	G	11:17396980	11:17396980:C>G	ENSG00000006071	ENST00000642611	ENSE00003823065
rs200563930	11	17397205.0	17397205.0	1.0	T	11:17397205	11:17397205:C>T	ENSG00000006071	ENST00000642611	ENSE00003823065
rs193922401	11	17395914.0	17395914.0	1.0	A	11:17395914	11:17395914:C>A	ENSG00000006071	ENST00000644484	ENSE00003830195
rs137852673	11	17395915.0	17395915.0	1.0	A	11:17395915	11:17395915:G>A	ENSG00000006071	ENST00000644484	ENSE00003830195
rs1554905695	11	17396939.0	17396939.0	1.0	T	11:17396939	11:17396939:C>T	ENSG00000006071	ENST00000644484	ENSE00003830195
rs28936370	11	17396980.0	17396980.0	1.0	G	11:17396980	11:17396980:C>G	ENSG00000006071	ENST00000644484	ENSE00003830195
rs200563930	11	17397205.0	17397205.0	1.0	T	11:17397205	11:17397205:C>T	ENSG00000006071	ENST00000644484	ENSE00003830195
rs1554905695	11	17396939.0	17396939.0	1.0	T	11:17396939	11:17396939:C>T	ENSG00000006071	ENST00000682805	ENSE00003817084
rs28936370	11	17396980.0	17396980.0	1.0	G	11:17396980	11:17396980:C>G	ENSG00000006071	ENST00000682805	ENSE00003817084
rs200563930	11	17397205.0	17397205.0	1.0	T	11:17397205	11:17397205:C>T	ENSG00000006071	ENST00000682805	ENSE00003817084
rs193922401	11	17395914.0	17395914.0	1.0	A	11:17395914	11:17395914:C>A	ENSG00000006071	ENST00000682140	ENSE00002180515
rs137852673	11	17395915.0	17395915.0	1.0	A	11:17395915	11:17395915:G>A	ENSG00000006071	ENST00000682140	ENSE00002180515
rs387906407	11	17395610.0	17395610.0	1.0	G	11:17395610	11:17395610:C>G	ENSG00000006071	ENST00000682140	ENSE00002144082
rs200563930	11	17397205.0	17397205.0	1.0	T	11:17397205	11:17397205:C>T	ENSG00000006071	ENST00000684442	ENSE00003819514
rs60637558	11	17470138.0	17470138.0	1.0	C	11:17470138	11:17470138:G>C	ENSG00000006071	ENST00000684593	ENSE00003816014
rs751209734	11	17470206.0	17470206.0	1.0	A	11:17470206	11:17470206:G>A	ENSG00000006071	ENST00000684593	ENSE00003816014
rs1554905695	11	17396939.0	17396939.0	1.0	T	11:17396939	11:17396939:C>T	ENSG00000006071	ENST00000642579	ENSE00003819191
rs28936370	11	17396980.0	17396980.0	1.0	G	11:17396980	11:17396980:C>G	ENSG00000006071	ENST00000642579	ENSE00003819191
rs1554905695	11	17396939.0	17396939.0	1.0	T	11:17396939	11:17396939:C>T	ENSG00000006071	ENST00000647086	ENSE00003824852
rs28936370	11	17396980.0	17396980.0	1.0	G	11:17396980	11:17396980:C>G	ENSG00000006071	ENST00000647086	ENSE00003824852
rs137852671	11	17394295.0	17394295.0	1.0	T	11:17394295	11:17394295:C>T	ENSG00000006071	ENST00000683725	ENSE00003919487
rs72559715	11	17394379.0	17394379.0	1.0	T	11:17394379	11:17394379:C>T	ENSG00000006071	ENST00000683725	ENSE00003919487
rs387906407	11	17395610.0	17395610.0	1.0	G	11:17395610	11:17395610:C>G	ENSG00000006071	ENST00000646003	ENSE00003820407
rs1554905695	11	17396939.0	17396939.0	1.0	T	11:17396939	11:17396939:C>T	ENSG00000006071	ENST00000644757	ENSE00003827579
rs28936370	11	17396980.0	17396980.0	1.0	G	11:17396980	11:17396980:C>G	ENSG00000006071	ENST00000644757	ENSE00003827579
rs200563930	11	17397205.0	17397205.0	1.0	T	11:17397205	11:17397205:C>T	ENSG00000006071	ENST00000644757	ENSE00003827579
rs72559730	11	17461663.0	17461663.0	1.0	A	11:17461663	11:17461663:G>A	ENSG00000006071	ENST00000645076	ENSE00003828215
rs137852671	11	17394295.0	17394295.0	1.0	T	11:17394295	11:17394295:C>T	ENSG00000006071	ENST00000684014	ENSE00003917436
rs72559715	11	17394379.0	17394379.0	1.0	T	11:17394379	11:17394379:C>T	ENSG00000006071	ENST00000684014	ENSE00003917436
rs387906407	11	17395610.0	17395610.0	1.0	G	11:17395610	11:17395610:C>G	ENSG00000006071	ENST00000644057	ENSE00003918181
rs193922401	11	17395914.0	17395914.0	1.0	A	11:17395914	11:17395914:C>A	ENSG00000006071	ENST00000644057	ENSE00003918181
rs137852673	11	17395915.0	17395915.0	1.0	A	11:17395915	11:17395915:G>A	ENSG00000006071	ENST00000644057	ENSE00003918181
rs1431503235	11	17407362.0	17407362.0	1.0	A	11:17407362	11:17407362:T>A	ENSG00000006071	ENST00000645004	ENSE00003830477
rs193922401	11	17395914.0	17395914.0	1.0	A	11:17395914	11:17395914:C>A	ENSG00000006071	ENST00000526168	ENSE00002180857
rs137852673	11	17395915.0	17395915.0	1.0	A	11:17395915	11:17395915:G>A	ENSG00000006071	ENST00000526168	ENSE00002180857
rs387906407	11	17395610.0	17395610.0	1.0	G	11:17395610	11:17395610:C>G	ENSG00000006071	ENST00000526168	ENSE00002199169
rs387906407	11	17395610.0	17395610.0	1.0	G	11:17395610	11:17395610:C>G	ENSG00000006071	ENST00000525022	ENSE00002192093
rs193922401	11	17395914.0	17395914.0	1.0	A	11:17395914	11:17395914:C>A	ENSG00000006071	ENST00000525022	ENSE00002192093
rs137852673	11	17395915.0	17395915.0	1.0	A	11:17395915	11:17395915:G>A	ENSG00000006071	ENST00000525022	ENSE00002192093
rs1431503235	11	17407362.0	17407362.0	1.0	A	11:17407362	11:17407362:T>A	ENSG00000006071	ENST00000645417	ENSE00003816015
rs137852671	11	17394295.0	17394295.0	1.0	T	11:17394295	11:17394295:C>T	ENSG00000006071	ENST00000647013	ENSE00003817402
rs72559715	11	17394379.0	17394379.0	1.0	T	11:17394379	11:17394379:C>T	ENSG00000006071	ENST00000647013	ENSE00003817402
rs1554905695	11	17396939.0	17396939.0	1.0	T	11:17396939	11:17396939:C>T	ENSG00000006071	ENST00000527905	ENSE00002181450
rs28936370	11	17396980.0	17396980.0	1.0	G	11:17396980	11:17396980:C>G	ENSG00000006071	ENST00000527905	ENSE00002181450
rs200563930	11	17397205.0	17397205.0	1.0	T	11:17397205	11:17397205:C>T	ENSG00000006071	ENST00000527905	ENSE00002181450
rs1554905695	11	17396939.0	17396939.0	1.0	T	11:17396939	11:17396939:C>T	ENSG00000006071	ENST00000531891	ENSE00002196979
rs28936370	11	17396980.0	17396980.0	1.0	G	11:17396980	11:17396980:C>G	ENSG00000006071	ENST00000531891	ENSE00002196979
rs193922400	11	17404524.0	17404524.0	1.0	A	11:17404524	11:17404524:C>A	ENSG00000006071	ENST00000531137	ENSE00002169689
rs1554905695	11	17396939.0	17396939.0	1.0	T	11:17396939	11:17396939:C>T	ENSG00000006071	ENST00000531137	ENSE00002199912
rs28936370	11	17396980.0	17396980.0	1.0	G	11:17396980	11:17396980:C>G	ENSG00000006071	ENST00000531137	ENSE00002199912
rs200563930	11	17397205.0	17397205.0	1.0	T	11:17397205	11:17397205:C>T	ENSG00000006071	ENST00000531137	ENSE00002199912
rs200563930	11	17397205.0	17397205.0	1.0	T	11:17397205	11:17397205:C>T	ENSG00000006071	ENST00000644447	ENSE00003823567
rs779736828	11	17413396.0	17413396.0	1.0	A	11:17413396	11:17413396:G>A	ENSG00000006071	ENST00000526921	ENSE00002195815
rs202189540	11	17413447.0	17413447.0	1.0	T	11:17413447	11:17413447:G>T	ENSG00000006071	ENST00000526921	ENSE00002195815
rs148529020	11	17460613.0	17460613.0	1.0	T	11:17460613	11:17460613:C>T	ENSG00000006071	ENST00000683253	ENSE00003917065
rs72559730	11	17461663.0	17461663.0	1.0	A	11:17461663	11:17461663:G>A	ENSG00000006071	ENST00000683253	ENSE00003917065
rs67254669	11	17448596.0	17448596.0	1.0	G	11:17448596	11:17448596:A>G	ENSG00000006071	ENST00000682863	ENSE00003916495
rs59852838	11	17453228.0	17453228.0	1.0	C	11:17453228	11:17453228:T>C	ENSG00000006071	ENST00000682053	ENSE00003916723
rs67254669	11	17448596.0	17448596.0	1.0	G	11:17448596	11:17448596:A>G	ENSG00000006071	ENST00000682053	ENSE00003916069
rs148529020	11	17460613.0	17460613.0	1.0	T	11:17460613	11:17460613:C>T	ENSG00000006071	ENST00000646737	ENSE00003816790
rs72559730	11	17461663.0	17461663.0	1.0	A	11:17461663	11:17461663:G>A	ENSG00000006071	ENST00000646737	ENSE00003816790
rs67254669	11	17448596.0	17448596.0	1.0	G	11:17448596	11:17448596:A>G	ENSG00000006071	ENST00000646737	ENSE00003818970
rs148529020	11	17460613.0	17460613.0	1.0	T	11:17460613	11:17460613:C>T	ENSG00000006071	ENST00000683808	ENSE00003920353
rs59852838	11	17453228.0	17453228.0	1.0	C	11:17453228	11:17453228:T>C	ENSG00000006071	ENST00000683808	ENSE00003918591
rs148529020	11	17460613.0	17460613.0	1.0	T	11:17460613	11:17460613:C>T	ENSG00000006071	ENST00000684221	ENSE00003919812
rs72559730	11	17461663.0	17461663.0	1.0	A	11:17461663	11:17461663:G>A	ENSG00000006071	ENST00000684221	ENSE00003919812
rs60637558	11	17470138.0	17470138.0	1.0	C	11:17470138	11:17470138:G>C	ENSG00000006071	ENST00000612903	ENSE00003739050
rs751209734	11	17470206.0	17470206.0	1.0	A	11:17470206	11:17470206:G>A	ENSG00000006071	ENST00000612903	ENSE00003739050
rs72559734	11	17474955.0	17474955.0	1.0	A	11:17474955	11:17474955:C>A	ENSG00000006071	ENST00000683066	ENSE00003920700
rs144951440	4	6301030.0	6301030.0	1.0	C	4:6301030	4:6301030:T>C	ENSG00000109501	ENST00000503569	ENSE00002061224
rs144951440	4	6301030.0	6301030.0	1.0	C	4:6301030	4:6301030:T>C	ENSG00000109501	ENST00000673991	ENSE00003896402
rs144951440	4	6301030.0	6301030.0	1.0	C	4:6301030	4:6301030:T>C	ENSG00000109501	ENST00000682275	ENSE00003920217
rs144951440	4	6301030.0	6301030.0	1.0	C	4:6301030	4:6301030:T>C	ENSG00000109501	ENST00000226760	ENSE00003474648
rs144951440	4	6301030.0	6301030.0	1.0	C	4:6301030	4:6301030:T>C	ENSG00000109501	ENST00000506362	ENSE00002042563
rs144951440	4	6301030.0	6301030.0	1.0	C	4:6301030	4:6301030:T>C	ENSG00000109501	ENST00000684087	ENSE00003917117
rs144951440	4	6301030.0	6301030.0	1.0	C	4:6301030	4:6301030:T>C	ENSG00000109501	ENST00000683395	ENSE00003917763
rs144951440	4	6301030.0	6301030.0	1.0	C	4:6301030	4:6301030:T>C	ENSG00000109501	ENST00000673642	ENSE00003896918
rs144951440	4	6301030.0	6301030.0	1.0	C	4:6301030	4:6301030:T>C	ENSG00000109501	ENST00000507765	ENSE00003685185
rs1169288	12	120978847.0	120978847.0	1.0	T	12:120978847	12:120978847:A>T	ENSG00000135100	ENST00000257555	ENSE00001893688
rs137853247	12	120978860.0	120978860.0	1.0	C	12:120978860	12:120978860:G>C	ENSG00000135100	ENST00000257555	ENSE00001893688
rs766956862	12	120978928.0	120978928.0	1.0	T	12:120978928	12:120978928:C>T	ENSG00000135100	ENST00000257555	ENSE00001893688
rs753998395	12	120988898.0	120988898.0	1.0	T	12:120988898	12:120988898:G>T	ENSG00000135100	ENST00000257555	ENSE00003700642
rs1057520291	12	120989017.0	120989017.0	1.0	T	12:120989017	12:120989017:C>T	ENSG00000135100	ENST00000257555	ENSE00003700642
rs765329757	12	120993530.0	120993530.0	1.0	C	12:120993530	12:120993530:T>C	ENSG00000135100	ENST00000257555	ENSE00003741801
rs893256143	12	120993592.0	120993592.0	1.0	T	12:120993592	12:120993592:G>T	ENSG00000135100	ENST00000257555	ENSE00003741801
rs769086289	12	120993678.0	120993678.0	1.0	T	12:120993678	12:120993678:C>T	ENSG00000135100	ENST00000257555	ENSE00003741801
rs137853245	12	120994277.0	120994277.0	1.0	G	12:120994277	12:120994277:C>G	ENSG00000135100	ENST00000257555	ENSE00003701736
rs587776825	12	120994315.0	120994322.0	1.0	CCCCCCCCCC	12:120994315	12:120994315:CCCCCCCC>CCCCCCCCCC	ENSG00000135100	ENST00000257555	ENSE00003701736
rs587776825	12	120994315.0	120994322.0	1.0	CCCCCCCCC	12:120994315	12:120994315:CCCCCCCC>CCCCCCCCC	ENSG00000135100	ENST00000257555	ENSE00003701736
rs151256267	12	120994321.0	120994321.0	1.0	T	12:120994321	12:120994321:C>T	ENSG00000135100	ENST00000257555	ENSE00003701736
rs151256267	12	120994321.0	120994321.0	1.0	G	12:120994321	12:120994321:C>G	ENSG00000135100	ENST00000257555	ENSE00003701736
rs193922606	12	120994322.0	120994322.0	1.0	T	12:120994322	12:120994322:C>T	ENSG00000135100	ENST00000257555	ENSE00003701736
rs193922606	12	120994322.0	120994322.0	1.0	G	12:120994322	12:120994322:C>G	ENSG00000135100	ENST00000257555	ENSE00003701736
rs555681479	12	120994351.0	120994351.0	1.0	T	12:120994351	12:120994351:G>T	ENSG00000135100	ENST00000257555	ENSE00003701736
rs555681479	12	120994351.0	120994351.0	1.0	C	12:120994351	12:120994351:G>C	ENSG00000135100	ENST00000257555	ENSE00003701736
rs754729248	12	120996568.0	120996568.0	1.0	T	12:120996568	12:120996568:C>T	ENSG00000135100	ENST00000257555	ENSE00003697565
rs754729248	12	120996568.0	120996568.0	1.0	G	12:120996568	12:120996568:C>G	ENSG00000135100	ENST00000257555	ENSE00003697565
rs371717826	12	120996569.0	120996569.0	1.0	G	12:120996569	12:120996569:C>G	ENSG00000135100	ENST00000257555	ENSE00003697565
rs368683806	12	120996676.0	120996676.0	1.0	C	12:120996676	12:120996676:G>C	ENSG00000135100	ENST00000257555	ENSE00003697565
rs193922580	12	120997588.0	120997588.0	1.0	T	12:120997588	12:120997588:C>T	ENSG00000135100	ENST00000257555	ENSE00003478630
rs2464196	12	120997624.0	120997624.0	1.0	C	12:120997624	12:120997624:G>C	ENSG00000135100	ENST00000257555	ENSE00003478630
rs483353044	12	120999288.0	120999288.0	1.0	C	12:120999288	12:120999288:G>C	ENSG00000135100	ENST00000257555	ENSE00003514431
rs137853239	12	120999606.0	120999606.0	1.0	T	12:120999606	12:120999606:C>T	ENSG00000135100	ENST00000257555	ENSE00003675631
rs1316999782	12	121001151.0	121001151.0	1.0	C	12:121001151	12:121001151:G>C	ENSG00000135100	ENST00000257555	ENSE00003901210
rs1169288	12	120978847.0	120978847.0	1.0	T	12:120978847	12:120978847:A>T	ENSG00000135100	ENST00000400024	ENSE00001561916
rs137853247	12	120978860.0	120978860.0	1.0	C	12:120978860	12:120978860:G>C	ENSG00000135100	ENST00000400024	ENSE00001561916
rs766956862	12	120978928.0	120978928.0	1.0	T	12:120978928	12:120978928:C>T	ENSG00000135100	ENST00000400024	ENSE00001561916
rs193922580	12	120997588.0	120997588.0	1.0	T	12:120997588	12:120997588:C>T	ENSG00000135100	ENST00000400024	ENSE00001548795
rs2464196	12	120997624.0	120997624.0	1.0	C	12:120997624	12:120997624:G>C	ENSG00000135100	ENST00000400024	ENSE00001548795
rs2464195	12	120997672.0	120997672.0	1.0	C	12:120997672	12:120997672:G>C	ENSG00000135100	ENST00000400024	ENSE00001548795
rs1169288	12	120978847.0	120978847.0	1.0	T	12:120978847	12:120978847:A>T	ENSG00000135100	ENST00000560968	ENSE00003536103
rs137853247	12	120978860.0	120978860.0	1.0	C	12:120978860	12:120978860:G>C	ENSG00000135100	ENST00000560968	ENSE00003536103
rs766956862	12	120978928.0	120978928.0	1.0	T	12:120978928	12:120978928:C>T	ENSG00000135100	ENST00000560968	ENSE00003536103
rs754729248	12	120996568.0	120996568.0	1.0	T	12:120996568	12:120996568:C>T	ENSG00000135100	ENST00000560968	ENSE00003525123
rs754729248	12	120996568.0	120996568.0	1.0	G	12:120996568	12:120996568:C>G	ENSG00000135100	ENST00000560968	ENSE00003525123
rs371717826	12	120996569.0	120996569.0	1.0	G	12:120996569	12:120996569:C>G	ENSG00000135100	ENST00000560968	ENSE00003525123
rs368683806	12	120996676.0	120996676.0	1.0	C	12:120996676	12:120996676:G>C	ENSG00000135100	ENST00000560968	ENSE00003525123
rs193922580	12	120997588.0	120997588.0	1.0	T	12:120997588	12:120997588:C>T	ENSG00000135100	ENST00000560968	ENSE00003586124
rs2464196	12	120997624.0	120997624.0	1.0	C	12:120997624	12:120997624:G>C	ENSG00000135100	ENST00000560968	ENSE00003586124
rs483353044	12	120999288.0	120999288.0	1.0	C	12:120999288	12:120999288:G>C	ENSG00000135100	ENST00000560968	ENSE00003569361
rs137853239	12	120999606.0	120999606.0	1.0	T	12:120999606	12:120999606:C>T	ENSG00000135100	ENST00000560968	ENSE00003690071
rs1316999782	12	121001151.0	121001151.0	1.0	C	12:121001151	12:121001151:G>C	ENSG00000135100	ENST00000560968	ENSE00003620595
rs1169288	12	120978847.0	120978847.0	1.0	T	12:120978847	12:120978847:A>T	ENSG00000135100	ENST00000402929	ENSE00001551329
rs137853247	12	120978860.0	120978860.0	1.0	C	12:120978860	12:120978860:G>C	ENSG00000135100	ENST00000402929	ENSE00001551329
rs766956862	12	120978928.0	120978928.0	1.0	T	12:120978928	12:120978928:C>T	ENSG00000135100	ENST00000402929	ENSE00001551329
rs753998395	12	120988898.0	120988898.0	1.0	T	12:120988898	12:120988898:G>T	ENSG00000135100	ENST00000402929	ENSE00003592411
rs1057520291	12	120989017.0	120989017.0	1.0	T	12:120989017	12:120989017:C>T	ENSG00000135100	ENST00000402929	ENSE00003592411
rs765329757	12	120993530.0	120993530.0	1.0	C	12:120993530	12:120993530:T>C	ENSG00000135100	ENST00000402929	ENSE00003749788
rs893256143	12	120993592.0	120993592.0	1.0	T	12:120993592	12:120993592:G>T	ENSG00000135100	ENST00000402929	ENSE00003749788
rs769086289	12	120993678.0	120993678.0	1.0	T	12:120993678	12:120993678:C>T	ENSG00000135100	ENST00000402929	ENSE00003749788
rs137853245	12	120994277.0	120994277.0	1.0	G	12:120994277	12:120994277:C>G	ENSG00000135100	ENST00000402929	ENSE00003697580
rs587776825	12	120994315.0	120994322.0	1.0	CCCCCCCCCC	12:120994315	12:120994315:CCCCCCCC>CCCCCCCCCC	ENSG00000135100	ENST00000402929	ENSE00003697580
rs587776825	12	120994315.0	120994322.0	1.0	CCCCCCCCC	12:120994315	12:120994315:CCCCCCCC>CCCCCCCCC	ENSG00000135100	ENST00000402929	ENSE00003697580
rs151256267	12	120994321.0	120994321.0	1.0	T	12:120994321	12:120994321:C>T	ENSG00000135100	ENST00000402929	ENSE00003697580
rs151256267	12	120994321.0	120994321.0	1.0	G	12:120994321	12:120994321:C>G	ENSG00000135100	ENST00000402929	ENSE00003697580
rs193922606	12	120994322.0	120994322.0	1.0	T	12:120994322	12:120994322:C>T	ENSG00000135100	ENST00000402929	ENSE00003697580
rs193922606	12	120994322.0	120994322.0	1.0	G	12:120994322	12:120994322:C>G	ENSG00000135100	ENST00000402929	ENSE00003697580
rs555681479	12	120994351.0	120994351.0	1.0	T	12:120994351	12:120994351:G>T	ENSG00000135100	ENST00000402929	ENSE00003697580
rs555681479	12	120994351.0	120994351.0	1.0	C	12:120994351	12:120994351:G>C	ENSG00000135100	ENST00000402929	ENSE00003697580
rs754729248	12	120996568.0	120996568.0	1.0	T	12:120996568	12:120996568:C>T	ENSG00000135100	ENST00000402929	ENSE00001557240
rs754729248	12	120996568.0	120996568.0	1.0	G	12:120996568	12:120996568:C>G	ENSG00000135100	ENST00000402929	ENSE00001557240
rs371717826	12	120996569.0	120996569.0	1.0	G	12:120996569	12:120996569:C>G	ENSG00000135100	ENST00000402929	ENSE00001557240
rs368683806	12	120996676.0	120996676.0	1.0	C	12:120996676	12:120996676:G>C	ENSG00000135100	ENST00000402929	ENSE00001557240
rs193922580	12	120997588.0	120997588.0	1.0	T	12:120997588	12:120997588:C>T	ENSG00000135100	ENST00000402929	ENSE00001557240
rs2464196	12	120997624.0	120997624.0	1.0	C	12:120997624	12:120997624:G>C	ENSG00000135100	ENST00000402929	ENSE00001557240
rs2464195	12	120997672.0	120997672.0	1.0	C	12:120997672	12:120997672:G>C	ENSG00000135100	ENST00000402929	ENSE00001557240
rs193922580	12	120997588.0	120997588.0	1.0	T	12:120997588	12:120997588:C>T	ENSG00000135100	ENST00000535955	ENSE00002304920
rs2464196	12	120997624.0	120997624.0	1.0	C	12:120997624	12:120997624:G>C	ENSG00000135100	ENST00000535955	ENSE00002304920
rs2464195	12	120997672.0	120997672.0	1.0	C	12:120997672	12:120997672:G>C	ENSG00000135100	ENST00000535955	ENSE00002304920
rs1169288	12	120978847.0	120978847.0	1.0	T	12:120978847	12:120978847:A>T	ENSG00000135100	ENST00000538646	ENSE00002260235
rs137853247	12	120978860.0	120978860.0	1.0	C	12:120978860	12:120978860:G>C	ENSG00000135100	ENST00000538646	ENSE00002260235
rs766956862	12	120978928.0	120978928.0	1.0	T	12:120978928	12:120978928:C>T	ENSG00000135100	ENST00000538646	ENSE00002260235
rs137853245	12	120994277.0	120994277.0	1.0	G	12:120994277	12:120994277:C>G	ENSG00000135100	ENST00000538646	ENSE00003523913
rs587776825	12	120994315.0	120994322.0	1.0	CCCCCCCCCC	12:120994315	12:120994315:CCCCCCCC>CCCCCCCCCC	ENSG00000135100	ENST00000538646	ENSE00003523913
rs587776825	12	120994315.0	120994322.0	1.0	CCCCCCCCC	12:120994315	12:120994315:CCCCCCCC>CCCCCCCCC	ENSG00000135100	ENST00000538646	ENSE00003523913
rs151256267	12	120994321.0	120994321.0	1.0	T	12:120994321	12:120994321:C>T	ENSG00000135100	ENST00000538646	ENSE00003523913
rs151256267	12	120994321.0	120994321.0	1.0	G	12:120994321	12:120994321:C>G	ENSG00000135100	ENST00000538646	ENSE00003523913
rs193922606	12	120994322.0	120994322.0	1.0	T	12:120994322	12:120994322:C>T	ENSG00000135100	ENST00000538646	ENSE00003523913
rs193922606	12	120994322.0	120994322.0	1.0	G	12:120994322	12:120994322:C>G	ENSG00000135100	ENST00000538646	ENSE00003523913
rs555681479	12	120994351.0	120994351.0	1.0	T	12:120994351	12:120994351:G>T	ENSG00000135100	ENST00000538646	ENSE00003523913
rs555681479	12	120994351.0	120994351.0	1.0	C	12:120994351	12:120994351:G>C	ENSG00000135100	ENST00000538646	ENSE00003523913
rs754729248	12	120996568.0	120996568.0	1.0	T	12:120996568	12:120996568:C>T	ENSG00000135100	ENST00000538646	ENSE00003697179
rs754729248	12	120996568.0	120996568.0	1.0	G	12:120996568	12:120996568:C>G	ENSG00000135100	ENST00000538646	ENSE00003697179
rs371717826	12	120996569.0	120996569.0	1.0	G	12:120996569	12:120996569:C>G	ENSG00000135100	ENST00000538646	ENSE00003697179
rs368683806	12	120996676.0	120996676.0	1.0	C	12:120996676	12:120996676:G>C	ENSG00000135100	ENST00000538646	ENSE00003697179
rs193922580	12	120997588.0	120997588.0	1.0	T	12:120997588	12:120997588:C>T	ENSG00000135100	ENST00000538646	ENSE00002242076
rs2464196	12	120997624.0	120997624.0	1.0	C	12:120997624	12:120997624:G>C	ENSG00000135100	ENST00000538646	ENSE00002242076
rs2464195	12	120997672.0	120997672.0	1.0	C	12:120997672	12:120997672:G>C	ENSG00000135100	ENST00000538646	ENSE00002242076
rs368683806	12	120996676.0	120996676.0	1.0	C	12:120996676	12:120996676:G>C	ENSG00000135100	ENST00000544574	ENSE00002247024
rs1169288	12	120978847.0	120978847.0	1.0	T	12:120978847	12:120978847:A>T	ENSG00000135100	ENST00000540108	ENSE00001126431
rs137853247	12	120978860.0	120978860.0	1.0	C	12:120978860	12:120978860:G>C	ENSG00000135100	ENST00000540108	ENSE00001126431
rs766956862	12	120978928.0	120978928.0	1.0	T	12:120978928	12:120978928:C>T	ENSG00000135100	ENST00000540108	ENSE00001126431
rs765329757	12	120993530.0	120993530.0	1.0	C	12:120993530	12:120993530:T>C	ENSG00000135100	ENST00000540108	ENSE00003509687
rs893256143	12	120993592.0	120993592.0	1.0	T	12:120993592	12:120993592:G>T	ENSG00000135100	ENST00000540108	ENSE00003509687
rs769086289	12	120993678.0	120993678.0	1.0	T	12:120993678	12:120993678:C>T	ENSG00000135100	ENST00000540108	ENSE00003509687
rs1316999782	12	121001151.0	121001151.0	1.0	C	12:121001151	12:121001151:G>C	ENSG00000135100	ENST00000540108	ENSE00003517702
rs483353044	12	120999288.0	120999288.0	1.0	C	12:120999288	12:120999288:G>C	ENSG00000135100	ENST00000541395	ENSE00002281564
rs193922586	12	120999464.0	120999464.0	1.0	T	12:120999464	12:120999464:G>T	ENSG00000135100	ENST00000541395	ENSE00002281564
rs137853239	12	120999606.0	120999606.0	1.0	T	12:120999606	12:120999606:C>T	ENSG00000135100	ENST00000541395	ENSE00002281564
rs1169288	12	120978847.0	120978847.0	1.0	T	12:120978847	12:120978847:A>T	ENSG00000135100	ENST00000544413	ENSE00001556260
rs137853247	12	120978860.0	120978860.0	1.0	C	12:120978860	12:120978860:G>C	ENSG00000135100	ENST00000544413	ENSE00001556260
rs766956862	12	120978928.0	120978928.0	1.0	T	12:120978928	12:120978928:C>T	ENSG00000135100	ENST00000544413	ENSE00001556260
rs193922586	12	120999464.0	120999464.0	1.0	T	12:120999464	12:120999464:G>T	ENSG00000135100	ENST00000544413	ENSE00002291770
rs137853239	12	120999606.0	120999606.0	1.0	T	12:120999606	12:120999606:C>T	ENSG00000135100	ENST00000544413	ENSE00002291770
rs1316999782	12	121001151.0	121001151.0	1.0	C	12:121001151	12:121001151:G>C	ENSG00000135100	ENST00000544413	ENSE00002222157
rs754729248	12	120996568.0	120996568.0	1.0	T	12:120996568	12:120996568:C>T	ENSG00000135100	ENST00000543255	ENSE00002287623
rs754729248	12	120996568.0	120996568.0	1.0	G	12:120996568	12:120996568:C>G	ENSG00000135100	ENST00000543255	ENSE00002287623
rs371717826	12	120996569.0	120996569.0	1.0	G	12:120996569	12:120996569:C>G	ENSG00000135100	ENST00000543255	ENSE00002287623
rs368683806	12	120996676.0	120996676.0	1.0	C	12:120996676	12:120996676:G>C	ENSG00000135100	ENST00000543255	ENSE00002287623
rs116093166	7	44188923.0	44188923.0	1.0	T	7:44188923	7:44188923:C>T	ENSG00000106633	ENST00000673284	ENSE00001362239
rs764232985	7	44153381.0	44153381.0	1.0	T	7:44153381	7:44153381:C>T	ENSG00000106633	ENST00000673284	ENSE00000680812
rs1486280029	7	44153382.0	44153382.0	1.0	T	7:44153382	7:44153382:G>T	ENSG00000106633	ENST00000673284	ENSE00000680812
rs193922261	7	44153402.0	44153402.0	1.0	T	7:44153402	7:44153402:C>T	ENSG00000106633	ENST00000673284	ENSE00000680812
rs1554335954	7	44153411.0	44153411.0	1.0	T	7:44153411	7:44153411:A>T	ENSG00000106633	ENST00000673284	ENSE00000680812
rs1554335954	7	44153411.0	44153411.0	1.0	G	7:44153411	7:44153411:A>G	ENSG00000106633	ENST00000673284	ENSE00000680812
rs193922292	7	44152312.0	44152312.0	1.0	G	7:44152312	7:44152312:A>G	ENSG00000106633	ENST00000673284	ENSE00000832580
rs193922297	7	44150990.0	44150990.0	1.0	T	7:44150990	7:44150990:A>T	ENSG00000106633	ENST00000673284	ENSE00000680809
rs759072800	7	44151069.0	44151069.0	1.0	T	7:44151069	7:44151069:C>T	ENSG00000106633	ENST00000673284	ENSE00000680809
rs1085307455	7	44149977.0	44149977.0	1.0	T	7:44149977	7:44149977:G>T	ENSG00000106633	ENST00000673284	ENSE00000680807
rs1085307455	7	44149977.0	44149977.0	1.0	C	7:44149977	7:44149977:G>C	ENSG00000106633	ENST00000673284	ENSE00000680807
rs104894006	7	44149992.0	44149992.0	1.0	T	7:44149992	7:44149992:G>T	ENSG00000106633	ENST00000673284	ENSE00000680807
rs1554335444	7	44150008.0	44150008.0	1.0	G	7:44150008	7:44150008:A>G	ENSG00000106633	ENST00000673284	ENSE00000680807
rs1481197092	7	44150049.0	44150049.0	1.0	G	7:44150049	7:44150049:A>G	ENSG00000106633	ENST00000673284	ENSE00000680807
rs1360415315	7	44149772.0	44149772.0	1.0	T	7:44149772	7:44149772:C>T	ENSG00000106633	ENST00000673284	ENSE00000832577
rs144723656	7	44149794.0	44149794.0	1.0	T	7:44149794	7:44149794:G>T	ENSG00000106633	ENST00000673284	ENSE00000832577
rs144723656	7	44149794.0	44149794.0	1.0	C	7:44149794	7:44149794:G>C	ENSG00000106633	ENST00000673284	ENSE00000832577
rs80356654	7	44149810.0	44149810.0	1.0	T	7:44149810	7:44149810:A>T	ENSG00000106633	ENST00000673284	ENSE00000832577
rs767565869	7	44147689.0	44147689.0	1.0	T	7:44147689	7:44147689:C>T	ENSG00000106633	ENST00000673284	ENSE00000832576
rs104894011	7	44147720.0	44147720.0	1.0	T	7:44147720	7:44147720:C>T	ENSG00000106633	ENST00000673284	ENSE00000832576
rs104894008	7	44147732.0	44147732.0	1.0	T	7:44147732	7:44147732:C>T	ENSG00000106633	ENST00000673284	ENSE00000832576
rs1583596378	7	44147741.0	44147741.0	1.0	T	7:44147741	7:44147741:C>T	ENSG00000106633	ENST00000673284	ENSE00000832576
rs769268803	7	44147747.0	44147747.0	1.0	T	7:44147747	7:44147747:C>T	ENSG00000106633	ENST00000673284	ENSE00000832576
rs748964205	7	44147756.0	44147756.0	1.0	T	7:44147756	7:44147756:C>T	ENSG00000106633	ENST00000673284	ENSE00000832576
rs193922340	7	44146530.0	44146530.0	1.0	T	7:44146530	7:44146530:C>T	ENSG00000106633	ENST00000673284	ENSE00003605854
rs1379908545	7	44146531.0	44146531.0	1.0	C	7:44146531	7:44146531:G>C	ENSG00000106633	ENST00000673284	ENSE00003605854
rs193922336	7	44146575.0	44146575.0	1.0	T	7:44146575	7:44146575:G>T	ENSG00000106633	ENST00000673284	ENSE00003605854
rs193922335	7	44146611.0	44146611.0	1.0	C	7:44146611	7:44146611:T>C	ENSG00000106633	ENST00000673284	ENSE00003605854
rs193921338	7	44145590.0	44145590.0	1.0	T	7:44145590	7:44145590:G>T	ENSG00000106633	ENST00000673284	ENSE00000832574
rs777870079	7	44145602.0	44145602.0	1.0	T	7:44145602	7:44145602:G>T	ENSG00000106633	ENST00000673284	ENSE00000832574
rs193922266	7	44145608.0	44145608.0	1.0	T	7:44145608	7:44145608:A>T	ENSG00000106633	ENST00000673284	ENSE00000832574
rs193922265	7	44145614.0	44145614.0	1.0	T	7:44145614	7:44145614:G>T	ENSG00000106633	ENST00000673284	ENSE00000832574
rs193922265	7	44145614.0	44145614.0	1.0	C	7:44145614	7:44145614:G>C	ENSG00000106633	ENST00000673284	ENSE00000832574
rs556581174	7	44145637.0	44145637.0	1.0	T	7:44145637	7:44145637:G>T	ENSG00000106633	ENST00000673284	ENSE00000832574
rs556581174	7	44145637.0	44145637.0	1.0	C	7:44145637	7:44145637:G>C	ENSG00000106633	ENST00000673284	ENSE00000832574
rs1000236360	7	44145726.0	44145726.0	1.0	G	7:44145726	7:44145726:T>G	ENSG00000106633	ENST00000673284	ENSE00000832574
rs753795627	7	44145170.0	44145170.0	1.0	T	7:44145170	7:44145170:A>T	ENSG00000106633	ENST00000673284	ENSE00003895799
rs1057524900	7	44145173.0	44145173.0	1.0	T	7:44145173	7:44145173:G>T	ENSG00000106633	ENST00000673284	ENSE00003895799
rs1131691416	7	44145194.0	44145194.0	1.0	T	7:44145194	7:44145194:C>T	ENSG00000106633	ENST00000673284	ENSE00003895799
rs1185622190	7	44145224.0	44145224.0	1.0	C	7:44145224	7:44145224:G>C	ENSG00000106633	ENST00000673284	ENSE00003895799
rs193922273	7	44145266.0	44145266.0	1.0	T	7:44145266	7:44145266:A>T	ENSG00000106633	ENST00000673284	ENSE00003895799
rs1010302320	7	44145269.0	44145269.0	1.0	G	7:44145269	7:44145269:C>G	ENSG00000106633	ENST00000673284	ENSE00003895799
rs193921338	7	44145590.0	44145590.0	1.0	T	7:44145590	7:44145590:G>T	ENSG00000106633	ENST00000672743	ENSE00003894670
rs777870079	7	44145602.0	44145602.0	1.0	T	7:44145602	7:44145602:G>T	ENSG00000106633	ENST00000672743	ENSE00003894670
rs193922266	7	44145608.0	44145608.0	1.0	T	7:44145608	7:44145608:A>T	ENSG00000106633	ENST00000672743	ENSE00003894670
rs193922265	7	44145614.0	44145614.0	1.0	T	7:44145614	7:44145614:G>T	ENSG00000106633	ENST00000672743	ENSE00003894670
rs193922265	7	44145614.0	44145614.0	1.0	C	7:44145614	7:44145614:G>C	ENSG00000106633	ENST00000672743	ENSE00003894670
rs556581174	7	44145637.0	44145637.0	1.0	T	7:44145637	7:44145637:G>T	ENSG00000106633	ENST00000672743	ENSE00003894670
rs556581174	7	44145637.0	44145637.0	1.0	C	7:44145637	7:44145637:G>C	ENSG00000106633	ENST00000672743	ENSE00003894670
rs1000236360	7	44145726.0	44145726.0	1.0	G	7:44145726	7:44145726:T>G	ENSG00000106633	ENST00000672743	ENSE00003894670
rs753795627	7	44145170.0	44145170.0	1.0	T	7:44145170	7:44145170:A>T	ENSG00000106633	ENST00000672743	ENSE00003892398
rs1057524900	7	44145173.0	44145173.0	1.0	T	7:44145173	7:44145173:G>T	ENSG00000106633	ENST00000672743	ENSE00003892398
rs1131691416	7	44145194.0	44145194.0	1.0	T	7:44145194	7:44145194:C>T	ENSG00000106633	ENST00000672743	ENSE00003892398
rs1185622190	7	44145224.0	44145224.0	1.0	C	7:44145224	7:44145224:G>C	ENSG00000106633	ENST00000672743	ENSE00003892398
rs193922273	7	44145266.0	44145266.0	1.0	T	7:44145266	7:44145266:A>T	ENSG00000106633	ENST00000672743	ENSE00003892398
rs1010302320	7	44145269.0	44145269.0	1.0	G	7:44145269	7:44145269:C>G	ENSG00000106633	ENST00000672743	ENSE00003892398
rs193921338	7	44145590.0	44145590.0	1.0	T	7:44145590	7:44145590:G>T	ENSG00000106633	ENST00000459642	ENSE00001845679
rs777870079	7	44145602.0	44145602.0	1.0	T	7:44145602	7:44145602:G>T	ENSG00000106633	ENST00000459642	ENSE00001845679
rs193922266	7	44145608.0	44145608.0	1.0	T	7:44145608	7:44145608:A>T	ENSG00000106633	ENST00000459642	ENSE00001845679
rs193922265	7	44145614.0	44145614.0	1.0	T	7:44145614	7:44145614:G>T	ENSG00000106633	ENST00000459642	ENSE00001845679
rs193922265	7	44145614.0	44145614.0	1.0	C	7:44145614	7:44145614:G>C	ENSG00000106633	ENST00000459642	ENSE00001845679
rs556581174	7	44145637.0	44145637.0	1.0	T	7:44145637	7:44145637:G>T	ENSG00000106633	ENST00000459642	ENSE00001845679
rs556581174	7	44145637.0	44145637.0	1.0	C	7:44145637	7:44145637:G>C	ENSG00000106633	ENST00000459642	ENSE00001845679
rs1000236360	7	44145726.0	44145726.0	1.0	G	7:44145726	7:44145726:T>G	ENSG00000106633	ENST00000459642	ENSE00001845679
rs753795627	7	44145170.0	44145170.0	1.0	T	7:44145170	7:44145170:A>T	ENSG00000106633	ENST00000459642	ENSE00001957151
rs1057524900	7	44145173.0	44145173.0	1.0	T	7:44145173	7:44145173:G>T	ENSG00000106633	ENST00000459642	ENSE00001957151
rs1131691416	7	44145194.0	44145194.0	1.0	T	7:44145194	7:44145194:C>T	ENSG00000106633	ENST00000459642	ENSE00001957151
rs1185622190	7	44145224.0	44145224.0	1.0	C	7:44145224	7:44145224:G>C	ENSG00000106633	ENST00000459642	ENSE00001957151
rs193922273	7	44145266.0	44145266.0	1.0	T	7:44145266	7:44145266:A>T	ENSG00000106633	ENST00000459642	ENSE00001957151
rs1010302320	7	44145269.0	44145269.0	1.0	G	7:44145269	7:44145269:C>G	ENSG00000106633	ENST00000459642	ENSE00001957151
rs753795627	7	44145170.0	44145170.0	1.0	T	7:44145170	7:44145170:A>T	ENSG00000106633	ENST00000336642	ENSE00001689304
rs1057524900	7	44145173.0	44145173.0	1.0	T	7:44145173	7:44145173:G>T	ENSG00000106633	ENST00000336642	ENSE00001689304
rs1131691416	7	44145194.0	44145194.0	1.0	T	7:44145194	7:44145194:C>T	ENSG00000106633	ENST00000336642	ENSE00001689304
rs1185622190	7	44145224.0	44145224.0	1.0	C	7:44145224	7:44145224:G>C	ENSG00000106633	ENST00000336642	ENSE00001689304
rs193922273	7	44145266.0	44145266.0	1.0	T	7:44145266	7:44145266:A>T	ENSG00000106633	ENST00000336642	ENSE00001689304
rs1010302320	7	44145269.0	44145269.0	1.0	G	7:44145269	7:44145269:C>G	ENSG00000106633	ENST00000336642	ENSE00001689304
rs764232985	7	44153381.0	44153381.0	1.0	T	7:44153381	7:44153381:C>T	ENSG00000106633	ENST00000395796	ENSE00003918704
rs1486280029	7	44153382.0	44153382.0	1.0	T	7:44153382	7:44153382:G>T	ENSG00000106633	ENST00000395796	ENSE00003918704
rs193922261	7	44153402.0	44153402.0	1.0	T	7:44153402	7:44153402:C>T	ENSG00000106633	ENST00000395796	ENSE00003918704
rs1554335954	7	44153411.0	44153411.0	1.0	T	7:44153411	7:44153411:A>T	ENSG00000106633	ENST00000395796	ENSE00003918704
rs1554335954	7	44153411.0	44153411.0	1.0	G	7:44153411	7:44153411:A>G	ENSG00000106633	ENST00000395796	ENSE00003918704
rs193922292	7	44152312.0	44152312.0	1.0	G	7:44152312	7:44152312:A>G	ENSG00000106633	ENST00000395796	ENSE00003919328
rs193922297	7	44150990.0	44150990.0	1.0	T	7:44150990	7:44150990:A>T	ENSG00000106633	ENST00000395796	ENSE00003917534
rs759072800	7	44151069.0	44151069.0	1.0	T	7:44151069	7:44151069:C>T	ENSG00000106633	ENST00000395796	ENSE00003917534
rs1085307455	7	44149977.0	44149977.0	1.0	T	7:44149977	7:44149977:G>T	ENSG00000106633	ENST00000395796	ENSE00003921445
rs1085307455	7	44149977.0	44149977.0	1.0	C	7:44149977	7:44149977:G>C	ENSG00000106633	ENST00000395796	ENSE00003921445
rs104894006	7	44149992.0	44149992.0	1.0	T	7:44149992	7:44149992:G>T	ENSG00000106633	ENST00000395796	ENSE00003921445
rs1554335444	7	44150008.0	44150008.0	1.0	G	7:44150008	7:44150008:A>G	ENSG00000106633	ENST00000395796	ENSE00003921445
rs1481197092	7	44150049.0	44150049.0	1.0	G	7:44150049	7:44150049:A>G	ENSG00000106633	ENST00000395796	ENSE00003921445
rs1360415315	7	44149772.0	44149772.0	1.0	T	7:44149772	7:44149772:C>T	ENSG00000106633	ENST00000395796	ENSE00003918725
rs144723656	7	44149794.0	44149794.0	1.0	T	7:44149794	7:44149794:G>T	ENSG00000106633	ENST00000395796	ENSE00003918725
rs144723656	7	44149794.0	44149794.0	1.0	C	7:44149794	7:44149794:G>C	ENSG00000106633	ENST00000395796	ENSE00003918725
rs80356654	7	44149810.0	44149810.0	1.0	T	7:44149810	7:44149810:A>T	ENSG00000106633	ENST00000395796	ENSE00003918725
rs767565869	7	44147689.0	44147689.0	1.0	T	7:44147689	7:44147689:C>T	ENSG00000106633	ENST00000395796	ENSE00003922178
rs104894011	7	44147720.0	44147720.0	1.0	T	7:44147720	7:44147720:C>T	ENSG00000106633	ENST00000395796	ENSE00003922178
rs104894008	7	44147732.0	44147732.0	1.0	T	7:44147732	7:44147732:C>T	ENSG00000106633	ENST00000395796	ENSE00003922178
rs1583596378	7	44147741.0	44147741.0	1.0	T	7:44147741	7:44147741:C>T	ENSG00000106633	ENST00000395796	ENSE00003922178
rs769268803	7	44147747.0	44147747.0	1.0	T	7:44147747	7:44147747:C>T	ENSG00000106633	ENST00000395796	ENSE00003922178
rs748964205	7	44147756.0	44147756.0	1.0	T	7:44147756	7:44147756:C>T	ENSG00000106633	ENST00000395796	ENSE00003922178
rs193922340	7	44146530.0	44146530.0	1.0	T	7:44146530	7:44146530:C>T	ENSG00000106633	ENST00000395796	ENSE00003627948
rs1379908545	7	44146531.0	44146531.0	1.0	C	7:44146531	7:44146531:G>C	ENSG00000106633	ENST00000395796	ENSE00003627948
rs193922336	7	44146575.0	44146575.0	1.0	T	7:44146575	7:44146575:G>T	ENSG00000106633	ENST00000395796	ENSE00003627948
rs193922335	7	44146611.0	44146611.0	1.0	C	7:44146611	7:44146611:T>C	ENSG00000106633	ENST00000395796	ENSE00003627948
rs753795627	7	44145170.0	44145170.0	1.0	T	7:44145170	7:44145170:A>T	ENSG00000106633	ENST00000395796	ENSE00001860861
rs1057524900	7	44145173.0	44145173.0	1.0	T	7:44145173	7:44145173:G>T	ENSG00000106633	ENST00000395796	ENSE00001860861
rs1131691416	7	44145194.0	44145194.0	1.0	T	7:44145194	7:44145194:C>T	ENSG00000106633	ENST00000395796	ENSE00001860861
rs1185622190	7	44145224.0	44145224.0	1.0	C	7:44145224	7:44145224:G>C	ENSG00000106633	ENST00000395796	ENSE00001860861
rs193922273	7	44145266.0	44145266.0	1.0	T	7:44145266	7:44145266:A>T	ENSG00000106633	ENST00000395796	ENSE00001860861
rs1010302320	7	44145269.0	44145269.0	1.0	G	7:44145269	7:44145269:C>G	ENSG00000106633	ENST00000395796	ENSE00001860861
rs767565869	7	44147689.0	44147689.0	1.0	T	7:44147689	7:44147689:C>T	ENSG00000106633	ENST00000616242	ENSE00003889934
rs104894011	7	44147720.0	44147720.0	1.0	T	7:44147720	7:44147720:C>T	ENSG00000106633	ENST00000616242	ENSE00003889934
rs104894008	7	44147732.0	44147732.0	1.0	T	7:44147732	7:44147732:C>T	ENSG00000106633	ENST00000616242	ENSE00003889934
rs1583596378	7	44147741.0	44147741.0	1.0	T	7:44147741	7:44147741:C>T	ENSG00000106633	ENST00000616242	ENSE00003889934
rs769268803	7	44147747.0	44147747.0	1.0	T	7:44147747	7:44147747:C>T	ENSG00000106633	ENST00000616242	ENSE00003889934
rs748964205	7	44147756.0	44147756.0	1.0	T	7:44147756	7:44147756:C>T	ENSG00000106633	ENST00000616242	ENSE00003889934
rs193922340	7	44146530.0	44146530.0	1.0	T	7:44146530	7:44146530:C>T	ENSG00000106633	ENST00000616242	ENSE00003919211
rs1379908545	7	44146531.0	44146531.0	1.0	C	7:44146531	7:44146531:G>C	ENSG00000106633	ENST00000616242	ENSE00003919211
rs193922336	7	44146575.0	44146575.0	1.0	T	7:44146575	7:44146575:G>T	ENSG00000106633	ENST00000616242	ENSE00003919211
rs193922335	7	44146611.0	44146611.0	1.0	C	7:44146611	7:44146611:T>C	ENSG00000106633	ENST00000616242	ENSE00003919211
rs753795627	7	44145170.0	44145170.0	1.0	T	7:44145170	7:44145170:A>T	ENSG00000106633	ENST00000616242	ENSE00003716725
rs1057524900	7	44145173.0	44145173.0	1.0	T	7:44145173	7:44145173:G>T	ENSG00000106633	ENST00000616242	ENSE00003716725
rs1131691416	7	44145194.0	44145194.0	1.0	T	7:44145194	7:44145194:C>T	ENSG00000106633	ENST00000616242	ENSE00003716725
rs1185622190	7	44145224.0	44145224.0	1.0	C	7:44145224	7:44145224:G>C	ENSG00000106633	ENST00000616242	ENSE00003716725
rs193922273	7	44145266.0	44145266.0	1.0	T	7:44145266	7:44145266:A>T	ENSG00000106633	ENST00000616242	ENSE00003716725
rs1010302320	7	44145269.0	44145269.0	1.0	G	7:44145269	7:44145269:C>G	ENSG00000106633	ENST00000616242	ENSE00003716725
rs193922340	7	44146530.0	44146530.0	1.0	T	7:44146530	7:44146530:C>T	ENSG00000106633	ENST00000683378	ENSE00003920110
rs1379908545	7	44146531.0	44146531.0	1.0	C	7:44146531	7:44146531:G>C	ENSG00000106633	ENST00000683378	ENSE00003920110
rs193922336	7	44146575.0	44146575.0	1.0	T	7:44146575	7:44146575:G>T	ENSG00000106633	ENST00000683378	ENSE00003920110
rs193922335	7	44146611.0	44146611.0	1.0	C	7:44146611	7:44146611:T>C	ENSG00000106633	ENST00000683378	ENSE00003920110
rs753795627	7	44145170.0	44145170.0	1.0	T	7:44145170	7:44145170:A>T	ENSG00000106633	ENST00000683378	ENSE00003920782
rs1057524900	7	44145173.0	44145173.0	1.0	T	7:44145173	7:44145173:G>T	ENSG00000106633	ENST00000683378	ENSE00003920782
rs1131691416	7	44145194.0	44145194.0	1.0	T	7:44145194	7:44145194:C>T	ENSG00000106633	ENST00000683378	ENSE00003920782
rs1185622190	7	44145224.0	44145224.0	1.0	C	7:44145224	7:44145224:G>C	ENSG00000106633	ENST00000683378	ENSE00003920782
rs193922273	7	44145266.0	44145266.0	1.0	T	7:44145266	7:44145266:A>T	ENSG00000106633	ENST00000683378	ENSE00003920782
rs1010302320	7	44145269.0	44145269.0	1.0	G	7:44145269	7:44145269:C>G	ENSG00000106633	ENST00000683378	ENSE00003920782
rs753795627	7	44145170.0	44145170.0	1.0	T	7:44145170	7:44145170:A>T	ENSG00000106633	ENST00000671824	ENSE00001848990
rs1057524900	7	44145173.0	44145173.0	1.0	T	7:44145173	7:44145173:G>T	ENSG00000106633	ENST00000671824	ENSE00001848990
rs1131691416	7	44145194.0	44145194.0	1.0	T	7:44145194	7:44145194:C>T	ENSG00000106633	ENST00000671824	ENSE00001848990
rs1185622190	7	44145224.0	44145224.0	1.0	C	7:44145224	7:44145224:G>C	ENSG00000106633	ENST00000671824	ENSE00001848990
rs193922273	7	44145266.0	44145266.0	1.0	T	7:44145266	7:44145266:A>T	ENSG00000106633	ENST00000671824	ENSE00001848990
rs1010302320	7	44145269.0	44145269.0	1.0	G	7:44145269	7:44145269:C>G	ENSG00000106633	ENST00000671824	ENSE00001848990
rs116093166	7	44188923.0	44188923.0	1.0	T	7:44188923	7:44188923:C>T	ENSG00000106633	ENST00000437084	ENSE00001626115
rs193922297	7	44150990.0	44150990.0	1.0	T	7:44150990	7:44150990:A>T	ENSG00000106633	ENST00000437084	ENSE00001770906
rs753795627	7	44145170.0	44145170.0	1.0	T	7:44145170	7:44145170:A>T	ENSG00000106633	ENST00000437084	ENSE00001654004
rs1057524900	7	44145173.0	44145173.0	1.0	T	7:44145173	7:44145173:G>T	ENSG00000106633	ENST00000437084	ENSE00001654004
rs1131691416	7	44145194.0	44145194.0	1.0	T	7:44145194	7:44145194:C>T	ENSG00000106633	ENST00000437084	ENSE00001654004
rs1185622190	7	44145224.0	44145224.0	1.0	C	7:44145224	7:44145224:G>C	ENSG00000106633	ENST00000437084	ENSE00001654004
rs193922273	7	44145266.0	44145266.0	1.0	T	7:44145266	7:44145266:A>T	ENSG00000106633	ENST00000437084	ENSE00001654004
rs1010302320	7	44145269.0	44145269.0	1.0	G	7:44145269	7:44145269:C>G	ENSG00000106633	ENST00000437084	ENSE00001654004
rs1000236360	7	44145726.0	44145726.0	1.0	G	7:44145726	7:44145726:T>G	ENSG00000106633	ENST00000473353	ENSE00001953919
rs116093166	7	44188923.0	44188923.0	1.0	T	7:44188923	7:44188923:C>T	ENSG00000106633	ENST00000682635	ENSE00003917244
rs1360415315	7	44149772.0	44149772.0	1.0	T	7:44149772	7:44149772:C>T	ENSG00000106633	ENST00000682635	ENSE00003920826
rs144723656	7	44149794.0	44149794.0	1.0	T	7:44149794	7:44149794:G>T	ENSG00000106633	ENST00000682635	ENSE00003920826
rs144723656	7	44149794.0	44149794.0	1.0	C	7:44149794	7:44149794:G>C	ENSG00000106633	ENST00000682635	ENSE00003920826
rs80356654	7	44149810.0	44149810.0	1.0	T	7:44149810	7:44149810:A>T	ENSG00000106633	ENST00000682635	ENSE00003920826
rs193922261	7	44153402.0	44153402.0	1.0	T	7:44153402	7:44153402:C>T	ENSG00000106633	ENST00000476008	ENSE00001866564
rs1554335954	7	44153411.0	44153411.0	1.0	T	7:44153411	7:44153411:A>T	ENSG00000106633	ENST00000476008	ENSE00001866564
rs1554335954	7	44153411.0	44153411.0	1.0	G	7:44153411	7:44153411:A>G	ENSG00000106633	ENST00000476008	ENSE00001866564
rs142000963	1	156138719.0	156138719.0	1.0	T	1:156138719	1:156138719:C>T	ENSG00000160789	ENST00000676385	ENSE00003606184
rs142000963	1	156138719.0	156138719.0	1.0	T	1:156138719	1:156138719:C>T	ENSG00000160789	ENST00000675989	ENSE00001885328
rs142000963	1	156138719.0	156138719.0	1.0	T	1:156138719	1:156138719:C>T	ENSG00000160789	ENST00000675667	ENSE00003899065
rs142000963	1	156138719.0	156138719.0	1.0	T	1:156138719	1:156138719:C>T	ENSG00000160789	ENST00000676434	ENSE00003898997
rs142000963	1	156138719.0	156138719.0	1.0	T	1:156138719	1:156138719:C>T	ENSG00000160789	ENST00000674518	ENSE00003669703
rs142000963	1	156138719.0	156138719.0	1.0	T	1:156138719	1:156138719:C>T	ENSG00000160789	ENST00000684195	ENSE00003919885
rs1316999782	12	121001151.0	121001151.0	1.0	C	12:121001151	12:121001151:G>C	ENSG00000157895	ENST00000288757	ENSE00001191399
rs80356664	11	2160878.0	2160878.0	1.0	T	11:2160878	11:2160878:C>T	ENSG00000254647	ENST00000397262	ENSE00001527959
rs121908278	11	2160956.0	2160956.0	1.0	C	11:2160956	11:2160956:G>C	ENSG00000254647	ENST00000397262	ENSE00001527959
rs80356664	11	2160878.0	2160878.0	1.0	T	11:2160878	11:2160878:C>T	ENSG00000254647	ENST00000381330	ENSE00003494357
rs121908278	11	2160956.0	2160956.0	1.0	C	11:2160956	11:2160956:G>C	ENSG00000254647	ENST00000381330	ENSE00003494357
rs80356664	11	2160878.0	2160878.0	1.0	T	11:2160878	11:2160878:C>T	ENSG00000254647	ENST00000421783	ENSE00001725765
rs121908278	11	2160956.0	2160956.0	1.0	C	11:2160956	11:2160956:G>C	ENSG00000254647	ENST00000421783	ENSE00001725765
rs80356664	11	2160878.0	2160878.0	1.0	T	11:2160878	11:2160878:C>T	ENSG00000254647	ENST00000512523	ENSE00001488250
rs121908278	11	2160956.0	2160956.0	1.0	C	11:2160956	11:2160956:G>C	ENSG00000254647	ENST00000512523	ENSE00001488250
rs41282026	20	44406092.0	44406092.0	1.0	T	20:44406092	20:44406092:G>T	ENSG00000101076	ENST00000316673	ENSE00003640722
rs370239205	20	44413708.0	44413708.0	1.0	T	20:44413708	20:44413708:C>T	ENSG00000101076	ENST00000316673	ENSE00003593107
rs137853336	20	44413714.0	44413714.0	1.0	T	20:44413714	20:44413714:C>T	ENSG00000101076	ENST00000316673	ENSE00003593107
rs371124358	20	44424054.0	44424054.0	1.0	T	20:44424054	20:44424054:G>T	ENSG00000101076	ENST00000316673	ENSE00003536662
rs371124358	20	44424054.0	44424054.0	1.0	T	20:44424054	20:44424054:G>T	ENSG00000101076	ENST00000609795	ENSE00003708656
rs41282026	20	44406092.0	44406092.0	1.0	T	20:44406092	20:44406092:G>T	ENSG00000101076	ENST00000372920	ENSE00003634598
rs370239205	20	44413708.0	44413708.0	1.0	T	20:44413708	20:44413708:C>T	ENSG00000101076	ENST00000372920	ENSE00003625960
rs137853336	20	44413714.0	44413714.0	1.0	T	20:44413714	20:44413714:C>T	ENSG00000101076	ENST00000372920	ENSE00003625960
rs371124358	20	44424054.0	44424054.0	1.0	T	20:44424054	20:44424054:G>T	ENSG00000101076	ENST00000372920	ENSE00003496840
rs371124358	20	44424054.0	44424054.0	1.0	T	20:44424054	20:44424054:G>T	ENSG00000101076	ENST00000443598	ENSE00001709209
rs41282026	20	44406092.0	44406092.0	1.0	T	20:44406092	20:44406092:G>T	ENSG00000101076	ENST00000684476	ENSE00003920568
rs41282026	20	44406092.0	44406092.0	1.0	T	20:44406092	20:44406092:G>T	ENSG00000101076	ENST00000683657	ENSE00003918952
rs41282026	20	44406092.0	44406092.0	1.0	T	20:44406092	20:44406092:G>T	ENSG00000101076	ENST00000683148	ENSE00003916892
rs192902098	13	27920235.0	27920235.0	1.0	T	13:27920235	13:27920235:C>T	ENSG00000139515	ENST00000381033	ENSE00001487306
rs192902098	13	27920235.0	27920235.0	1.0	G	13:27920235	13:27920235:C>G	ENSG00000139515	ENST00000381033	ENSE00001487306
rs754817283	13	27924697.0	27924697.0	1.0	T	13:27924697	13:27924697:G>T	ENSG00000139515	ENST00000381033	ENSE00000938517
rs553756272	2	181678686.0	181678686.0	1.0	T	2:181678686	2:181678686:C>T	ENSG00000162992	ENST00000295108	ENSE00001070446
rs553756272	2	181678686.0	181678686.0	1.0	T	2:181678686	2:181678686:C>T	ENSG00000162992	ENST00000684079	ENSE00003917287
rs553756272	2	181678686.0	181678686.0	1.0	T	2:181678686	2:181678686:C>T	ENSG00000162992	ENST00000683430	ENSE00003922038
rs80356624	11	17387490.0	17387490.0	1.0	T	11:17387490	11:17387490:C>T	ENSG00000187486	ENST00000682764	ENSE00003917863
rs80356618	11	17387595.0	17387595.0	1.0	T	11:17387595	11:17387595:C>T	ENSG00000187486	ENST00000682764	ENSE00003917863
rs80356624	11	17387490.0	17387490.0	1.0	T	11:17387490	11:17387490:C>T	ENSG00000187486	ENST00000339994	ENSE00001366321
rs80356618	11	17387595.0	17387595.0	1.0	T	11:17387595	11:17387595:C>T	ENSG00000187486	ENST00000339994	ENSE00001366321
rs80356624	11	17387490.0	17387490.0	1.0	T	11:17387490	11:17387490:C>T	ENSG00000187486	ENST00000528731	ENSE00002147964
rs80356618	11	17387595.0	17387595.0	1.0	T	11:17387595	11:17387595:C>T	ENSG00000187486	ENST00000528731	ENSE00002147964
rs80356624	11	17387490.0	17387490.0	1.0	T	11:17387490	11:17387490:C>T	ENSG00000187486	ENST00000682350	ENSE00003919627
rs80356618	11	17387595.0	17387595.0	1.0	T	11:17387595	11:17387595:C>T	ENSG00000187486	ENST00000682350	ENSE00003919627
rs80356624	11	17387490.0	17387490.0	1.0	T	11:17387490	11:17387490:C>T	ENSG00000187486	ENST00000526912	ENSE00002146329
rs80356618	11	17387595.0	17387595.0	1.0	T	11:17387595	11:17387595:C>T	ENSG00000187486	ENST00000526912	ENSE00002146329
rs925595786	17	37739467.0	37739467.0	1.0	T	17:37739467	17:37739467:C>T	ENSG00000275410	ENST00000617811	ENSE00003715811
rs193922491	17	37733663.0	37733663.0	1.0	T	17:37733663	17:37733663:G>T	ENSG00000275410	ENST00000617811	ENSE00003753361
rs138986885	17	37731634.0	37731634.0	1.0	T	17:37731634	17:37731634:G>T	ENSG00000275410	ENST00000617811	ENSE00003751564
rs138986885	17	37731634.0	37731634.0	1.0	C	17:37731634	17:37731634:G>C	ENSG00000275410	ENST00000617811	ENSE00003751564
rs193922491	17	37733663.0	37733663.0	1.0	T	17:37733663	17:37733663:G>T	ENSG00000275410	ENST00000621123	ENSE00003714816
rs193922491	17	37733663.0	37733663.0	1.0	T	17:37733663	17:37733663:G>T	ENSG00000275410	ENST00000618894	ENSE00003744941
rs138986885	17	37731634.0	37731634.0	1.0	T	17:37731634	17:37731634:G>T	ENSG00000275410	ENST00000618894	ENSE00003721507
rs138986885	17	37731634.0	37731634.0	1.0	C	17:37731634	17:37731634:G>C	ENSG00000275410	ENST00000618894	ENSE00003721507
rs72559734	11	17474955.0	17474955.0	1.0	T	11:17474955	11:17474955:C>T	ENSG00000006071	ENST00000644772	ENSE00003518799
rs72559730	11	17461663.0	17461663.0	1.0	T	11:17461663	11:17461663:G>T	ENSG00000006071	ENST00000644772	ENSE00003468461
rs779736828	11	17413396.0	17413396.0	1.0	T	11:17413396	11:17413396:G>T	ENSG00000006071	ENST00000644772	ENSE00003644708
rs193922400	11	17404524.0	17404524.0	1.0	T	11:17404524	11:17404524:C>T	ENSG00000006071	ENST00000644772	ENSE00003674189
rs28936370	11	17396980.0	17396980.0	1.0	T	11:17396980	11:17396980:C>T	ENSG00000006071	ENST00000644772	ENSE00001742580
rs193922401	11	17395914.0	17395914.0	1.0	T	11:17395914	11:17395914:C>T	ENSG00000006071	ENST00000644772	ENSE00001607229
rs137852673	11	17395915.0	17395915.0	1.0	T	11:17395915	11:17395915:G>T	ENSG00000006071	ENST00000644772	ENSE00001607229
rs387906407	11	17395610.0	17395610.0	1.0	T	11:17395610	11:17395610:C>T	ENSG00000006071	ENST00000644772	ENSE00003557574
rs779736828	11	17413396.0	17413396.0	1.0	T	11:17413396	11:17413396:G>T	ENSG00000006071	ENST00000643562	ENSE00003470681
rs193922400	11	17404524.0	17404524.0	1.0	T	11:17404524	11:17404524:C>T	ENSG00000006071	ENST00000643562	ENSE00003514460
rs28936370	11	17396980.0	17396980.0	1.0	T	11:17396980	11:17396980:C>T	ENSG00000006071	ENST00000643562	ENSE00003818842
rs193922401	11	17395914.0	17395914.0	1.0	T	11:17395914	11:17395914:C>T	ENSG00000006071	ENST00000643562	ENSE00003826403
rs137852673	11	17395915.0	17395915.0	1.0	T	11:17395915	11:17395915:G>T	ENSG00000006071	ENST00000643562	ENSE00003826403
rs387906407	11	17395610.0	17395610.0	1.0	T	11:17395610	11:17395610:C>T	ENSG00000006071	ENST00000643562	ENSE00003824760
rs387906407	11	17395610.0	17395610.0	1.0	T	11:17395610	11:17395610:C>T	ENSG00000006071	ENST00000531642	ENSE00003547525
rs193922400	11	17404524.0	17404524.0	1.0	T	11:17404524	11:17404524:C>T	ENSG00000006071	ENST00000528374	ENSE00002169001
rs28936370	11	17396980.0	17396980.0	1.0	T	11:17396980	11:17396980:C>T	ENSG00000006071	ENST00000528374	ENSE00002170378
rs72559734	11	17474955.0	17474955.0	1.0	T	11:17474955	11:17474955:C>T	ENSG00000006071	ENST00000683693	ENSE00003569766
rs72559730	11	17461663.0	17461663.0	1.0	T	11:17461663	11:17461663:G>T	ENSG00000006071	ENST00000683693	ENSE00003799145
rs387906407	11	17395610.0	17395610.0	1.0	T	11:17395610	11:17395610:C>T	ENSG00000006071	ENST00000683693	ENSE00002192915
rs193922401	11	17395914.0	17395914.0	1.0	T	11:17395914	11:17395914:C>T	ENSG00000006071	ENST00000683693	ENSE00002192915
rs137852673	11	17395915.0	17395915.0	1.0	T	11:17395915	11:17395915:G>T	ENSG00000006071	ENST00000683693	ENSE00002192915
rs28936370	11	17396980.0	17396980.0	1.0	T	11:17396980	11:17396980:C>T	ENSG00000006071	ENST00000683693	ENSE00002192915
rs28936370	11	17396980.0	17396980.0	1.0	T	11:17396980	11:17396980:C>T	ENSG00000006071	ENST00000646592	ENSE00003829202
rs193922401	11	17395914.0	17395914.0	1.0	T	11:17395914	11:17395914:C>T	ENSG00000006071	ENST00000532220	ENSE00003825471
rs137852673	11	17395915.0	17395915.0	1.0	T	11:17395915	11:17395915:G>T	ENSG00000006071	ENST00000532220	ENSE00003825471
rs28936370	11	17396980.0	17396980.0	1.0	T	11:17396980	11:17396980:C>T	ENSG00000006071	ENST00000532220	ENSE00003825471
rs72559730	11	17461663.0	17461663.0	1.0	T	11:17461663	11:17461663:G>T	ENSG00000006071	ENST00000682673	ENSE00003917611
rs72559730	11	17461663.0	17461663.0	1.0	T	11:17461663	11:17461663:G>T	ENSG00000006071	ENST00000684571	ENSE00003688783
rs28936370	11	17396980.0	17396980.0	1.0	T	11:17396980	11:17396980:C>T	ENSG00000006071	ENST00000682215	ENSE00003818273
rs387906407	11	17395610.0	17395610.0	1.0	T	11:17395610	11:17395610:C>T	ENSG00000006071	ENST00000642611	ENSE00003823065
rs193922401	11	17395914.0	17395914.0	1.0	T	11:17395914	11:17395914:C>T	ENSG00000006071	ENST00000642611	ENSE00003823065
rs137852673	11	17395915.0	17395915.0	1.0	T	11:17395915	11:17395915:G>T	ENSG00000006071	ENST00000642611	ENSE00003823065
rs28936370	11	17396980.0	17396980.0	1.0	T	11:17396980	11:17396980:C>T	ENSG00000006071	ENST00000642611	ENSE00003823065
rs193922401	11	17395914.0	17395914.0	1.0	T	11:17395914	11:17395914:C>T	ENSG00000006071	ENST00000644484	ENSE00003830195
rs137852673	11	17395915.0	17395915.0	1.0	T	11:17395915	11:17395915:G>T	ENSG00000006071	ENST00000644484	ENSE00003830195
rs28936370	11	17396980.0	17396980.0	1.0	T	11:17396980	11:17396980:C>T	ENSG00000006071	ENST00000644484	ENSE00003830195
rs28936370	11	17396980.0	17396980.0	1.0	T	11:17396980	11:17396980:C>T	ENSG00000006071	ENST00000682805	ENSE00003817084
rs193922401	11	17395914.0	17395914.0	1.0	T	11:17395914	11:17395914:C>T	ENSG00000006071	ENST00000682140	ENSE00002180515
rs137852673	11	17395915.0	17395915.0	1.0	T	11:17395915	11:17395915:G>T	ENSG00000006071	ENST00000682140	ENSE00002180515
rs387906407	11	17395610.0	17395610.0	1.0	T	11:17395610	11:17395610:C>T	ENSG00000006071	ENST00000682140	ENSE00002144082
rs28936370	11	17396980.0	17396980.0	1.0	T	11:17396980	11:17396980:C>T	ENSG00000006071	ENST00000642579	ENSE00003819191
rs28936370	11	17396980.0	17396980.0	1.0	T	11:17396980	11:17396980:C>T	ENSG00000006071	ENST00000647086	ENSE00003824852
rs387906407	11	17395610.0	17395610.0	1.0	T	11:17395610	11:17395610:C>T	ENSG00000006071	ENST00000646003	ENSE00003820407
rs28936370	11	17396980.0	17396980.0	1.0	T	11:17396980	11:17396980:C>T	ENSG00000006071	ENST00000644757	ENSE00003827579
rs72559730	11	17461663.0	17461663.0	1.0	T	11:17461663	11:17461663:G>T	ENSG00000006071	ENST00000645076	ENSE00003828215
rs387906407	11	17395610.0	17395610.0	1.0	T	11:17395610	11:17395610:C>T	ENSG00000006071	ENST00000644057	ENSE00003918181
rs193922401	11	17395914.0	17395914.0	1.0	T	11:17395914	11:17395914:C>T	ENSG00000006071	ENST00000644057	ENSE00003918181
rs137852673	11	17395915.0	17395915.0	1.0	T	11:17395915	11:17395915:G>T	ENSG00000006071	ENST00000644057	ENSE00003918181
rs193922401	11	17395914.0	17395914.0	1.0	T	11:17395914	11:17395914:C>T	ENSG00000006071	ENST00000526168	ENSE00002180857
rs137852673	11	17395915.0	17395915.0	1.0	T	11:17395915	11:17395915:G>T	ENSG00000006071	ENST00000526168	ENSE00002180857
rs387906407	11	17395610.0	17395610.0	1.0	T	11:17395610	11:17395610:C>T	ENSG00000006071	ENST00000526168	ENSE00002199169
rs387906407	11	17395610.0	17395610.0	1.0	T	11:17395610	11:17395610:C>T	ENSG00000006071	ENST00000525022	ENSE00002192093
rs193922401	11	17395914.0	17395914.0	1.0	T	11:17395914	11:17395914:C>T	ENSG00000006071	ENST00000525022	ENSE00002192093
rs137852673	11	17395915.0	17395915.0	1.0	T	11:17395915	11:17395915:G>T	ENSG00000006071	ENST00000525022	ENSE00002192093
rs28936370	11	17396980.0	17396980.0	1.0	T	11:17396980	11:17396980:C>T	ENSG00000006071	ENST00000527905	ENSE00002181450
rs28936370	11	17396980.0	17396980.0	1.0	T	11:17396980	11:17396980:C>T	ENSG00000006071	ENST00000531891	ENSE00002196979
rs193922400	11	17404524.0	17404524.0	1.0	T	11:17404524	11:17404524:C>T	ENSG00000006071	ENST00000531137	ENSE00002169689
rs28936370	11	17396980.0	17396980.0	1.0	T	11:17396980	11:17396980:C>T	ENSG00000006071	ENST00000531137	ENSE00002199912
rs779736828	11	17413396.0	17413396.0	1.0	T	11:17413396	11:17413396:G>T	ENSG00000006071	ENST00000526921	ENSE00002195815
rs72559730	11	17461663.0	17461663.0	1.0	T	11:17461663	11:17461663:G>T	ENSG00000006071	ENST00000683253	ENSE00003917065
rs72559730	11	17461663.0	17461663.0	1.0	T	11:17461663	11:17461663:G>T	ENSG00000006071	ENST00000646737	ENSE00003816790
rs72559730	11	17461663.0	17461663.0	1.0	T	11:17461663	11:17461663:G>T	ENSG00000006071	ENST00000684221	ENSE00003919812
rs72559734	11	17474955.0	17474955.0	1.0	T	11:17474955	11:17474955:C>T	ENSG00000006071	ENST00000683066	ENSE00003920700
