# Supplementary material for: Bioinformatics pipeline for the systematic mining genomic and proteomic variation linked to rare diseases: The example of monogenic diabetes
Source: PLoS One. 2024 Apr 18;19(4):e0300350. doi: 10.1371/journal.pone.0300350 (PMC11025945; doi:10.1371/journal.pone.0300350)
Supplement: S8 Table — (CSV) [file pone.0300350.s008.csv]

chrom	pos	ref	alt	accession
3	57238111	G	A	rs796065047
3	57260016	T	A	rs869320673
7	113918369	G	A	rs141223649
7	113918581	G	C	rs1057524893
7	113918700	G	A	rs115949425
7	113918864	C	T	rs8192687
7	113877832	A	C	rs139484221
7	113877833	T	C	rs77456357
7	113878048	T	C	rs149701175
7	113878102	A	C	rs35572169
7	113878120	C	T	rs374950521
7	113878207	C	T	rs148408134
7	113878270	A	G	rs138771673
7	113878271	T	C	rs772082412
7	113878443	C	A	rs1800000
7	113878452	T	A	rs115322623
7	113878825	G	A	rs151310594
7	113879106	CT	-	rs527638422
7	113879177	C	A	rs61756423
7	113879212	C	T	rs35067467
7	113879257	C	T	rs76910192
7	113879268	G	A	rs767098711
7	113879378	T	C	rs35398707
7	113879875	T	G	rs138812345
7	113879909	A	C	rs62001864
7	113880052	A	G	rs372606055
10	87094394	C	G	rs139579928
10	87094666	C	A	rs552066337
10	87062751	C	T	rs768726421
3	171026661	C	G	rs200073044
3	171014539	C	G	rs1800572
3	171014637	G	A	rs7637863
3	171007171	C	T	rs121909741
3	171005389	G	A	rs121909746
3	171002673	T	C	rs1715394753
3	170997922	C	T	rs147959014
3	170998041	G	A	rs5398
9	4125740	T	A	rs761151597
9	4125758	AG	AGAG	rs1586744173
9	4125834	G	A	rs141467694
9	4117797	G	A	rs868197660
9	4117870	G	C	rs879255608
9	4117933	C	G	rs72687988
9	4117942	G	A	rs148199056
9	4117952	G	A	rs776030305
9	4118014	G	A	rs377094207
9	4118111	G	C	rs6415788
9	4118148	G	A	rs755318788
9	4118151	G	A	rs529418802
9	4118160	T	A	rs80161424
9	4118168	G	A	rs745511715
9	4118191	C	G	rs765583144
9	4118208	A	G	rs806052
9	4118251	G	T	rs534295783
9	4118262	C	A	rs75462592
9	4118264	G	A	rs764072714
9	4118278	G	A	rs374943049
9	4118279	T	A	rs376031632
9	4118287	C	G	rs138497710
9	4118324	C	A	rs200959196
9	4118352	G	A	rs76342955
9	4118354	G	A	rs752335934
9	4118361	G	C	rs200263979
9	4118367	C	A	rs1293183683
9	4118388	G	A	rs143056249
9	4118393	G	A	rs146131512
9	4118451	G	A	rs367634911
9	4118540	C	G	rs35154632
9	4118541	C	G	rs368943263
9	4118546	CC	C	rs879255609
9	4118585	G	C	rs148572278
9	4118628	G	C	rs1314066533
9	4118634	G	C	rs143051164
9	4118685	C	A	rs143192828
9	4118720	C	A	rs372326856
9	4118840	C	G	rs748030278
9	3937177	C	T	rs780390959
9	3932370	G	C	rs977500969
9	3898709	C	T	rs886063953
9	3898712	G	A	rs200705602
9	3898723	C	G	rs149840771
9	3898724	G	A	rs145867412
9	3898730	C	T	rs148816140
9	3898742	C	T	rs568262538
9	3898759	G	A	rs374929970
9	3898792	C	A	rs149983395
9	3898831	C	G	rs144720690
9	3856011	T	C	rs140981222
9	3856132	C	G	rs754312328
9	3856143	C	G	rs200694226
9	3856144	GGGGG	GGGGGG	rs869320723
9	3856159	G	A	rs745671153
9	3829398	C	T	rs773065162
9	3829428	C	T	rs144648063
9	3829438	C	T	rs1470189708
9	3829472	T	C	rs779354091
9	3828300	T	A	rs1057524895
9	3828312	C	T	rs147357710
9	3828342	G	A	rs140101069
9	3828355	C	A	rs150310830
9	3828360	C	A	rs772126214
9	3828361	G	A	rs1407324725
9	3828379	G	A	rs76094493
9	4286038	C	A	rs777378754
9	4286139	G	A	rs143425492
9	4286151	G	A	rs375931960
9	4286194	G	A	rs148168366
9	4286221	C	T	rs1827980738
9	4286301	G	A	rs199506457
9	4286320	C	T	rs199788224
9	4286331	C	G	rs375834888
9	4286332	G	A	rs753993867
9	4286337	G	A	rs114010705
9	4286344	T	C	rs113754532
9	4286385	G	A	rs765421766
9	4286395	G	A	rs773069755
9	4286402	C	A	rs201804281
4	6277475	C	T	rs138165486
4	6277627	G	A	rs1057524887
4	6277682	G	A	rs200135768
4	6288996	C	A	rs112871383
4	6289021	C	G	rs141225426
4	6289024	A	C	rs71524349
4	6289071	G	A	rs147724970
4	6289120	C	T	rs113651985
4	6291313	A	C	rs41264699
4	6291314	A	G	rs1005714777
4	6291932	C	G	rs141233896
4	6291952	C	A	rs1057524889
4	6295056	C	T	rs147147660
4	6300712	T	C	rs146114074
4	6300774	C	A	rs71537678
4	6300847	A	G	rs181988441
4	6300854	CTTC	C	rs876657735
4	6300919	G	A	rs142671083
4	6300930	G	A	rs772554352
4	6300948	G	A	rs71524353
4	6301060	C	T	rs150368988
4	6301072	G	A	rs35218685
4	6301089	C	G	rs35031397
4	6301111	T	G	rs141585847
4	6301166	G	T	rs113446173
4	6301290	C	T	rs114152068
4	6301349	G	A	rs138232538
4	6301392	C	G	rs146132083
4	6301405	G	A	rs199910987
4	6301470	G	A	rs55814513
4	6301521	G	A	rs1805069
4	6301555	G	A	rs71539657
4	6301600	C	T	rs2230720
4	6301615	C	G	rs373862003
4	6301663	T	A	rs758746685
4	6301681	G	A	rs146670741
4	6301691	G	T	rs1057524890
4	6301807	C	T	rs71530907
4	6301834	A	C	rs144840779
4	6301848	C	T	rs112967046
4	6301917	C	T	rs200099217
4	6301953	A	C	rs1805070
4	6301966	C	T	rs28937890
4	6301989	C	T	rs71526458
4	6302028	G	A	rs139185707
4	6302122	A	T	rs56002719
4	6302130	G	A	rs141328044
4	6302151	G	A	rs71578980
4	6302180	G	A	rs373310972
4	6302247	C	T	rs35932623
4	6302358	T	C	rs141833472
4	6302365	C	A	rs573202595
4	6302391	G	A	rs3821945
4	6302406	G	A	rs71532874
17	47283364	T	C	rs5918
15	23645747	GGGGGGG	GGGGGG	rs770374710
12	120978763	C	A	rs779387337
12	120978769	A	G	rs193922592
12	120978771	GG	G	rs1555260207
12	120978787	C	T	rs1566092307
12	120978794	A	G	rs1876081310
12	120978797	C	T	rs774637975
12	120978818	T	A	rs1480672278
12	120978820	G	T	rs1876084046
12	120978823	T	G	rs1064793150
12	120978824	C	T	rs1876084584
12	120978826	G	A	rs1249563793
12	120978841	G	A	rs587778394
12	120978847	A	C	rs1169288
12	120978853	G	C	rs1876087643
12	120978860	G	A	rs137853247
12	120978894	CCCCC	CCCC	rs193922578
12	120978906	GGGGG	GGGG	rs1566092470
12	120978907	G	A	rs373180062
12	120978910	G	A	rs772222326
12	120978920	G	A	rs776710848
12	120978923	GC	CT	rs587778393
12	120978928	C	G	rs766956862
12	120978937	C	-	rs193922588
12	120978953	A	G	rs377129682
12	120978984	C	G	rs148961412
12	120978993	C	A	rs202180554
12	120979049	C	T	rs193922593
12	120979061	C	T	rs1800574
12	120979080	GG	GGG	rs193922594
12	120988841	C	T	rs137853243
12	120988846	C	T	rs774996577
12	120988847	G	A	rs139016696
12	120988849	G	T	rs1876667856
12	120988871	A	G	rs137853237
12	120988873	C	G	rs1876669134
12	120988875	GCAGCAGCA	GCAGCAGCAGCA	rs193922596
12	120988897	C	T	rs137853244
12	120988898	G	A	rs753998395
12	120988940	C	T	rs1555211426
12	120988947	C	A	rs193922597
12	120988973	C	A	rs150513055
12	120988981	C	T	rs765432081
12	120988982	G	A	rs1172328722
12	120988987	G	A	rs201095611
12	120988991	T	C	rs1555211434
12	120989000	G	A	rs1555211436
12	120989005	G	A	rs371759652
12	120989009	G	A	rs377110124
12	120989017	C	A	rs1057520291
12	120989020	GAGGTGGCGCAGCGTAAGTAATGACCCTACCCCGCATCTTCCCTGGGAGG	GAGG	rs386134267
12	120989032	C	T	rs754728827
12	120993532	C	T	rs1060499866
12	120993550	T	C	rs587778396
12	120993579	A	G	rs139712739
12	120993591	C	T	rs193922598
12	120993592	G	A	rs893256143
12	120993601	G	A	rs587780357
12	120993609	T	A	rs1057524898
12	120993613	G	A	rs1555211922
12	120993619	C	A	rs1286294151
12	120993655	AGAAGAA	AGAA	rs193922599
12	120993663	C	T	rs193922600
12	120993669	AAG	-	rs1555211927
12	120993678	C	A	rs769086289
12	120993679	G	A	rs1057520779
12	120993687	C	CC	rs1057524908
12	120993696	G	C	rs1353807357
12	120993703	A	C	rs1555211935
12	120994166	C	T	rs587778397
12	120994170	ATGCAT	ATGCATGCAT	rs1555211975
12	120994181	G	T	rs193922602
12	120994184	G	T	rs193922603
12	120994198	C	T	rs1308016430
12	120994199	A	C	rs1555211982
12	120994216	T	A	rs781711191
12	120994217	C	T	rs1555211986
12	120994229	C	T	rs886039544
12	120994237	C	T	rs771108132
12	120994238	G	A	rs1057520504
12	120994238	GTGT	GT	rs1555211999
12	120994240	G	T	rs193922604
12	120994244	A	C	rs1555212006
12	120994250	GG	GGGGG	rs1555212009
12	120994253	T	C	rs193922605
12	120994261	C	T	rs886039386
12	120994262	G	A	rs779184183
12	120994264	C	T	rs1555212014
12	120994265	G	A	rs137853238
12	120994267	A	C	rs1555212016
12	120994277	C	A	rs137853245
12	120994312	G	A	rs539507291
12	120994312	GGG	GG	rs762703502
12	120994313	GGCCCCCCCCAGGGCCAGGCCCGGGACCTGCGCTG	G	rs1565885935
12	120994314	G	C	rs56348580
12	120994315	CCCCCCCC	CCCCCCC	rs587776825
12	120994316	C	A	rs267603343
12	120994320	C	A	rs779008957
12	120994321	C	A	rs151256267
12	120994322	C	A	rs193922606
12	120994351	G	A	rs555681479
12	120994382	C	A	rs757574765
12	120994404	C	T	rs193922607
12	120994405	G	A	rs137853240
12	120996268	G	A	rs751761766
12	120996271	A	G	rs140491072
12	120996283	C	A	rs369764257
12	120996321	G	A	rs766790596
12	120996366	A	G	rs1877098583
12	120996367	C	T	rs757068809
12	120996547	G	A	rs587780356
12	120996558	CCCCC	CCCC	rs193922576
12	120996564	CCCCCC	CCCCC	rs1593060859
12	120996568	C	A	rs754729248
12	120996570	T	-	rs1555212248
12	120996598	T	G	rs115080759
12	120996668	T	C	rs747433197
12	120996698	T	C	rs193922577
12	120996707	C	T	rs1401743626
12	120997492	CACA	CA	rs776793516
12	120997504	C	T	rs137853236
12	120997523	C	-	rs1555212359
12	120997560	C	T	rs1877175078
12	120997564	C	T	rs764483607
12	120997569	C	T	rs201811844
12	120997588	C	A	rs193922580
12	120997624	G	A	rs2464196
12	120997653	C	T	rs1555212396
12	120997658	C	A	rs138145827
12	120997662	C	A	rs921423540
12	120997665	G	A	rs371807951
12	120999270	C	G	rs924150546
12	120999270	CTCT	CTCTCT	rs193922582
12	120999288	G	A	rs483353044
12	120999299	G	A	rs147198532
12	120999303	A	C	rs753702603
12	120999307	A	G	rs202039659
12	120999339	A	T	rs759717253
12	120999342	G	A	rs1315721381
12	120999349	C	T	rs775608608
12	120999358	G	C	rs137853246
12	120999360	G	A	rs1421619915
12	120999522	C	T	rs193922587
12	120999546	A	G	rs1877313665
12	120999579	A	C	rs1169305
12	120999581	C	A	rs141304623
12	120999586	A	C	rs1877318918
12	120999588	C	G	rs376832928
12	120999590	C	A	rs1877319456
12	120999604	A	G	rs193922589
12	120999606	C	G	rs137853239
12	120999607	G	A	rs137853242
12	120999627	G	A	rs1168108747
12	121001114	CC	CCC	rs1555212747
12	121001118	AGCCACCT	-	rs1555212749
12	121001145	G	A	rs146855738
12	121001150	C	G	rs193922591
12	121001151	G	A	rs1316999782
12	121001155	C	T	rs137853241
12	120997666	G	A	rs1131692182
12	120997671	C	T	rs374306837
12	120997672	G	A	rs2464195
12	120999418	T	C	rs1169304
12	120999464	G	A	rs193922586
12	120999468	G	A	rs193922585
12	120999481	A	G	rs1877309778
10	23192538	C	A	rs146089816
10	23192574	C	T	rs140097468
10	23192632	C	G	rs199831799
10	23192645	G	A	rs1192341489
10	23192759	G	A	rs549685905
10	23192793	G	A	rs569569636
10	23192795	C	A	rs1162744670
10	23192799	G	C	rs535090775
10	23192813	G	C	rs962887931
10	23192871	C	T	rs1840910398
10	23192873	C	T	rs1840910466
10	23192892	G	A	rs1443229654
10	23192916	C	A	rs370163562
10	23192970	C	T	rs1840912525
10	23192976	C	T	rs902236805
10	23193029	G	A	rs565666569
10	23193050	C	T	rs1840913860
10	23193147	G	A	rs886046909
10	23193230	GGGGGG	GGGGG	rs886039746
10	23193706	T	A	rs7918487
10	23193805	C	T	rs104894186
10	23193879	C	A	rs181911810
7	128254539	G	A	rs17151919
7	128254572	C	T	rs104894023
X	49258330	G	C	rs199917616
X	49258333	GAGGAGG	GAGG	rs781861708
X	49258503	C	T	rs122467174
X	49257472	C	T	rs1057524899
X	49251408	C	T	rs1557115532
1	7970934	G	A	rs71653619
1	168104855	A	T	rs200635937
22	50721586	GCCCAGCCCCCGGGCCCAGCCCCC	GCCCAGCCCCC	rs886041238
7	44188919	T	C	rs777958777
7	44188923	C	G	rs116093166
7	44188944	C	T	rs202091228
7	44153306	C	T	rs373418736
7	44153325	C	T	rs1064793998
7	44153326	G	A	rs780612692
7	44153334	G	A	rs193922287
7	44153361	G	A	rs1562719705
7	44153363	G	T	rs193922286
7	44153378	C	T	rs193922279
7	44153379	C	T	rs267601516
7	44153381	C	G	rs764232985
7	44153387	A	G	rs1057524906
7	44153396	T	G	rs1064794268
7	44153397	G	A	rs878853246
7	44153402	C	G	rs193922261
7	44153403	G	A	rs762263694
7	44153406	T	A	rs193922259
7	44153411	A	C	rs1554335954
7	44153420	A	G	rs876661320
7	44153433	G	A	rs193922329
7	44153435	A	C	rs193922325
7	44153452	G	C	rs193922308
7	44152301	GGGGATGGAGTACATCTGG	GG	rs797045595
7	44152312	A	C	rs193922292
7	44152318	G	A	rs2096281702
7	44152330	T	A	rs193922291
7	44152333	C	T	rs762922697
7	44152339	A	-	rs1554335752
7	44152343	CCCC	CCC	rs1562719029
7	44152379	C	A	rs1554335758
7	44152381	T	A	rs193922290
7	44152396	C	T	rs1554335761
7	44152420	C	T	rs193922289
7	44150962	G	C	rs1554335567
7	44150976	T	C	rs193922301
7	44150982	G	A	rs193922300
7	44150990	A	G	rs193922297
7	44150999	C	T	rs193922296
7	44151003	GGGG	GGGGGG	rs1064793428
7	44151008	A	G	rs1554335596
7	44151045	C	T	rs762419802
7	44151046	GG	G	rs193922295
7	44151048	A	G	rs104894010
7	44151068	T	A	rs1554335612
7	44151069	C	G	rs759072800
7	44151075	G	C	rs1554335616
7	44149971	C	G	rs376050856
7	44149976	C	T	rs886042610
7	44149977	G	A	rs1085307455
7	44149985	G	A	rs193922307
7	44149986	C	T	rs751279776
7	44149992	G	A	rs104894006
7	44150004	C	T	rs587780345
7	44150006	A	G	rs193922306
7	44150008	A	C	rs1554335444
7	44150015	C	T	rs886039380
7	44150016	C	T	rs193922305
7	44150021	G	C	rs193922304
7	44150039	C	A	rs193922303
7	44150049	A	C	rs1481197092
7	44150057	A	G	rs2096278847
7	44149758	ACCCAC	AC	rs1554335391
7	44149759	CCC	CC	rs193922320
7	44149762	A	G	rs193922319
7	44149763	C	T	rs148311934
7	44149764	G	A	rs772754004
7	44149772	C	G	rs1360415315
7	44149778	C	T	rs193922317
7	44149780	C	T	rs193922316
7	44149781	A	G	rs193922315
7	44149790	C	T	rs147065275
7	44149794	G	A	rs144723656
7	44149802	AGGAG	AG	rs193922314
7	44149809	C	A	rs193922313
7	44149810	A	G	rs80356654
7	44149813	G	A	rs1583599303
7	44149817	C	T	rs1476637197
7	44149823	T	G	rs587780346
7	44149824	G	C	rs193922312
7	44149831	A	G	rs1562717053
7	44149835	T	C	rs193922310
7	44149838	C	A	rs794727775
7	44149852	T	C	rs193922309
7	44147677	T	C	rs143484733
7	44147678	C	A	rs104894005
7	44147680	T	A	rs193922333
7	44147689	C	A	rs767565869
7	44147690	G	A	rs556436603
7	44147701	A	G	rs193922332
7	44147720	C	A	rs104894011
7	44147723	C	T	rs193929373
7	44147726	A	G	rs193922331
7	44147732	C	G	rs104894008
7	44147734	A	G	rs193922330
7	44147738	C	T	rs1375656631
7	44147740	C	T	rs747662793
7	44147745	C	G	rs193922328
7	44147747	C	G	rs769268803
7	44147751	A	T	rs1554335141
7	44147753	T	G	rs193922327
7	44147755	A	C	rs193921400
7	44147756	C	A	rs748964205
7	44147761	A	G	rs193922326
7	44147765	G	A	rs1057524904
7	44147783	C	G	rs1240035630
7	44147795	T	C	rs1562715574
7	44147797	T	C	rs764146649
7	44147804	C	T	rs1176858193
7	44147809	A	G	rs193922323
7	44147810	T	C	rs1057521093
7	44147819	C	T	rs193922322
7	44147825	A	G	rs794727839
7	44147830	G	A	rs80356655
7	44147831	T	C	rs1332966015
7	44146463	C	A	rs1376631949
7	44146464	T	C	rs193922255
7	44146466	T	C	rs1057524903
7	44146467	C	T	rs397514580
7	44146479	-	TT	rs193922253
7	44146479	C	-	rs193922254
7	44146479	CG	TT	rs193922252
7	44146493	A	G	rs1554334872
7	44146511	A	G	rs193922341
7	44146530	C	A	rs193922340
7	44146535	A	T	rs193922339
7	44146538	A	T	rs193922338
7	44146541	A	G	rs1554334886
7	44146563	GC	AT	rs1057524892
7	44146565	A	G	rs193922337
7	44146574	C	A	rs1312678560
7	44146575	G	A	rs193922336
7	44146587	C	G	rs104894009
7	44146611	T	A	rs193922335
7	44145510	T	C	rs193922272
7	44145521	C	T	rs1554334546
7	44145543	G	C	rs193922271
7	44145560	C	A	rs193929375
7	44145572	A	G	rs2096271425
7	44145575	C	A	rs193922269
7	44145577	G	T	rs1554334579
7	44145581	A	G	rs193921340
7	44145587	C	T	rs2096271482
7	44145590	G	A	rs193921338
7	44145593	A	G	rs193922268
7	44145597	C	T	rs193922267
7	44145602	G	A	rs777870079
7	44145612	GCGCAGCGCGCG	GCG	rs1131691505
7	44145614	G	A	rs193922265
7	44145617	G	A	rs193929374
7	44145618	C	G	rs104894016
7	44145620	C	T	rs193922264
7	44145626	G	A	rs193922263
7	44145630	C	A	rs1415041911
7	44145636	C	A	rs193922262
7	44145637	G	A	rs556581174
7	44145638	C	A	rs587780343
7	44145651	C	T	rs1057521092
7	44145663	C	T	rs1064793134
7	44145665	G	A	rs2096271812
7	44145686	A	G	rs1583592156
7	44145708	T	A	rs193922260
7	44145716	CGGTCG	CGGTCGGTCG	rs1583592247
7	44145717	G	C	rs2096271919
7	44145720	C	A	rs864321656
7	44145726	T	A	rs1000236360
7	44145170	A	C	rs753795627
7	44145173	G	A	rs1057524900
7	44145176	G	A	rs193922283
7	44145176	GAGACCAGGGCCGCGCCCCGGCCACTGCCCTCCTCCGACTCGATGAAGGTGATCTCGCAGCTGGGCGTCAGCCTGCGCAC	TGTAA	rs193922274
7	44145189	C	T	rs193922282
7	44145190	G	-	rs1057524901
7	44145194	C	G	rs1131691416
7	44145195	G	C	rs193922281
7	44145202	G	-	rs193922280
7	44145207	C	A	rs1562711915
7	44145210	C	T	rs758737171
7	44145212	G	A	rs1286804191
7	44145224	G	A	rs1185622190
7	44145225	T	G	rs2096270595
7	44145227	A	T	rs193922278
7	44145245	A	G	rs193922277
7	44145250	GCGC	GC	rs193922275
7	44145266	A	G	rs193922273
7	44145272	T	C	rs1257648811
7	44145731	C	G	rs193922258
7	44145148	C	A	rs193922285
7	44145161	TT	-	rs193922284
18	60371467	A	G	rs368264587
18	60371599	T	G	rs52820871
18	60371601	A	T	rs772393451
18	60371631	T	C	rs202228712
18	60371744	G	T	rs138281308
18	60371884	G	A	rs369841551
18	60372043	C	T	rs2229616
18	60372319	T	C	rs372794914
18	60372336	G	A	rs752432398
15	48526247	C	A	rs1232880706
15	48520659	C	T	rs794728325
15	48472628	CACTGGCCA	CA	rs398122934
5	140114687	G	C	rs1554129099
5	140114744	T	C	rs793888527
11	2768917	C	T	rs397508097
6	116877325	C	A	rs9489056
6	116877337	C	A	rs146773792
6	116877418	C	A	rs200522460
6	116877840	G	A	rs377721888
6	116882403	C	T	rs587780440
6	116882404	G	A	rs267607013
6	116895184	T	C	rs267607012
6	116910957	C	T	rs780273514
6	116911038	ACAAGGTATCAATTACA	ACA	rs587776517
6	116916220	A	C	rs1775460105
6	116919244	G	A	rs1353404589
6	116919268	G	A	rs1445567359
6	116920441	TATCTA	TA	rs1562146029
6	116920446	A	G	rs1018054636
6	116920454	C	T	rs77146142
6	116925507	G	A	rs146115506
6	116927071	C	G	rs762488509
6	116927096	G	A	rs867520268
6	116927180	C	A	rs146081967
6	116927317	C	G	rs144648002
6	116927510	G	A	rs57924353
6	116928759	G	C	rs138343620
6	116928772	C	A	rs751261241
6	116928921	C	T	rs201522681
6	116928956	C	T	rs749827445
1	156136009	C	T	rs267607555
1	156136985	G	A	rs11575937
1	156137128	G	A	rs1215424724
1	156137678	C	T	rs267607613
1	156137757	G	A	rs200917748
1	156138719	C	A	rs142000963
11	5225691	A	C	rs35209776
12	13615221	T	C	rs886041295
1	169485669	G	A	rs867455033
1	169477166	C	T	rs75099879
1	169470014	C	A	rs756708244
1	169470170	C	A	rs61734338
1	169468200	C	T	rs1231702573
10	52771475	C	T	rs1800450
7	127615417	A	G	rs1057524894
7	127615429	C	A	rs115887120
7	127614927	G	A	rs144792551
7	127614980	C	T	rs115923648
7	127615029	C	A	rs112061448
7	127614497	G	A	rs2233578
7	127614515	G	C	rs886061969
7	127614533	G	A	rs114202595
7	127613779	C	T	rs1554404073
7	127613803	C	T	rs587780414
7	127613804	G	A	rs121917718
7	127613496	C	T	rs2233580
7	127613497	G	A	rs3824004
7	127613523	C	G	rs145284016
7	127613524	G	A	rs114315130
7	127611544	G	A	rs886061968
7	127610853	T	A	rs712700
7	127610874	G	A	rs2233585
7	127611096	G	A	rs143084654
7	127611134	T	G	rs712701
7	127611188	G	A	rs142426878
7	127611677	C	T	rs371715169
15	89667102	G	A	rs8179071
15	89667154	G	A	rs759726625
15	89673215	G	A	rs150004289
15	89673353	C	A	rs140081686
15	89670112	C	A	rs111663599
15	89669579	C	A	rs114583540
15	89667663	G	A	rs74407840
15	89667727	G	A	rs146721183
15	89667751	C	T	rs145476436
15	89667753	G	A	rs58361219
15	89667006	G	A	rs146385147
18	47176216	A	C	rs387907011
9	133065052	T	G	rs113056079
9	133065057	G	A	rs201336247
9	133066871	C	T	rs778611627
9	133066877	A	G	rs368907057
9	133067160	C	G	rs369868891
9	133067170	C	T	rs773990119
9	133070576	G	A	rs777913068
9	133070628	T	C	rs77696629
9	133071121	G	A	rs201012268
9	133071271	CCCCCCCC	CCCCCCC	rs193922638
9	133071531	G	A	rs984492184
9	133071594	T	G	rs587780310
9	133071674	T	-	rs780419796
3	12416806	C	T	rs1176746892
3	12416887	G	C	rs139894525
3	12434012	A	G	rs756523051
7	150950195	G	A	rs138498207
11	2160829	A	C	rs80356668
11	2160832	C	A	rs80356667
11	2160842	C	T	rs765512575
11	2160845	A	C	rs80356666
11	2160868	A	G	rs121908273
11	2160878	C	G	rs80356664
11	2160887	G	C	rs121908272
11	2160901	G	A	rs80356663
11	2160905	C	A	rs13306444
11	2160946	G	C	rs1564912403
11	2160947	G	A	rs372122432
11	2160969	C	A	rs397515521
11	2159810	G	A	rs376867722
11	2159824	C	T	rs778107057
11	2159830	T	A	rs3842753
11	2159843	G	A	rs3842752
11	2159862	T	C	rs80356672
11	2159877	T	C	rs121908277
11	2159883	G	C	rs121908276
11	2159895	G	C	rs1564911425
11	2159898	C	G	rs80356671
11	2159907	T	C	rs1057524907
11	2159917	C	A	rs80356670
11	2159920	G	A	rs80356669
11	2159935	C	T	rs121908274
7	151781320	C	T	rs79474211
20	44355806	T	C	rs1229650809
20	44406061	C	T	rs199796094
20	44406092	G	A	rs41282026
20	44406109	T	A	rs2063496235
20	44406139	G	A	rs561302824
20	44406143	C	T	rs736823
20	44406146	G	A	rs145845882
20	44406195	C	T	rs587777732
20	44406204	G	A	rs369182343
20	44406208	GG	G	rs1385251852
20	44406232	G	A	rs1131692187
20	44407421	C	T	rs1568724014
20	44407437	GG	C	rs193922471
20	44407475	G	C	rs2063517684
20	44413709	G	A	rs1085307913
20	44413714	C	G	rs137853336
20	44413715	G	A	rs149611886
20	44413724	C	T	rs1800961
20	44413735	A	G	rs193922472
20	44413795	C	T	rs137853335
20	44413796	G	A	rs765237979
20	44414519	G	A	rs142204928
20	44414534	G	A	rs760038979
20	44414544	G	A	rs142883089
20	44414548	GAAGAAGA	GAAGA	rs1280663753
20	44414561	A	G	rs779555087
20	44414633	G	C	rs193922474
20	44414642	G	A	rs771156648
20	44414652	TGGACGACCAGGTGAGGATGG	TGG	rs193922475
20	44418431	C	A	rs1775879070
20	44418482	T	A	rs1060499693
20	44418502	GCT	TCAA	rs193922476
20	44419774	G	A	rs139779712
20	44419790	T	C	rs1555816654
20	44419813	C	G	rs137853334
20	44419818	G	C	rs193922477
20	44419828	G	A	rs1236613475
20	44419841	A	G	rs748714111
20	44424035	G	A	rs145902391
20	44424054	G	A	rs371124358
20	44424060	G	A	rs1191912908
20	44424092	A	G	rs920346355
20	44424116	C	A	rs193922479
20	44424117	G	A	rs369429452
20	44424122	C	T	rs193922480
20	44424123	G	A	rs1375557127
20	44424133	GCTGCTGCTGCTGCTGC	GCTGCTGCTGCTGC	rs776489992
20	44424147	T	C	rs2063786151
20	44424243	T	G	rs137853338
20	44428340	C	G	rs201319115
20	44428368	C	A	rs193922469
20	44428458	G	C	rs193922470
20	44429549	C	T	rs150776703
20	44429606	A	G	rs774111430
20	44429627	A	G	rs147638455
20	44401428	T	C	rs2063407237
17	42422636	C	G	rs148239625
17	42423033	G	A	rs61729285
17	42423043	C	A	rs185645510
17	42404811	TCGTCGTCGTCG	TCGTCGTCG	rs767832643
17	42404937	T	C	rs146799286
17	42405290	CTCGCCCTCGCCCAGCTCCTCGCCCTC	CTCGCCCTCGCCCAGCTCCTCGCCCTCGCCCAGCTCCTCGCCCTC	rs537998274
8	11546082	C	A	rs375173243
8	11548033	C	G	rs146083915
8	11548067	G	A	rs55758736
8	11549089	T	C	rs115068920
8	11555424	C	T	rs575123730
8	11558030	T	G	rs567720261
8	11543265	C	T	rs769734763
8	11543291	T	C	rs574731221
8	11748922	T	C	rs140892695
16	74682660	C	A	rs375490660
4	107989979	C	T	rs374248298
4	108014444	T	G	rs61735992
4	108014530	G	A	rs377615662
4	108019576	G	T	rs1051519
4	108023541	G	C	rs144699575
4	108027694	C	A	rs140413151
4	108027713	G	A	rs76476980
4	108032331	C	A	rs201019894
4	108034293	A	G	rs36030668
14	92005938	C	A	rs1400419650
6	29676891	C	T	rs142917604
6	29676892	G	A	rs114772002
6	29675420	CTCTCTC	CTC	rs606231121
6	29675461	G	C	rs369213004
6	29672639	G	A	rs184974475
6	29672728	G	-	rs606231122
6	29672739	G	C	rs79020217
6	29672993	G	C	rs193232883
6	29673008	T	A	rs2535241
6	29673078	C	G	rs200537697
6	29673174	T	C	rs61730327
6	29673206	GCCTGGGTGCCTGG	GCCTGG	rs606231123
6	29673254	G	A	rs753928819
6	29673282	G	A	rs78378398
6	29673285	G	A	rs552912198
6	29673328	G	A	rs61730328
6	29673359	C	T	rs774050037
6	29673362	C	T	rs199589695
6	29673368	C	T	rs77625743
6	29673387	C	A	rs1554211826
6	29673518	T	C	rs9461544
6	29673552	G	A	rs61730330
6	29673558	T	C	rs755902229
6	29673579	A	G	rs146835830
6	29673620	C	T	rs200541066
6	29673636	T	A	rs201703858
6	29673737	C	G	rs114591600
11	31802733	G	A	rs397514640
11	31794079	G	A	rs121907917
6	100449665	A	G	rs138546433
6	100390543	C	A	rs74726213
6	100390555	G	A	rs532142781
6	100390768	G	A	rs1486871541
6	100390798	A	G	rs141415931
6	100390942	T	C	rs150382307
6	100391013	C	T	rs137870558
2	88574682	A	C	rs1674406193
2	88570924	C	T	rs766524866
2	88557865	A	T	rs1441763585
2	88613755	G	A	rs867529
2	88595599	C	G	rs1003629254
2	88595605	T	A	rs13045
2	88595662	A	C	rs1057524886
2	88593302	C	T	rs775353963
2	88593320	C	T	rs147458427
2	88590826	C	A	rs121908570
2	88590892	T	A	rs191277311
2	88590987	A	T	rs756231274
2	88590516	A	G	rs886056417
2	88590523	G	A	rs1674857627
2	88590573	AA	AAA	rs869025178
2	88588803	C	A	rs145427892
2	88588875	G	A	rs864621972
2	88588101	G	T	rs200574679
2	88585890	A	G	rs747376208
2	88585918	TTTCTTTC	TTTC	rs1558652941
2	88585926	CAC	C	rs797045558
2	88585987	C	T	rs141901506
2	88583430	C	T	rs121908569
2	88583437	T	A	rs75385605
2	88583442	C	T	rs150314450
2	88583467	T	G	rs1674645367
2	88583496	T	A	rs55791823
2	88579613	T	C	rs1805164
2	88576576	C	T	rs35226268
2	88574725	G	A	rs1553407942
2	88574776	G	A	rs1178109063
2	88574976	T	A	rs200270016
2	88574983	C	T	rs751296708
2	88575016	T	C	rs374540128
2	88575246	A	G	rs201662849
2	88575348	A	G	rs760433148
2	88575373	C	A	rs1805165
2	88575390	C	A	rs780592115
2	88575391	G	A	rs189064501
2	88575419	G	T	rs771612567
2	88558972	G	A	rs755369984
2	88627039	G	A	rs539891019
2	88627063	G	A	rs1675883639
2	88627121	C	A	rs201593811
2	88627126	G	A	rs766276341
2	88627174	C	T	rs1675887917
2	88627207	A	C	rs886056418
2	88627212	CAGCAGCAGCAGCAGCAGCAGCAGC	CAGCAGCAGCAGC	rs1805190
2	88627222	A	C	rs1045275032
2	88627262	T	C	rs886056419
2	88579642	T	C	rs1674549393
2	88570873	C	T	rs869025179
15	82225225	A	T	rs775430621
15	82157772	G	A	rs779232326
9	136687329	G	C	rs1284278396
9	136677465	A	G	rs1554754454
9	136677509	C	T	rs375796317
9	136677531	A	C	rs140995132
9	136677540	C	A	rs563539429
9	136676978	G	A	rs142993240
9	136676992	G	A	rs150530734
9	136676998	A	G	rs1230993149
9	136677094	T	C	rs114782902
9	136677113	G	A	rs142145391
9	136674756	T	C	rs142248792
9	136673780	G	A	rs142417583
19	40256965	C	T	rs1975583524
19	40255163	G	A	rs139125633
19	40255233	T	C	rs200272953
19	40255237	G	C	rs1170693725
19	40255241	C	A	rs139479466
19	40242628	C	G	rs141209878
19	40241961	G	A	rs752597471
19	40238043	G	A	rs781527200
19	40235048	G	A	rs757239082
19	40235125	T	C	rs1399189737
13	27920166	G	A	rs936474667
13	27920190	T	C	rs137852785
13	27920235	C	A	rs192902098
13	27920266	-	GCCG	rs1957772748
13	27920314	A	T	rs137852784
13	27920321	CCCCCC	CCCCC	rs193929377
13	27920346	G	A	rs1234749777
13	27920349	CCCCCCC	CCCCCC	rs1445970498
13	27920364	G	A	rs137852783
13	27924291	C	A	rs193922355
13	27924304	C	T	rs1355562073
13	27924341	G	T	rs80356661
13	27924351	A	C	rs1555241857
13	27924381	G	A	rs80356662
13	27924382	A	G	rs387906777
13	27924420	A	C	rs193922356
13	27924439	G	A	rs137852786
13	27924519	G	A	rs137852787
13	27924563	GCCGCCGCCGCCGCC	GCCGCCGCC	rs193922357
13	27924565	C	A	rs199644078
13	27924568	C	A	rs753881947
13	27924574	C	T	rs193922358
13	27924577	C	G	rs1444351717
13	27924622	A	G	rs193922360
22	20996071	C	A	rs1034395178
10	43118459	T	A	rs377767417
2	181677806	G	A	rs774325551
2	181677888	G	T	rs368727469
2	181677897	C	T	rs754458532
2	181677917	C	T	rs1559135056
2	181677953	T	C	rs886055327
2	181678020	C	A	rs1284904822
2	181678068	T	G	rs761826783
2	181678110	C	A	rs375390710
2	181678111	G	A	rs201293992
2	181678215	C	T	rs755299574
2	181678245	GGGGGGG	GGGG	rs387906384
2	181678271	G	T	rs8192556
2	181678388	C	T	rs1422349580
2	181678443	T	C	rs369575066
2	181678550	A	G	rs376752352
2	181678728	T	A	rs1801262
2	181678824	C	T	rs763871039
2	181678827	C	G	rs556400603
11	17386938	G	A	rs41282930
11	17386949	CTTGGGCTTGG	CTTGGGCTTGGGCTTGG	rs1440128889
11	17386966	C	A	rs1953567712
11	17386969	T	C	rs777540229
11	17386975	C	A	rs770375846
11	17386980	C	T	rs1233061680
11	17386987	G	A	rs371275937
11	17386998	C	T	rs750689750
11	17386999	G	A	rs758749160
11	17387028	A	G	rs797045635
11	17387028	A	AA	rs1337406718
11	17387048	C	G	rs745379486
11	17387052	C	T	rs771797701
11	17387058	G	A	rs114215135
11	17387076	A	C	rs138125678
11	17387083	C	T	rs5215
11	17387087	G	T	rs1564864998
11	17387091	C	T	rs193929358
11	17387095	A	T	rs193929357
11	17387103	T	A	rs193929356
11	17387104	A	G	rs587783675
11	17387112	G	T	rs1554901583
11	17387119	G	A	rs550315112
11	17387122	C	T	rs1193170151
11	17387125	CC	CCC	rs1554901596
11	17387128	C	T	rs193929355
11	17387151	C	T	rs145935651
11	17387180	G	A	rs372471215
11	17387187	G	A	rs761575495
11	17387190	C	A	rs74339576
11	17387191	G	A	rs377091338
11	17387206	T	C	rs193929353
11	17387211	G	A	rs780957825
11	17387218	C	T	rs1174593640
11	17387224	C	A	rs750414160
11	17387226	C	A	rs797045637
11	17387239	C	T	rs149667199
11	17387248	C	T	rs267607196
11	17387249	GAGG	G	rs1554901658
11	17387271	T	C	rs794726888
11	17387284	G	C	rs1800467
11	17387289	T	A	rs1953576929
11	17387295	G	A	rs1554901679
11	17387298	C	A	rs1437510576
11	17387316	T	C	rs104894248
11	17387318	G	T	rs1564865232
11	17387321	GATGATC	GATGATCGATGATC	rs1554901690
11	17387331	G	A	rs104894237
11	17387337	A	G	rs193929352
11	17387366	G	A	rs72554078
11	17387373	A	C	rs886042818
11	17387374	T	TT	rs1554901718
11	17387395	G	A	rs1564865302
11	17387407	C	T	rs587783673
11	17387413	C	T	rs587783672
11	17387430	C	A	rs768909861
11	17387431	G	A	rs781450902
11	17387475	C	A	rs1554901747
11	17387490	C	A	rs80356624
11	17387491	G	A	rs80356625
11	17387506	GGCGGC	GGC	rs886042779
11	17387508	C	T	rs5217
11	17387517	C	A	rs750778014
11	17387524	C	G	rs77131926
11	17387532	G	A	rs1371185696
11	17387548	T	C	rs193929348
11	17387551	G	A	rs1564865434
11	17387553	G	T	rs1953584002
11	17387556	T	G	rs587783671
11	17387560	CCC	CC	rs1554901775
11	17387565	C	A	rs1266231295
11	17387567	G	A	rs865963367
11	17387571	G	C	rs587783670
11	17387582	C	G	rs80356622
11	17387583	T	C	rs80356621
11	17387593	T	G	rs80356620
11	17387594	G	C	rs587783669
11	17387595	C	A	rs80356618
11	17387602	G	A	rs1554901796
11	17387620	T	A	rs1953585385
11	17387626	C	T	rs1404429785
11	17387629	C	T	rs587783668
11	17387641	C	T	rs529884745
11	17387652	A	G	rs28936678
11	17387685	C	A	rs1479483693
11	17387686	G	A	rs766891274
11	17387724	AAAA	AAAAA	rs1554901822
11	17387726	AAGGAAGG	AAGG	rs1554901829
11	17387727	A	G	rs1591695840
11	17387746	A	G	rs1953587696
11	17387783	G	A	rs376773562
11	17387790	G	C	rs1014454531
11	17387800	C	T	rs1554901851
11	17387801	G	A	rs371886780
11	17387802	T	TT	rs1554901854
11	17387828	C	A	rs1554901866
11	17387847	C	T	rs1564865688
11	17387907	G	A	rs1057518775
11	17387913	A	G	rs387906783
11	17387916	A	C	rs80356617
11	17387917	C	T	rs80356616
11	17387918	G	A	rs1237212288
11	17387931	C	T	rs587783666
11	17387932	G	A	rs375848765
11	17387934	C	T	rs80356615
11	17387935	C	G	rs80356613
11	17387937	T	C	rs193929337
11	17387938	G	A	rs879253757
11	17387943	C	A	rs80356611
11	17387968	A	G	rs80356610
11	17387973	C	T	rs1001873841
11	17387989	A	C	rs193929333
11	17387992	G	A	rs954727530
11	17388001	G	A	rs757621300
11	17388012	C	T	rs774714794
11	17388013	G	A	rs752507753
11	17388025	T	A	rs5219
11	17388045	C	T	rs770609243
11	17388056	G	A	rs104894236
11	17388064	C	G	rs587783667
11	17388082	G	A	rs543286136
11	17388084	G	C	rs587783674
11	17388087	A	G	rs193922565
17	37744545	GCATCCGGTCCACCTCCGC	GC	rs1598854261
17	37744617	G	T	rs772315985
17	37744623	T	C	rs1555833051
17	37744644	C	A	rs2034113963
17	37744652	TCGT	-	rs1555833071
17	37744683	C	G	rs767576616
17	37744728	C	A	rs2034119580
17	37744764	CCCC	CCC	rs1555833144
17	37744775	GGGG	GGGGG	rs1598854747
17	37744812	C	A	rs139107479
17	37739480	CAGAGC	AGGGG	rs1598848672
17	37739485	C	G	rs757452269
17	37739503	T	A	rs2033928772
17	37739578	GGGGG	GGGGGG	rs886041820
17	37733646	GGG	GGGGG	rs1598842886
17	37733649	CCCCC	CC	rs1598842892
17	37733706	A	G	rs779375959
17	37731615	G	A	rs780035561
17	37731631	GG	GGG	rs1598840773
17	37731634	GGGGGG	GGGGGGG	rs1598840795
17	37731712	G	A	rs988279557
17	37731730	T	C	rs2033692285
17	37731732	C	T	rs2033692404
17	37731744	C	T	rs1598840996
17	37731800	GGGGG	GGGGGG	rs1598841082
17	37710529	T	C	rs2032897142
17	37710562	GCTGTAAAACCGACTGGCTGGTCACCATGGC	GC	rs1598815016
17	37710577	GG	GGG	rs1057519371
17	37704974	G	A	rs2032692897
17	37704998	GG	GGG	rs1598809697
17	37705021	GGGGG	GGGGGG	rs1598809747
17	37705049	T	A	rs747110790
17	37701012	G	A	rs2032548578
17	37701099	T	C	rs886052891
17	37701104	GGGCTGCAGGGCTGC	GGGCTGCAGGGCTGCAGGGCTGC	rs1598806177
17	37701144	A	C	rs375644184
17	37699099	T	C	rs1352906725
17	37699168	GGGGGGG	GGGGGG	rs764042837
17	37687284	T	C	rs762266343
17	37687325	A	C	rs8068014
19	7293851	A	G	rs745857330
19	7267773	T	C	rs142910337
19	7170561	T	C	rs121913136
19	7166274	G	A	rs1555743340
19	7142970	C	G	rs78433961
19	7141784	G	A	rs149536206
19	7141795	C	T	rs201667363
19	7132162	G	C	rs146588336
19	7126626	G	T	rs150114699
19	7125507	C	T	rs1799816
19	7150521	G	A	rs143523271
X	154030903	G	A	rs61751444
X	154031355	G	A	rs28934906
1	65572326	A	G	rs35573508
1	65572385	G	T	rs147667928
1	65592820	G	A	rs148349369
1	65601452	G	T	rs1057524881
1	65601536	A	G	rs751025808
1	65601849	A	G	rs937591370
1	65610269	G	C	rs1805094
1	65616108	C	G	rs34499590
1	65636215	A	G	rs142647085
1	65636435	C	A	rs142143966
1	65636536	A	T	rs145651189
1	65636764	A	G	rs149329546
1	65636996	T	C	rs145685060
18	22171187	G	A	rs116262672
18	22171316	A	G	rs924843423
18	22171496	C	T	rs368297251
18	22171677	C	T	rs387906815
18	22171736	C	G	rs387906814
18	22171995	C	A	rs185325359
18	22181525	G	A	rs151176879
18	22200758	G	A	rs149569288
2	73419273	C	A	rs376989302
2	73419283	A	C	rs200054604
2	73422881	C	A	rs11889925
2	73424560	C	G	rs1349884233
2	73424809	A	G	rs28730849
2	73426482	G	A	rs45630557
2	73447980	A	G	rs73945001
2	73448136	C	G	rs202111717
2	73448365	G	A	rs148040591
2	73448398	A	G	rs41291187
2	73448563	A	G	rs199573929
2	73448565	C	G	rs115444326
2	73448739	G	A	rs1057524883
2	73449500	G	T	rs1444578140
2	73449529	G	A	rs773630367
2	73449720	T	C	rs28730852
2	73449838	G	A	rs201074268
2	73449991	A	C	rs553406974
2	73450339	C	A	rs372563916
2	73450681	C	G	rs115517108
2	73450690	C	T	rs377354387
2	73450749	G	A	rs200529564
2	73450777	G	A	rs771362238
2	73450843	A	C	rs201971114
2	73450927	G	T	rs78102263
2	73450932	C	A	rs373638043
2	73451489	G	T	rs28730853
2	73451515	C	T	rs188807564
2	73451886	A	G	rs45608038
2	73451960	G	C	rs78039319
2	73451989	C	T	rs200266868
2	73452313	G	A	rs17009061
2	73452445	C	A	rs199615641
2	73452517	A	G	rs150331660
2	73452534	A	G	rs7587103
2	73452564	G	T	rs1057524884
2	73452609	T	C	rs149096794
2	73452829	C	A	rs28730854
2	73452888	G	C	rs200368564
2	73452991	A	G	rs58093963
2	73453080	C	T	rs77555300
2	73453279	A	G	rs28730855
2	73453795	A	G	rs75145370
2	73490076	A	G	rs768090632
2	73490216	C	A	rs200718841
2	73490794	C	G	rs35062203
2	73491071	C	G	rs370622410
2	73491348	C	G	rs200586877
2	73520014	A	C	rs745518051
2	73534928	A	G	rs58806616
2	73550273	A	G	rs142022233
2	73550335	G	C	rs201213079
2	73559030	G	C	rs34398445
2	73559061	A	C	rs34071195
2	73572505	C	G	rs45501594
2	73572628	A	T	rs144486524
2	73572931	G	A	rs11896293
2	73573143	G	A	rs34927702
2	73573200	C	G	rs771595125
2	73573284	C	T	rs189032342
2	73599464	A	T	rs368957150
2	73599494	C	G	rs142278066
2	73600774	A	G	rs199874928
2	73600830	G	A	rs61741524
2	73601398	A	G	rs754439156
2	73601414	C	A	rs753052003
2	73601425	G	A	rs757364858
2	73602234	G	A	rs752714698
2	73602365	A	G	rs1057524885
20	35115899	C	A	rs996131573
6	129315614	C	A	rs201391981
6	129456459	A	G	rs146854942
7	105063444	A	-	rs1584746915
11	17476631	ATGAAGAGGATGGGGAAGGTGATGAAGAG	ATGAAGAGGATGGGGAAGGTGATGAAGAGGATGGGGAAGGTGATGAAGAG	rs1554949190
11	17476632	T	A	rs1554949196
11	17476643	G	A	rs267606623
11	17476654	GAAGAGTAGGAAGA	GAAGA	rs1554949238
11	17476658	A	C	rs1554949242
11	17476669	G	A	rs757935183
11	17476674	G	A	rs1183465672
11	17476680	C	A	rs768372267
11	17476703	C	A	rs763302648
11	17476732	G	A	rs758231286
11	17476742	G	T	rs1283621955
11	17476773	G	A	rs756552692
11	17474919	A	C	rs193929360
11	17474926	C	A	rs775776658
11	17474955	C	A	rs72559734
11	17474961	T	C	rs80356634
11	17474968	C	G	rs764349043
11	17475006	T	C	rs762919223
11	17475024	C	T	rs1591928988
11	17470109	A	G	rs193929364
11	17470119	A	C	rs80356637
11	17470120	G	A	rs372524091
11	17470138	G	C	rs60637558
11	17470143	AG	AGAG	rs1554946437
11	17470170	T	C	rs146695489
11	17463465	G	A	rs151211613
11	17463471	C	T	rs1591896019
11	17463476	T	A	rs368894930
11	17463493	A	T	rs1554943599
11	17463504	G	A	rs767395738
11	17463505	A	AA	rs1564980510
11	17463507	G	A	rs752679178
11	17463509	A	C	rs1847954058
11	17463521	G	A	rs1591896370
11	17463522	C	T	rs369136858
11	17463530	C	T	rs574487898
11	17463531	G	A	rs149872185
11	17463594	C	T	rs116132921
11	17463603	G	A	rs372766371
11	17461599	G	A	rs372930264
11	17461610	CC	CCC	rs1057516654
11	17461611	C	T	rs757018137
11	17461618	A	C	rs778892038
11	17461640	G	A	rs753335564
11	17461670	G	A	rs535141079
11	17461671	A	G	rs1433841842
11	17461682	G	A	rs147276708
11	17461710	C	T	rs1564977373
11	17461714	A	G	rs1554942704
11	17461722	C	T	rs863225280
11	17461731	A	G	rs1048095
11	17461766	C	G	rs1483834388
11	17461767	A	C	rs80356642
11	17461774	G	T	rs193929366
11	17461778	G	A	rs80356640
11	17461784	G	A	rs765043940
11	17461785	G	A	rs750165947
11	17461801	T	A	rs751446018
11	17461807	T	-	rs1591890137
11	17461811	GAAGAAGA	GAAGA	rs772409200
11	17461818	A	T	rs1957204723
11	17461821	T	TT	rs1057517199
11	17460552	C	T	rs797045214
11	17460573	G	C	rs149347593
11	17460609	C	A	rs371802112
11	17460613	C	T	rs148529020
11	17460618	G	T	rs1957153674
11	17460621	T	G	rs587783175
11	17460646	G	A	rs773087569
11	17460675	C	T	rs185040406
11	17453151	C	T	rs80356651
11	17453168	G	A	rs777461294
11	17453189	T	C	rs756808492
11	17453199	G	A	rs1956875186
11	17453228	T	C	rs59852838
11	17453232	C	T	rs145136257
11	17453271	C	A	rs763028380
11	17448566	G	C	rs1956631543
11	17448578	C	T	rs577545383
11	17448587	C	T	rs1591846104
11	17448596	A	G	rs67254669
11	17448605	C	T	rs1564955779
11	17448628	A	T	rs1564955834
11	17448670	G	C	rs377104807
11	17443192	G	T	rs1956391008
11	17443212	G	C	rs1956392066
11	17443224	T	C	rs1591834223
11	17443254	G	A	rs1554933525
11	17443261	T	C	rs117874766
11	17443297	TC	-	rs1554933565
11	17443308	A	G	rs765529676
11	17442734	T	C	rs193922397
11	17442737	A	G	rs886048054
11	17442744	A	G	rs193922396
11	17442747	-	T	rs1057516665
11	17442763	CTCCT	CT	rs1554933031
11	17442813	C	T	rs761748692
11	17442842	A	G	rs1554933168
11	17442867	G	A	rs775894336
11	17432207	G	A	rs1287759139
11	17432209	G	A	rs1362268812
11	17432231	C	A	rs565996783
11	17432232	G	A	rs763794263
11	17432241	AAAA	AAA	rs1260178539
11	17430808	CCTCACCTCAC	CCTCAC	rs1554926465
11	17430879	A	-	rs1554926539
11	17430885	GAGGGAGAGGGAGGC	GAGGGAGAGGGAGGCGAGGGAGAGGGAGGC	rs757650373
11	17430887	G	C	rs137852674
11	17430944	C	T	rs1554926621
11	17430953	C	T	rs4148619
11	17428606	C	T	rs565662182
11	17428614	G	A	rs148709148
11	17428630	G	A	rs58241708
11	17428639	C	T	rs1955706366
11	17428655	G	A	rs763273046
11	17428307	A	G	rs371724951
11	17428331	C	G	rs1191652273
11	17428349	G	A	rs766374930
11	17428359	C	A	rs755707550
11	17428371	C	T	rs146378237
11	17428382	C	G	rs1799858
11	17428391	C	T	rs1591797830
11	17428414	G	A	rs1218098329
11	17427884	GTG	G	rs1057516542
11	17427921	A	C	rs1955658642
11	17427923	G	A	rs150316347
11	17427926	A	T	rs1159625966
11	17427054	C	A	rs1331539684
11	17427062	C	T	rs376206979
11	17427065	C	A	rs191697443
11	17427069	T	-	rs1554924035
11	17427091	A	C	rs1554924079
11	17427095	C	A	rs138687850
11	17427100	AGAAG	AG	rs760520781
11	17427125	C	T	rs1591794677
11	17427128	C	T	rs1554924142
11	17427144	AGTCAG	AG	rs786204717
11	17416949	C	T	rs753296261
11	17416950	G	A	rs200708414
11	17415310	T	C	rs771942551
11	17414534	C	T	rs1317396512
11	17414595	CACGGGGCCTCTC	TT	rs1554917411
11	17413413	TGGT	T	rs1554916621
11	17413447	G	T	rs202189540
11	17412683	C	A	rs561593131
11	17412700	C	T	rs547150342
11	17412701	G	A	rs1484689392
11	17412716	G	A	rs72559722
11	17412722	G	A	rs140068774
11	17412737	G	A	rs1805036
11	17410527	GGGG	GGGGG	rs1057517019
11	17410544	T	G	rs761862121
11	17410562	A	C	rs1954760501
11	17410575	C	T	rs531684936
11	17410653	C	T	rs1954765607
11	17408448	G	A	rs1954644972
11	17408459	C	T	rs748585974
11	17407405	G	A	rs761160857
11	17407416	T	C	rs761960758
11	17407436	TCTCTCT	TCT	rs1554913069
11	17406873	GGCCGCCAGTCACACCTGGCTGAGGGAG	G	rs1554912381
11	17406938	C	G	rs367974472
11	17406939	G	A	rs201662945
11	17406942	C	T	rs1057516585
11	17406943	C	T	rs755259997
11	17406951	C	T	rs200693100
11	17406962	C	T	rs1225850029
11	17406963	G	A	rs376413488
11	17406969	C	A	rs745860035
11	17406974	G	A	rs1354438772
11	17406997	G	A	rs775087568
11	17407011	C	A	rs17846762
11	17407032	G	A	rs149279510
11	17407050	G	A	rs192863214
11	17407057	C	G	rs776248166
11	17407058	G	A	rs769518471
11	17407073	C	T	rs148342166
11	17407079	G	A	rs1954577994
11	17407092	C	T	rs58820146
11	17407112	C	T	rs1254230359
11	17407113	G	A	rs780868010
11	17406643	C	T	rs765913448
11	17406658	C	T	rs1057523131
11	17406700	GTGACAGACGTGAC	GTGAC	rs1271445653
11	17406727	A	G	rs745895362
11	17406748	G	A	rs139524121
11	17406779	G	A	rs1954549447
11	17405547	G	C	rs1564890766
11	17404511	CC	C	rs1554910616
11	17404512	CTGGAC	CTGGACTGGAC	rs1554910621
11	17404515	G	T	rs193929369
11	17404524	C	A	rs193922400
11	17404525	G	A	rs797045209
11	17404527	A	C	rs193922399
11	17404544	G	C	rs1057516439
11	17404552	C	T	rs141322087
11	17404597	AGGAG	AG	rs1554910736
11	17404614	G	A	rs1354859002
11	17404615	C	T	rs1954422814
11	17404620	ACACA	ACA	rs1263082097
11	17402662	T	C	rs770028071
11	17402670	C	T	rs367850779
11	17402698	C	T	rs768448830
11	17402718	G	A	rs1554909277
11	17402738	C	T	rs1038735802
11	17398356	A	G	rs1554906790
11	17398387	A	G	rs886048049
11	17398411	G	A	rs370636988
11	17398438	A	G	rs769968875
11	17397693	G	A	rs377045545
11	17397734	T	A	rs1554906389
11	17397784	GCACCGATG	GCACCGATGGCACCGATG	rs1554906427
11	17397788	C	T	rs1185034563
11	17397796	T	C	rs797045210
11	17397199	G	C	rs774965446
11	17397205	C	T	rs200563930
11	17397276	G	A	rs1340859533
11	17397304	A	C	rs368710356
11	17397306	T	C	rs763104338
11	17396915	CC	C	rs1057517050
11	17396916	CTTCT	CT	rs1554905655
11	17396926	G	A	rs1554905662
11	17396930	C	A	rs757110
11	17396945	C	A	rs138642224
11	17396946	G	A	rs1211875269
11	17396957	C	T	rs1953962707
11	17396962	TT	A	rs1057516890
11	17396984	C	T	rs149331388
11	17396992	T	C	rs1554905775
11	17397007	T	A	rs886039301
11	17397009	-	G	rs1554905787
11	17397014	G	A	rs1057516718
11	17397023	A	T	rs1554905805
11	17397027	C	G	rs67767715
11	17395852	C	A	rs137852676
11	17395856	G	A	rs746249607
11	17395879	A	C	rs1953897394
11	17395888	AGAAG	AG	rs151344624
11	17395891	AGGAGGA	AGGA	rs387906408
11	17395898	CT	-	rs1554905145
11	17395910	G	A	rs574684578
11	17395914	C	A	rs193922401
11	17395915	G	A	rs137852673
11	17395926	C	G	rs1953901271
11	17395611	G	A	rs193922402
11	17395621	G	A	rs752222583
11	17395626	AGAGGACGGGGTCCTGCAG	AG	rs1554904904
11	17395632	C	T	rs755577144
11	17395636	G	A	rs1334003978
11	17395643	A	G	rs1953879871
11	17395647	T	C	rs80356653
11	17395649	A	C	rs1564874456
11	17395652	G	C	rs1554904936
11	17395678	C	A	rs373478721
11	17395690	G	A	rs146584228
11	17395714	G	A	rs1953885229
11	17395172	C	T	rs72559716
11	17395215	G	A	rs193922403
11	17395217	T	C	rs1953847411
11	17395221	CAGGGCCTCCCACAGTGTGCTATC	C	rs1554904554
11	17395230	C	T	rs1057516404
11	17395234	A	G	rs1554904565
11	17395258	T	A	rs562680077
11	17395261	GGG	GG	rs758844607
11	17394284	A	C	rs1953787387
11	17394287	C	T	rs553746345
11	17394295	C	T	rs137852671
11	17394326	G	A	rs267602801
11	17394334	G	A	rs28936371
11	17394337	CC	C	rs1057516655
11	17394347	C	T	rs374880588
11	17394350	CTGCCTCTG	CTG	rs1554904088
11	17394354	CTCT	CT	rs863225279
11	17394360	C	A	rs193922405
11	17394361	C	T	rs1554904102
11	17394365	G	T	rs1554904107
11	17394373	T	C	rs1591705863
11	17394379	C	T	rs72559715
11	17394380	G	A	rs145673861
11	17393714	T	G	rs796891223
11	17393741	C	T	rs193922407
11	17393742	C	A	rs142272833
11	17393752	A	C	rs193922406
11	17393004	C	T	rs143557848
11	17393023	C	T	rs8192690
11	17393034	C	T	rs374743072
11	17393047	T	C	rs770317560
11	17393052	GG	G	rs1554903370
11	17393122	C	T	rs193922408
11	17393124	C	T	rs1564869850
11	17393125	G	A	rs1411638309
11	17397049	G	A	rs1324242791
11	17397055	C	G	rs151344623
11	17397056	G	A	rs373737642
11	17395277	T	C	rs886041391
11	17407130	C	T	rs772682942
11	17395720	T	C	rs1953885548
11	17395931	C	A	rs1057517406
11	17397314	C	T	rs766431403
11	17408518	C	G	rs1057517420
11	17408519	T	A	rs863225278
11	17428676	C	G	rs368708177
11	17428677	G	A	rs17846731
11	17443176	A	G	rs1057517128
11	17443177	C	A	rs1554933415
11	17394401	T	C	rs1554904136
11	17410507	CCCCC	CCCC	rs1564898910
11	17410515	C	G	rs774574576
11	17427943	C	T	rs1554924630
11	17460677	C	T	rs1247430874
11	17427048	C	A	rs1554923999
11	17430813	C	A	rs1554926476
11	17432203	C	G	rs1057516509
11	17453285	T	C	rs1554938866
11	17474884	A	G	rs1554948310
11	62694654	G	C	rs886048442
11	62692683	C	A	rs10776
11	62692378	G	A	rs370926100
11	62692394	G	A	rs185341934
11	62692416	C	T	rs151018278
11	62692429	G	A	rs998498207
11	62691294	G	A	rs773431994
11	62691299	C	A	rs771322168
11	62691316	C	G	rs1444410995
11	62691346	G	A	rs200300686
11	62691093	T	C	rs775718358
11	62691116	G	A	rs140676897
11	62690803	T	C	rs6856
11	62690634	CTCCTC	CTC	rs556562410
11	62690644	C	A	rs767463971
11	62690645	C	T	rs138964424
11	62690679	G	A	rs17850877
11	62690389	C	T	rs149466797
11	62690446	GCAGAAGCAGAAGCAG	GCAGAAGCAG	rs747175358
11	62690458	G	A	rs141657385
11	62690476	A	G	rs145649423
11	62707136	G	C	rs115116507
11	62702506	C	T	rs149412531
11	62702530	T	C	rs1565150951
11	62705506	T	G	rs1057524897
11	62705521	G	A	rs756907468
11	62705572	C	T	rs3763853
11	62705574	C	T	rs769536524
11	62705581	G	A	rs201493373
1	247424041	G	A	rs121908147
3	71198203	T	C	rs374060287
7	116526537	A	G	rs760934779
7	116559250	T	C	rs201966419
20	63438655	CTTCTCAAAGTGCTTCTGCCTGTGCTGCTCCTGAACCTTC	CTTCTCAAAGTGCTTCTGCCTGTGCTGCTCCTGAACCTTCTCAAAGTGCTTCTGCCTGTGCTGCTCCTGAACCTTC	rs1568925507
2	166013834	C	T	rs794726720
2	10046193	G	A	rs150096859
2	10046292	A	G	rs35927125
2	10046366	A	G	rs757905542
2	10046373	C	T	rs766187124
2	10046412	C	G	rs576350323
2	10047695	A	G	rs201792575
2	10047747	A	G	rs145933214
2	10047768	T	C	rs753049849
2	10043739	G	A	rs1553312826
2	10043741	C	G	rs1377863567
2	10047878	G	A	rs146238335
2	10047883	C	A	rs142266428
2	10047945	G	A	rs145588324
2	10047945	GA	AG	rs1057524882
2	10047981	A	G	rs1347317649
2	10047996	C	G	rs34336420
2	10048010	A	C	rs200061013
2	10048016	A	G	rs200561467
2	10048026	C	T	rs370039403
2	10048119	C	T	rs148123124
2	10048263	T	C	rs1661291203
2	10048265	T	C	rs759266535
2	10048290	T	G	rs144431930
2	10048298	G	C	rs776725808
2	10048331	C	T	rs375265808
2	10048376	G	T	rs121912645
2	10048383	C	T	rs886054723
2	10048386	C	T	rs775364750
2	10048394	C	A	rs886054724
2	10048414	G	A	rs146486664
2	10048439	C	T	rs144897109
2	10048467	C	T	rs370236540
2	10048474	C	G	rs199624763
2	10048506	G	A	rs563767876
2	10048542	G	A	rs34762805
2	10052272	T	A	rs752588055
2	10052364	A	C	rs757875185
2	10052416	C	T	rs201735305
2	10052418	G	A	rs750063435
2	10052454	G	A	rs868399686
10	100781260	T	C	rs781489326
7	113918700	G	T	rs115949425
7	113877832	A	G	rs139484221
7	113878048	T	G	rs149701175
7	113878102	A	G	rs35572169
7	113878443	C	T	rs1800000
7	113879268	G	T	rs767098711
7	113879268	G	C	rs767098711
10	87094394	C	T	rs139579928
10	87094666	C	T	rs552066337
3	171014539	C	T	rs1800572
3	170998041	G	T	rs5398
9	4125834	G	T	rs141467694
9	4125834	G	C	rs141467694
9	4117942	G	T	rs148199056
9	4117942	G	C	rs148199056
9	4118014	G	C	rs377094207
9	4118111	G	T	rs6415788
9	4118148	G	T	rs755318788
9	4118151	G	C	rs529418802
9	4118160	T	G	rs80161424
9	4118160	T	C	rs80161424
9	4118264	G	C	rs764072714
9	4118278	G	C	rs374943049
9	4118279	T	C	rs376031632
9	4118287	C	T	rs138497710
9	4118354	G	C	rs752335934
9	4118393	G	T	rs146131512
9	4118393	G	C	rs146131512
9	4118451	G	T	rs367634911
9	4118451	G	C	rs367634911
9	4118541	C	T	rs368943263
9	4118585	G	T	rs148572278
9	4118634	G	T	rs143051164
9	4118840	C	T	rs748030278
9	3898723	C	T	rs149840771
9	3898831	C	T	rs144720690
9	3856011	T	G	rs140981222
9	3856143	C	T	rs200694226
9	3829472	T	G	rs779354091
9	3828355	C	T	rs150310830
9	3828355	C	G	rs150310830
9	3828360	C	T	rs772126214
9	3828379	G	T	rs76094493
9	4286038	C	T	rs777378754
9	4286038	C	G	rs777378754
9	4286139	G	C	rs143425492
9	4286194	G	C	rs148168366
9	4286301	G	T	rs199506457
9	4286331	C	T	rs375834888
9	4286332	G	T	rs753993867
9	4286337	G	T	rs114010705
9	4286385	G	C	rs765421766
4	6277682	G	T	rs200135768
4	6277682	G	C	rs200135768
4	6288996	C	T	rs112871383
4	6289021	C	T	rs141225426
4	6289024	A	G	rs71524349
4	6291932	C	T	rs141233896
4	6300774	C	T	rs71537678
4	6300847	A	T	rs181988441
4	6300930	G	C	rs772554352
4	6300948	G	T	rs71524353
4	6301072	G	C	rs35218685
4	6301089	C	T	rs35031397
4	6301349	G	C	rs138232538
4	6301392	C	T	rs146132083
4	6301470	G	T	rs55814513
4	6301521	G	T	rs1805069
4	6301615	C	T	rs373862003
4	6301663	T	C	rs758746685
4	6301953	A	G	rs1805070
4	6302130	G	T	rs141328044
4	6302151	G	T	rs71578980
4	6302180	G	C	rs373310972
4	6302365	C	T	rs573202595
4	6302391	G	T	rs3821945
4	6302406	G	C	rs71532874
15	23645747	GGGGGGG	GGGGGGGG	rs770374710
12	120978763	C	T	rs779387337
12	120978763	C	G	rs779387337
12	120978769	A	T	rs193922592
12	120978847	A	T	rs1169288
12	120978860	G	C	rs137853247
12	120978907	G	C	rs373180062
12	120978920	G	T	rs776710848
12	120978928	C	T	rs766956862
12	120978984	C	T	rs148961412
12	120978993	C	T	rs202180554
12	120978993	C	G	rs202180554
12	120988847	G	T	rs139016696
12	120988898	G	T	rs753998395
12	120988947	C	T	rs193922597
12	120988973	C	T	rs150513055
12	120989005	G	T	rs371759652
12	120989005	G	C	rs371759652
12	120989017	C	T	rs1057520291
12	120993592	G	T	rs893256143
12	120993678	C	T	rs769086289
12	120994277	C	G	rs137853245
12	120994312	G	T	rs539507291
12	120994315	CCCCCCCC	CCCCCCCCCC	rs587776825
12	120994315	CCCCCCCC	CCCCCCCCC	rs587776825
12	120994316	C	T	rs267603343
12	120994316	C	G	rs267603343
12	120994320	C	T	rs779008957
12	120994320	C	G	rs779008957
12	120994321	C	T	rs151256267
12	120994321	C	G	rs151256267
12	120994322	C	T	rs193922606
12	120994322	C	G	rs193922606
12	120994351	G	T	rs555681479
12	120994351	G	C	rs555681479
12	120996283	C	T	rs369764257
12	120996568	C	T	rs754729248
12	120996568	C	G	rs754729248
12	120997588	C	T	rs193922580
12	120997624	G	C	rs2464196
12	120997658	C	T	rs138145827
12	120999288	G	C	rs483353044
12	120999299	G	C	rs147198532
12	120999303	A	T	rs753702603
12	120999579	A	T	rs1169305
12	120999579	A	G	rs1169305
12	120999581	C	T	rs141304623
12	120999588	C	T	rs376832928
12	120999606	C	T	rs137853239
12	121001145	G	C	rs146855738
12	121001150	C	T	rs193922591
12	121001151	G	C	rs1316999782
12	120997672	G	C	rs2464195
12	120999418	T	G	rs1169304
12	120999464	G	T	rs193922586
10	23192538	C	T	rs146089816
10	23192632	C	T	rs199831799
10	23192799	G	T	rs535090775
10	23192916	C	T	rs370163562
10	23193147	G	T	rs886046909
10	23193230	GGGGGG	GGGGGGG	rs886039746
10	23193706	T	C	rs7918487
10	23193879	C	T	rs181911810
10	23193879	C	G	rs181911810
X	49258330	G	T	rs199917616
7	44188923	C	T	rs116093166
7	44153326	G	T	rs780612692
7	44153381	C	T	rs764232985
7	44153402	C	T	rs193922261
7	44153411	A	T	rs1554335954
7	44153411	A	G	rs1554335954
7	44153435	A	T	rs193922325
7	44153452	G	T	rs193922308
7	44152312	A	G	rs193922292
7	44150990	A	T	rs193922297
7	44151069	C	T	rs759072800
7	44151075	G	T	rs1554335616
7	44149977	G	T	rs1085307455
7	44149977	G	C	rs1085307455
7	44149992	G	T	rs104894006
7	44150008	A	G	rs1554335444
7	44150021	G	T	rs193922304
7	44150049	A	G	rs1481197092
7	44149764	G	C	rs772754004
7	44149772	C	T	rs1360415315
7	44149794	G	T	rs144723656
7	44149794	G	C	rs144723656
7	44149810	A	T	rs80356654
7	44147678	C	T	rs104894005
7	44147678	C	G	rs104894005
7	44147689	C	T	rs767565869
7	44147720	C	T	rs104894011
7	44147732	C	T	rs104894008
7	44147747	C	T	rs769268803
7	44147755	A	G	rs193921400
7	44147756	C	T	rs748964205
7	44147783	C	T	rs1240035630
7	44146530	C	T	rs193922340
7	44146574	C	T	rs1312678560
7	44146575	G	T	rs193922336
7	44146611	T	C	rs193922335
7	44145543	G	T	rs193922271
7	44145581	A	T	rs193921340
7	44145590	G	T	rs193921338
7	44145602	G	T	rs777870079
7	44145614	G	T	rs193922265
7	44145614	G	C	rs193922265
7	44145617	G	C	rs193929374
7	44145618	C	T	rs104894016
7	44145630	C	T	rs1415041911
7	44145636	C	G	rs193922262
7	44145637	G	T	rs556581174
7	44145637	G	C	rs556581174
7	44145638	C	T	rs587780343
7	44145726	T	G	rs1000236360
7	44145170	A	T	rs753795627
7	44145173	G	T	rs1057524900
7	44145194	C	T	rs1131691416
7	44145224	G	C	rs1185622190
7	44145266	A	T	rs193922273
7	44145731	C	T	rs193922258
7	44145148	C	T	rs193922285
18	60371884	G	T	rs369841551
18	60372336	G	T	rs752432398
15	48526247	C	T	rs1232880706
6	116877337	C	T	rs146773792
6	116877418	C	T	rs200522460
6	116877418	C	G	rs200522460
6	116925507	G	C	rs146115506
6	116927096	G	C	rs867520268
6	116927180	C	T	rs146081967
6	116927317	C	T	rs144648002
6	116928772	C	G	rs751261241
1	156136985	G	T	rs11575937
1	156137757	G	C	rs200917748
1	156138719	C	T	rs142000963
11	5225691	A	Y	rs35209776
11	5225691	A	T	rs35209776
1	169470014	C	T	rs756708244
1	169470170	C	T	rs61734338
7	127615429	C	T	rs115887120
7	127615029	C	T	rs112061448
7	127614497	G	T	rs2233578
7	127614533	G	T	rs114202595
7	127613497	G	T	rs3824004
7	127613523	C	T	rs145284016
7	127613524	G	T	rs114315130
7	127611544	G	T	rs886061968
7	127610853	T	C	rs712700
7	127611096	G	C	rs143084654
15	89673353	C	T	rs140081686
15	89669579	C	T	rs114583540
15	89667663	G	C	rs74407840
15	89667006	G	T	rs146385147
18	47176216	A	T	rs387907011
9	133067160	C	T	rs369868891
9	133071121	G	T	rs201012268
9	133071271	CCCCCCCC	CCCCCCCCC	rs193922638
11	2160829	A	G	rs80356668
11	2160878	C	T	rs80356664
11	2160901	G	T	rs80356663
11	2160905	C	T	rs13306444
11	2160969	C	T	rs397515521
11	2159810	G	C	rs376867722
11	2159830	T	G	rs3842753
11	2159898	C	T	rs80356671
20	44406092	G	T	rs41282026
20	44413714	C	T	rs137853336
20	44414642	G	C	rs771156648
20	44419813	C	T	rs137853334
20	44419828	G	T	rs1236613475
20	44419841	A	T	rs748714111
20	44424054	G	T	rs371124358
20	44424116	C	T	rs193922479
20	44424133	GCTGCTGCTGCTGCTGC	GCTGCTGCTGCTGCTGCTGC	rs776489992
20	44428340	C	T	rs201319115
20	44428368	C	G	rs193922469
17	42423043	C	T	rs185645510
17	42404811	TCGTCGTCGTCG	TCGTCGTCGTCGTCG	rs767832643
8	11546082	C	T	rs375173243
8	11548033	C	T	rs146083915
16	74682660	C	T	rs375490660
4	108027694	C	T	rs140413151
4	108032331	C	T	rs201019894
4	108032331	C	G	rs201019894
14	92005938	C	T	rs1400419650
6	29675420	CTCTCTC	CTCTC	rs606231121
6	29672639	G	C	rs184974475
6	29673008	T	C	rs2535241
6	29673282	G	T	rs78378398
6	29673328	G	T	rs61730328
6	29673636	T	C	rs201703858
6	29673737	C	T	rs114591600
11	31802733	G	C	rs397514640
6	100390543	C	G	rs74726213
6	100390555	G	C	rs532142781
2	88613755	G	T	rs867529
2	88613755	G	C	rs867529
2	88595599	C	T	rs1003629254
2	88595605	T	C	rs13045
2	88590826	C	G	rs121908570
2	88590892	T	C	rs191277311
2	88590516	A	T	rs886056417
2	88588803	C	T	rs145427892
2	88583496	T	C	rs55791823
2	88579613	T	G	rs1805164
2	88575373	C	T	rs1805165
2	88575390	C	T	rs780592115
2	88575390	C	G	rs780592115
2	88575391	G	T	rs189064501
2	88627039	G	T	rs539891019
2	88627121	C	T	rs201593811
2	88627212	CAGCAGCAGCAGCAGCAGCAGCAGC	CAGCAGCAGCAGCAGCAGCAGCAGCAGCAGCAGC	rs1805190
2	88627212	CAGCAGCAGCAGCAGCAGCAGCAGC	CAGCAGCAGCAGCAGC	rs1805190
2	88627212	CAGCAGCAGCAGCAGCAGCAGCAGC	CAGCAGCAGCAGCAGCAGC	rs1805190
2	88627212	CAGCAGCAGCAGCAGCAGCAGCAGC	CAGCAGCAGCAGCAGCAGCAGC	rs1805190
2	88627212	CAGCAGCAGCAGCAGCAGCAGCAGC	CAGCAGCAGCAGCAGCAGCAGCAGCAGC	rs1805190
2	88627212	CAGCAGCAGCAGCAGCAGCAGCAGC	CAGCAGCAGCAGCAGCAGCAGCAGCAGCAGC	rs1805190
15	82157772	G	C	rs779232326
9	136677531	A	G	rs140995132
9	136677540	C	T	rs563539429
9	136677540	C	G	rs563539429
9	136676992	G	T	rs150530734
19	40255233	T	G	rs200272953
19	40255241	C	T	rs139479466
19	40238043	G	C	rs781527200
19	40235048	G	T	rs757239082
19	40235048	G	C	rs757239082
13	27920166	G	T	rs936474667
13	27920166	G	C	rs936474667
13	27920235	C	T	rs192902098
13	27920235	C	G	rs192902098
13	27920349	CCCCCCC	CCCCCCCC	rs1445970498
13	27920364	G	T	rs137852783
13	27924291	C	G	rs193922355
13	27924563	GCCGCCGCCGCCGCC	GCCGCCGCCGCCGCCGCC	rs193922357
13	27924563	GCCGCCGCCGCCGCC	GCCGCCGCCGCC	rs193922357
13	27924565	C	T	rs199644078
13	27924568	C	G	rs753881947
13	27924577	C	T	rs1444351717
22	20996071	C	T	rs1034395178
2	181677806	G	T	rs774325551
2	181678111	G	T	rs201293992
2	181678245	GGGGGGG	GGGGGGGG	rs387906384
2	181678728	T	C	rs1801262
11	17386938	G	C	rs41282930
11	17386975	C	T	rs770375846
11	17386975	C	G	rs770375846
11	17386987	G	T	rs371275937
11	17387058	G	T	rs114215135
11	17387103	T	C	rs193929356
11	17387119	G	T	rs550315112
11	17387180	G	C	rs372471215
11	17387187	G	T	rs761575495
11	17387190	C	T	rs74339576
11	17387191	G	C	rs377091338
11	17387206	T	G	rs193929353
11	17387211	G	C	rs780957825
11	17387224	C	T	rs750414160
11	17387226	C	G	rs797045637
11	17387284	G	T	rs1800467
11	17387366	G	T	rs72554078
11	17387430	C	T	rs768909861
11	17387431	G	T	rs781450902
11	17387431	G	C	rs781450902
11	17387490	C	T	rs80356624
11	17387517	C	T	rs750778014
11	17387524	C	T	rs77131926
11	17387565	C	T	rs1266231295
11	17387567	G	T	rs865963367
11	17387571	G	T	rs587783670
11	17387594	G	T	rs587783669
11	17387595	C	T	rs80356618
11	17387685	C	T	rs1479483693
11	17387686	G	T	rs766891274
11	17387783	G	T	rs376773562
11	17387790	G	T	rs1014454531
11	17387801	G	T	rs371886780
11	17387907	G	C	rs1057518775
11	17387913	A	T	rs387906783
11	17387918	G	C	rs1237212288
11	17387935	C	T	rs80356613
11	17387943	C	T	rs80356611
11	17387943	C	G	rs80356611
11	17387989	A	G	rs193929333
11	17387992	G	C	rs954727530
11	17388025	T	G	rs5219
11	17388025	T	C	rs5219
11	17388056	G	T	rs104894236
11	17388064	C	T	rs587783667
11	17388082	G	T	rs543286136
17	37739485	C	T	rs757452269
17	37733649	CCCCC	CCCCCC	rs1598842892
17	37733706	A	T	rs779375959
17	37699168	GGGGGGG	GGGGGGGG	rs764042837
1	65572326	A	T	rs35573508
1	65610269	G	T	rs1805094
1	65616108	C	T	rs34499590
18	22171187	G	C	rs116262672
18	22171995	C	G	rs185325359
18	22200758	G	T	rs149569288
18	22200758	G	C	rs149569288
2	73419273	C	G	rs376989302
2	73448398	A	T	rs41291187
2	73448565	C	T	rs115444326
2	73449529	G	T	rs773630367
2	73449720	T	G	rs28730852
2	73450339	C	T	rs372563916
2	73450843	A	G	rs201971114
2	73452445	C	T	rs199615641
2	73452609	T	G	rs149096794
2	73452829	C	T	rs28730854
2	73452829	C	G	rs28730854
2	73490216	C	T	rs200718841
2	73490794	C	T	rs35062203
2	73491071	C	T	rs370622410
2	73520014	A	G	rs745518051
2	73559061	A	G	rs34071195
2	73573200	C	T	rs771595125
2	73599494	C	T	rs142278066
2	73602234	G	T	rs752714698
20	35115899	C	T	rs996131573
6	129315614	C	T	rs201391981
6	129315614	C	G	rs201391981
11	17476669	G	T	rs757935183
11	17476680	C	T	rs768372267
11	17476773	G	T	rs756552692
11	17474919	A	G	rs193929360
11	17474926	C	T	rs775776658
11	17474926	C	G	rs775776658
11	17474955	C	T	rs72559734
11	17474968	C	T	rs764349043
11	17470119	A	G	rs80356637
11	17470120	G	T	rs372524091
[truncated: 705 more rows]
