# Supplementary material for: Bioinformatics pipeline for the systematic mining genomic and proteomic variation linked to rare diseases: The example of monogenic diabetes
Source: PLoS One. 2024 Apr 18;19(4):e0300350. doi: 10.1371/journal.pone.0300350 (PMC11025945; doi:10.1371/journal.pone.0300350)
Supplement: S9 Table — (CSV) [file pone.0300350.s009.csv]

chrom	pos	ref	alt	accession
3	57238111	G	A	rs796065047
3	57260016	T	A	rs869320673
3	171005389	G	A	rs121909746
9	4125758	AG	AGAG	rs1586744173
9	4117797	G	A	rs868197660
9	4117870	G	C	rs879255608
9	4118546	CC	C	rs879255609
9	3856144	GGGGG	GGGGGG	rs869320723
9	4286332	G	A	rs753993867
15	23645747	GGGGGGG	GGGGGG	rs770374710
12	120978769	A	G	rs193922592
12	120978771	GG	G	rs1555260207
12	120978787	C	T	rs1566092307
12	120978820	G	T	rs1876084046
12	120978826	G	A	rs1249563793
12	120978894	CCCCC	CCCC	rs193922578
12	120978906	GGGGG	GGGG	rs1566092470
12	120978928	C	G	rs766956862
12	120978937	C	-	rs193922588
12	120979080	GG	GGG	rs193922594
12	120988841	C	T	rs137853243
12	120988871	A	G	rs137853237
12	120988875	GCAGCAGCA	GCAGCAGCAGCA	rs193922596
12	120988897	C	T	rs137853244
12	120988898	G	A	rs753998395
12	120988940	C	T	rs1555211426
12	120988981	C	T	rs765432081
12	120988982	G	A	rs1172328722
12	120989000	G	A	rs1555211436
12	120989017	C	A	rs1057520291
12	120989020	GAGGTGGCGCAGCGTAAGTAATGACCCTACCCCGCATCTTCCCTGGGAGG	GAGG	rs386134267
12	120989032	C	T	rs754728827
12	120993591	C	T	rs193922598
12	120993592	G	A	rs893256143
12	120993601	G	A	rs587780357
12	120993609	T	A	rs1057524898
12	120993613	G	A	rs1555211922
12	120993619	C	A	rs1286294151
12	120993655	AGAAGAA	AGAA	rs193922599
12	120993663	C	T	rs193922600
12	120993678	C	A	rs769086289
12	120993679	G	A	rs1057520779
12	120993687	C	CC	rs1057524908
12	120994170	ATGCAT	ATGCATGCAT	rs1555211975
12	120994198	C	T	rs1308016430
12	120994229	C	T	rs886039544
12	120994237	C	T	rs771108132
12	120994238	G	A	rs1057520504
12	120994238	GTGT	GT	rs1555211999
12	120994240	G	T	rs193922604
12	120994253	T	C	rs193922605
12	120994261	C	T	rs886039386
12	120994262	G	A	rs779184183
12	120994264	C	T	rs1555212014
12	120994265	G	A	rs137853238
12	120994277	C	A	rs137853245
12	120994312	GGG	GG	rs762703502
12	120994313	GGCCCCCCCCAGGGCCAGGCCCGGGACCTGCGCTG	G	rs1565885935
12	120994315	CCCCCCCC	CCCCCCC	rs587776825
12	120996558	CCCCC	CCCC	rs193922576
12	120996564	CCCCCC	CCCCC	rs1593060859
12	120996570	T	-	rs1555212248
12	120997492	CACA	CA	rs776793516
12	120997504	C	T	rs137853236
12	120997523	C	-	rs1555212359
12	120997560	C	T	rs1877175078
12	120997653	C	T	rs1555212396
12	120999270	CTCT	CTCTCT	rs193922582
12	121001118	AGCCACCT	-	rs1555212749
12	120997666	G	A	rs1131692182
12	120999481	A	G	rs1877309778
10	23193230	GGGGGG	GGGGG	rs886039746
10	23193805	C	T	rs104894186
7	128254572	C	T	rs104894023
X	49258503	C	T	rs122467174
1	168104855	A	T	rs200635937
22	50721586	GCCCAGCCCCCGGGCCCAGCCCCC	GCCCAGCCCCC	rs886041238
7	44153325	C	T	rs1064793998
7	44153326	G	A	rs780612692
7	44153361	G	A	rs1562719705
7	44153363	G	T	rs193922286
7	44153378	C	T	rs193922279
7	44153396	T	G	rs1064794268
7	44153397	G	A	rs878853246
7	44153402	C	G	rs193922261
7	44153406	T	A	rs193922259
7	44153411	A	C	rs1554335954
7	44153420	A	G	rs876661320
7	44153435	A	C	rs193922325
7	44153452	G	C	rs193922308
7	44152301	GGGGATGGAGTACATCTGG	GG	rs797045595
7	44152312	A	C	rs193922292
7	44152318	G	A	rs2096281702
7	44152330	T	A	rs193922291
7	44152339	A	-	rs1554335752
7	44152343	CCCC	CCC	rs1562719029
7	44152381	T	A	rs193922290
7	44152396	C	T	rs1554335761
7	44152420	C	T	rs193922289
7	44151003	GGGG	GGGGGG	rs1064793428
7	44151046	GG	G	rs193922295
7	44151048	A	G	rs104894010
7	44149985	G	A	rs193922307
7	44149986	C	T	rs751279776
7	44149992	G	A	rs104894006
7	44150004	C	T	rs587780345
7	44150015	C	T	rs886039380
7	44150016	C	T	rs193922305
7	44150021	G	C	rs193922304
7	44150039	C	A	rs193922303
7	44149758	ACCCAC	AC	rs1554335391
7	44149759	CCC	CC	rs193922320
7	44149762	A	G	rs193922319
7	44149764	G	A	rs772754004
7	44149772	C	G	rs1360415315
7	44149780	C	T	rs193922316
7	44149781	A	G	rs193922315
7	44149794	G	A	rs144723656
7	44149802	AGGAG	AG	rs193922314
7	44149809	C	A	rs193922313
7	44149810	A	G	rs80356654
7	44149813	G	A	rs1583599303
7	44149817	C	T	rs1476637197
7	44149824	G	C	rs193922312
7	44149831	A	G	rs1562717053
7	44149835	T	C	rs193922310
7	44149852	T	C	rs193922309
7	44147678	C	A	rs104894005
7	44147689	C	A	rs767565869
7	44147701	A	G	rs193922332
7	44147720	C	A	rs104894011
7	44147723	C	T	rs193929373
7	44147726	A	G	rs193922331
7	44147732	C	G	rs104894008
7	44147734	A	G	rs193922330
7	44147738	C	T	rs1375656631
7	44147745	C	G	rs193922328
7	44147747	C	G	rs769268803
7	44147751	A	T	rs1554335141
7	44147753	T	G	rs193922327
7	44147755	A	C	rs193921400
7	44147756	C	A	rs748964205
7	44147761	A	G	rs193922326
7	44147795	T	C	rs1562715574
7	44147809	A	G	rs193922323
7	44147819	C	T	rs193922322
7	44147830	G	A	rs80356655
7	44147831	T	C	rs1332966015
7	44146464	T	C	rs193922255
7	44146466	T	C	rs1057524903
7	44146467	C	T	rs397514580
7	44146479	-	TT	rs193922253
7	44146479	CG	TT	rs193922252
7	44146511	A	G	rs193922341
7	44146530	C	A	rs193922340
7	44146535	A	T	rs193922339
7	44146538	A	T	rs193922338
7	44146541	A	G	rs1554334886
7	44146574	C	A	rs1312678560
7	44146575	G	A	rs193922336
7	44146587	C	G	rs104894009
7	44146611	T	A	rs193922335
7	44145560	C	A	rs193929375
7	44145572	A	G	rs2096271425
7	44145575	C	A	rs193922269
7	44145577	G	T	rs1554334579
7	44145581	A	G	rs193921340
7	44145590	G	A	rs193921338
7	44145593	A	G	rs193922268
7	44145597	C	T	rs193922267
7	44145602	G	A	rs777870079
7	44145612	GCGCAGCGCGCG	GCG	rs1131691505
7	44145617	G	A	rs193929374
7	44145618	C	G	rs104894016
7	44145626	G	A	rs193922263
7	44145636	C	A	rs193922262
7	44145637	G	A	rs556581174
7	44145638	C	A	rs587780343
7	44145651	C	T	rs1057521092
7	44145708	T	A	rs193922260
7	44145716	CGGTCG	CGGTCGGTCG	rs1583592247
7	44145173	G	A	rs1057524900
7	44145176	GAGACCAGGGCCGCGCCCCGGCCACTGCCCTCCTCCGACTCGATGAAGGTGATCTCGCAGCTGGGCGTCAGCCTGCGCAC	TGTAA	rs193922274
7	44145189	C	T	rs193922282
7	44145190	G	-	rs1057524901
7	44145202	G	-	rs193922280
7	44145210	C	T	rs758737171
7	44145227	A	T	rs193922278
7	44145245	A	G	rs193922277
7	44145250	GCGC	GC	rs193922275
7	44145266	A	G	rs193922273
7	44145731	C	G	rs193922258
7	44145161	TT	-	rs193922284
15	48526247	C	A	rs1232880706
15	48472628	CACTGGCCA	CA	rs398122934
5	140114687	G	C	rs1554129099
11	2768917	C	T	rs397508097
6	116882403	C	T	rs587780440
6	116882404	G	A	rs267607013
6	116895184	T	C	rs267607012
6	116911038	ACAAGGTATCAATTACA	ACA	rs587776517
6	116919268	G	A	rs1445567359
6	116920441	TATCTA	TA	rs1562146029
6	116927317	C	G	rs144648002
7	127613804	G	A	rs121917718
7	127611677	C	T	rs371715169
9	133066871	C	T	rs778611627
9	133071271	CCCCCCCC	CCCCCCC	rs193922638
11	2160829	A	C	rs80356668
11	2160832	C	A	rs80356667
11	2160845	A	C	rs80356666
11	2160878	C	G	rs80356664
11	2160901	G	A	rs80356663
11	2160946	G	C	rs1564912403
11	2160969	C	A	rs397515521
11	2159862	T	C	rs80356672
11	2159895	G	C	rs1564911425
11	2159907	T	C	rs1057524907
11	2159917	C	A	rs80356670
20	44406195	C	T	rs587777732
20	44406208	GG	G	rs1385251852
20	44407421	C	T	rs1568724014
20	44413795	C	T	rs137853335
20	44414548	GAAGAAGA	GAAGA	rs1280663753
20	44414633	G	C	rs193922474
20	44414652	TGGACGACCAGGTGAGGATGG	TGG	rs193922475
20	44418482	T	A	rs1060499693
20	44418502	GCT	TCAA	rs193922476
20	44419813	C	G	rs137853334
20	44424147	T	C	rs2063786151
20	44424243	T	G	rs137853338
20	44428458	G	C	rs193922470
16	74682660	C	A	rs375490660
14	92005938	C	A	rs1400419650
6	29675420	CTCTCTC	CTC	rs606231121
6	29672728	G	-	rs606231122
6	29672739	G	C	rs79020217
6	29673206	GCCTGGGTGCCTGG	GCCTGG	rs606231123
6	29673282	G	A	rs78378398
6	29673328	G	A	rs61730328
6	29673368	C	T	rs77625743
11	31802733	G	A	rs397514640
11	31794079	G	A	rs121907917
2	88590826	C	A	rs121908570
2	88590573	AA	AAA	rs869025178
2	88588875	G	A	rs864621972
2	88585918	TTTCTTTC	TTTC	rs1558652941
2	88585926	CAC	C	rs797045558
2	88583430	C	T	rs121908569
2	88574725	G	A	rs1553407942
2	88574776	G	A	rs1178109063
2	88579642	T	C	rs1674549393
2	88570873	C	T	rs869025179
13	27920321	CCCCCC	CCCCC	rs193929377
13	27924291	C	A	rs193922355
13	27924351	A	C	rs1555241857
13	27924381	G	A	rs80356662
13	27924382	A	G	rs387906777
13	27924420	A	C	rs193922356
13	27924622	A	G	rs193922360
22	20996071	C	A	rs1034395178
11	17387206	T	C	rs193929353
11	17387395	G	A	rs1564865302
11	17387490	C	A	rs80356624
11	17387571	G	C	rs587783670
11	17387595	C	A	rs80356618
11	17387935	C	G	rs80356613
11	17387943	C	A	rs80356611
11	17387989	A	C	rs193929333
11	17387992	G	A	rs954727530
11	17388084	G	C	rs587783674
17	37744545	GCATCCGGTCCACCTCCGC	GC	rs1598854261
17	37744644	C	A	rs2034113963
17	37744652	TCGT	-	rs1555833071
17	37744764	CCCC	CCC	rs1555833144
17	37744775	GGGG	GGGGG	rs1598854747
17	37739480	CAGAGC	AGGGG	rs1598848672
17	37739503	T	A	rs2033928772
17	37739578	GGGGG	GGGGGG	rs886041820
17	37733646	GGG	GGGGG	rs1598842886
17	37733649	CCCCC	CC	rs1598842892
17	37731631	GG	GGG	rs1598840773
17	37731634	GGGGGG	GGGGGGG	rs1598840795
17	37731730	T	C	rs2033692285
17	37731744	C	T	rs1598840996
17	37731800	GGGGG	GGGGGG	rs1598841082
17	37710562	GCTGTAAAACCGACTGGCTGGTCACCATGGC	GC	rs1598815016
17	37710577	GG	GGG	rs1057519371
17	37704974	G	A	rs2032692897
17	37704998	GG	GGG	rs1598809697
17	37705021	GGGGG	GGGGGG	rs1598809747
17	37701104	GGGCTGCAGGGCTGC	GGGCTGCAGGGCTGCAGGGCTGC	rs1598806177
17	37699168	GGGGGGG	GGGGGG	rs764042837
11	17476643	G	A	rs267606623
11	17474919	A	C	rs193929360
11	17474955	C	A	rs72559734
11	17474961	T	C	rs80356634
11	17470109	A	G	rs193929364
11	17470119	A	C	rs80356637
11	17461731	A	G	rs1048095
11	17461767	A	C	rs80356642
11	17461774	G	T	rs193929366
11	17461778	G	A	rs80356640
11	17453151	C	T	rs80356651
11	17442744	A	G	rs193922396
11	17430887	G	C	rs137852674
11	17402670	C	T	rs367850779
11	17395914	C	A	rs193922401
11	17395647	T	C	rs80356653
11	17394295	C	T	rs137852671
11	17393741	C	T	rs193922407
20	63438655	CTTCTCAAAGTGCTTCTGCCTGTGCTGCTCCTGAACCTTC	CTTCTCAAAGTGCTTCTGCCTGTGCTGCTCCTGAACCTTCTCAAAGTGCTTCTGCCTGTGCTGCTCCTGAACCTTC	rs1568925507
2	166013834	C	T	rs794726720
9	4286332	G	T	rs753993867
15	23645747	GGGGGGG	GGGGGGGG	rs770374710
12	120978769	A	T	rs193922592
12	120978928	C	T	rs766956862
12	120988898	G	T	rs753998395
12	120989017	C	T	rs1057520291
12	120993592	G	T	rs893256143
12	120993678	C	T	rs769086289
12	120994277	C	G	rs137853245
12	120994315	CCCCCCCC	CCCCCCCCCC	rs587776825
12	120994315	CCCCCCCC	CCCCCCCCC	rs587776825
10	23193230	GGGGGG	GGGGGGG	rs886039746
7	44153326	G	T	rs780612692
7	44153402	C	T	rs193922261
7	44153411	A	T	rs1554335954
7	44153411	A	G	rs1554335954
7	44153435	A	T	rs193922325
7	44153452	G	T	rs193922308
7	44152312	A	G	rs193922292
7	44149992	G	T	rs104894006
7	44150021	G	T	rs193922304
7	44149764	G	C	rs772754004
7	44149772	C	T	rs1360415315
7	44149794	G	T	rs144723656
7	44149794	G	C	rs144723656
7	44149810	A	T	rs80356654
7	44147678	C	T	rs104894005
7	44147678	C	G	rs104894005
7	44147689	C	T	rs767565869
7	44147720	C	T	rs104894011
7	44147732	C	T	rs104894008
7	44147747	C	T	rs769268803
7	44147755	A	G	rs193921400
7	44147756	C	T	rs748964205
7	44146530	C	T	rs193922340
7	44146574	C	T	rs1312678560
7	44146575	G	T	rs193922336
7	44146611	T	C	rs193922335
7	44145581	A	T	rs193921340
7	44145590	G	T	rs193921338
7	44145602	G	T	rs777870079
7	44145617	G	C	rs193929374
7	44145618	C	T	rs104894016
7	44145636	C	G	rs193922262
7	44145637	G	T	rs556581174
7	44145637	G	C	rs556581174
7	44145638	C	T	rs587780343
7	44145173	G	T	rs1057524900
7	44145266	A	T	rs193922273
7	44145731	C	T	rs193922258
15	48526247	C	T	rs1232880706
6	116927317	C	T	rs144648002
9	133071271	CCCCCCCC	CCCCCCCCC	rs193922638
11	2160829	A	G	rs80356668
11	2160878	C	T	rs80356664
11	2160901	G	T	rs80356663
11	2160969	C	T	rs397515521
20	44419813	C	T	rs137853334
16	74682660	C	T	rs375490660
14	92005938	C	T	rs1400419650
6	29675420	CTCTCTC	CTCTC	rs606231121
6	29673282	G	T	rs78378398
6	29673328	G	T	rs61730328
11	31802733	G	C	rs397514640
2	88590826	C	G	rs121908570
13	27924291	C	G	rs193922355
22	20996071	C	T	rs1034395178
11	17387206	T	G	rs193929353
11	17387490	C	T	rs80356624
11	17387571	G	T	rs587783670
11	17387595	C	T	rs80356618
11	17387935	C	T	rs80356613
11	17387943	C	T	rs80356611
11	17387943	C	G	rs80356611
11	17387989	A	G	rs193929333
11	17387992	G	C	rs954727530
17	37733649	CCCCC	CCCCCC	rs1598842892
17	37699168	GGGGGGG	GGGGGGGG	rs764042837
11	17474919	A	G	rs193929360
11	17474955	C	T	rs72559734
11	17470119	A	G	rs80356637
11	17461778	G	T	rs80356640
11	17395914	C	T	rs193922401
12	120978644	GGGGGGG	GGGGGG	rs754470733
12	120978802	C	T	rs1275805852
12	120988973	C	A	rs150513055
12	120993600	C	T	rs1180119907
12	120999579	AGCATCCAGCACCT	GGCATCCAGCACC	rs587778399
7	44152278	G	T	rs1176659689
7	44150964	T	C	rs1319364468
7	44150063	C	T	rs1170194230
7	44146465	C	G	rs954171452
9	133064759	C	T	rs1200339761
20	44419741	C	T	rs376013528
6	29673663	G	A	rs762074022
2	88595606	G	A	rs755704498
2	88593398	T	C	rs1327996297
11	17387476	G	A	rs775204908
11	17387687	CCCCCC	CCCCCCC	rs557160758
17	37744541	C	T	rs193922487
17	37744556	A	C	rs894213416
17	37744584	C	A	rs121918671
17	37744839	GGG	GG	rs587776771
17	37739443	G	A	rs1057517744
17	37739455	G	A	rs1800575
17	37739467	C	G	rs925595786
17	37739473	A	G	rs193922490
17	37739541	G	C	rs121918674
17	37733611	C	G	rs529294719
17	37733668	C	T	rs867882536
17	37731787	C	T	rs914046953
17	37731814	G	A	rs121918672
17	37704931	A	G	rs193922482
17	37701013	C	T	rs772362107
17	37699089	G	A	rs768867418
11	17413396	G	A	rs779736828
11	17397763	G	A	rs772094360
11	17394267	G	A	rs769989185
12	120978866	C	T	rs1001854457
12	121001077	G	T	VCV001315998
7	44149798	T	TT	VCV001698944
7	44150047	C	G	VCV001685845
7	44146565	A	T	VCV001685328
7	44150024	C	G	VCV001679555
7	44153299	A	G	VCV001679553
7	44153301	C	T	VCV001679552
7	44153407	C	T	VCV001679551
7	44145222	A	C	VCV001679548
7	44145671	G	T	VCV001679547
7	44146541	A	C	VCV001679546
7	44147742	C	T	VCV001679545
7	44149825	T	A	VCV001679544
7	44149825	T	C	VCV001679543
7	44153457	G	A	VCV001679542
7	44147762	T	C	VCV001678597
7	44145630	C	G	VCV001338685
7	44145210	C	A	VCV001338522
7	44152419	C	T	VCV001338215
7	44152294	C	CC	VCV001319502
7	44151053	C	T	VCV001210150
7	44149779	G	T	VCV001172896
12	120993612	G	T	VCV001699995
12	120979095	G	A	VCV001693223
12	120979095	G	C	VCV001693222
12	120999322	C	T	VCV001693221
12	120997666	G	T	VCV001687080
12	120996570	T	TT	VCV001687079
12	120999390	G	A	VCV001687078
12	120978794	A	T	VCV001679550
12	120994264	C	A	VCV001676722
12	120994238	G	T	VCV001676718
12	120978889	G	T	VCV001676712
12	120993703	A	G	VCV001676710
12	120993689	A	AA	VCV001676709
12	120993679	G	C	VCV001676708
12	120993600	C	A	VCV001676706
12	120978862	G	T	VCV001676705
12	120979050	T	TT	VCV001676696
12	120979027	A	T	VCV001676695
12	120978985	G	T	VCV001676694
12	120978845	T	C	VCV001676683
12	120978802	C	G	VCV001675062
12	120978796	A	C	VCV001675061
12	120978803	T	G	VCV001675051
12	120988844	G	A	VCV001526021
12	120988903	G	A	VCV001479078
12	120989017	C	G	VCV001384058
12	120988848	T	TT	VCV001342953
12	120978850	C	T	VCV001342952
12	120978785	G	A	VCV001342951
12	120978784	A	T	VCV001342950
12	120994261	C	G	VCV001338730
12	120979095	G	T	VCV001338520
12	120988978	A	T	VCV001338456
12	120979088	T	C	VCV001334149
12	120979088	T	G	VCV001334148
12	120993702	A	G	VCV001334144
12	120993702	A	C	VCV001334143
12	120993678	C	G	VCV001334142
12	120996261	G	T	VCV001327621
12	120988931	C	T	VCV001327620
12	120994252	T	C	VCV001327612
12	120994252	T	A	VCV001327611
12	120994171	T	C	VCV001327609
12	120994171	T	G	VCV001327608
12	120988933	C	T	VCV001327606
12	120988935	C	G	VCV001327604
12	120994231	G	A	VCV001327600
12	120978827	G	A	VCV001327598
12	120978827	G	C	VCV001327597
12	120994186	G	T	VCV001327596
12	120979087	C	A	VCV001327593
12	120997472	A	G	VCV001179147
12	120994187	T	G	VCV001173962
17	37744882	C	T	VCV000635736
17	37744882	C	A	VCV000635735
17	37744653	C	A	VCV000635724
17	37744651	C	G	VCV000635723
17	37744637	C	T	VCV000635722
17	37744611	G	A	VCV000635718
17	37744550	C	G	VCV000635715
17	37744539	A	G	VCV000635712
17	37739640	C	T	VCV000635711
17	37739628	C	T	VCV000635709
17	37739612	C	A	VCV000635708
17	37739610	A	G	VCV000635707
17	37739593	G	A	VCV000635706
17	37739589	T	G	VCV000635704
17	37739586	T	C	VCV000635703
17	37739578	G	C	VCV000635702
17	37739578	G	A	VCV000635701
17	37739550	A	T	VCV000635700
17	37739548	T	C	VCV000635699
17	37739533	A	G	VCV000635697
17	37739532	G	C	VCV000635696
17	37739527	G	T	VCV000635695
17	37739524	G	A	VCV000635694
17	37739518	T	C	VCV000635693
17	37739508	G	A	VCV000635691
17	37739506	T	C	VCV000635689
17	37739494	T	G	VCV000635685
17	37739491	G	A	VCV000635684
17	37739490	C	G	VCV000635683
17	37739479	A	G	VCV000635680
17	37739471	C	G	VCV000635679
17	37739458	G	A	VCV000635675
17	37739439	C	G	VCV000635673
17	37739438	A	AA	VCV000635671
17	37733654	A	G	VCV000635662
17	37733651	C	G	VCV000635661
17	37733650	C	T	VCV000635660
17	37733638	T	G	VCV000635655
17	37733629	A	G	VCV000635654
17	37733624	G	A	VCV000635653
17	37733608	T	G	VCV000635652
17	37733600	G	A	VCV000635651
17	37733585	T	C	VCV000635650
17	37733575	A	G	VCV000635648
17	37733556	C	T	VCV000635647
17	37731832	T	G	VCV000635645
17	37731822	C	T	VCV000635644
17	37731822	C	G	VCV000635643
17	37731817	G	A	VCV000635642
17	37731813	C	T	VCV000635641
17	37731814	G	C	VCV000635640
17	37731786	C	T	VCV000635636
17	37731784	G	C	VCV000635635
17	37731780	C	A	VCV000635634
17	37731775	T	C	VCV000635633
17	37731771	A	T	VCV000635632
17	37731757	G	A	VCV000635631
17	37731756	C	G	VCV000635630
17	37731754	C	A	VCV000635629
17	37731745	A	C	VCV000635628
17	37731736	T	C	VCV000635627
17	37731734	G	T	VCV000635626
17	37731709	G	A	VCV000635625
17	37731700	C	T	VCV000635624
17	37731687	T	TT	VCV000635622
17	37731673	T	TT	VCV000635621
17	37731633	T	C	VCV000635615
17	37710665	T	C	VCV000635611
17	37710661	C	CC	VCV000635609
17	37710654	T	C	VCV000635608
17	37710573	G	T	VCV000635606
17	37710565	G	A	VCV000635604
17	37710502	C	T	VCV000635600
17	37710502	C	G	VCV000635599
17	37705003	T	G	VCV000635595
17	37705003	T	A	VCV000635594
17	37704946	G	A	VCV000635591
17	37704916	C	T	VCV000635590
17	37701166	A	T	VCV000635589
17	37701157	G	A	VCV000635588
17	37701109	G	A	VCV000635585
17	37701088	G	A	VCV000635583
17	37699191	T	C	VCV000635579
17	37687394	T	A	VCV000635574
17	37739471	C	T	VCV000620126
17	37739440	G	A	VCV000586801
17	37739545	G	A	VCV000586799
17	37744540	C	T	VCV000447512
17	37733556	C	A	VCV000280497
17	37739439	C	A	VCV000012644
17	37739439	C	T	VCV000012643
17	37710654	T	TT	VCV000012642
20	44424017	G	A	VCV001698809
20	44424141	T	G	VCV001685879
20	44406187	G	T	VCV001333652
20	44355852	C	G	VCV001299754
20	44355852	C	A	VCV001299753
20	44355807	G	A	VCV001299751
11	2160857	G	A	VCV001162205
12	120988832	G	T	VCV001687073
12	120988831	A	T	VCV001687072
12	120988981	C	G	VCV001676704
12	120978793	C	T	VCV001675060
12	120978770	T	C	VCV001342949
12	120978769	A	C	VCV001342948
12	120978826	G	C	VCV001327599
11	17393127	T	C	VCV001526007
11	17395653	A	T	VCV001526006
11	17442742	A	T	VCV001526003
11	17461762	C	T	VCV001526002
11	17461771	C	A	VCV001526001
11	17461783	C	T	VCV001338546
11	17461780	C	T	VCV001338515
11	17460529	C	T	VCV001338342
11	2160869	G	T	VCV001526013
11	2160871	T	G	VCV001526012
11	2159859	C	A	VCV001526011
11	2159863	A	C	VCV001526010
11	2159892	C	A	VCV001526009
11	2160877	C	A	VCV001338622
11	17387091	C	A	VCV001526000
11	17387338	C	A	VCV001525999
11	17387902	C	T	VCV001525998
11	17387536	G	C	VCV001338466
6	29673400	G	GG	VCV001325370
12	121001081	GG	G	VCV001700003
12	121001136	AA		VCV001687087
12	121001116	AGAG	AG	VCV001687086
12	121001098	C		VCV001687084
12	121001068	CC		VCV001687070
7	44145499	GGGG	GGG	VCV001526254
7	44145255	CGC	C	VCV001301411
7	44153361	GGG	GG	VCV001254640
7	44149980	GATAG	GATAGATAG	VCV001195505
12	120988910	A		VCV001700001
12	120988883	ACAACA	ACA	VCV001693218
12	120999577	CC	C	VCV001693217
12	120994316	CC	T	VCV001691371
12	120978897	CC	A	VCV001687081
12	120978906	GGGGGAGTCCTGCGGCGG	G	VCV001677040
12	120994311	GGG	GGGG	VCV001676719
12	120994260	CC	C	VCV001676715
12	120978971	GGGG	GGG	VCV001676691
12	120978959	GGGGG	GGGGGG	VCV001676689
12	120978952	AA	A	VCV001676686
12	120978929	GAGGGGAG	GAG	VCV001676685
12	120978810	GGCCCTGCTC	TG	VCV001675053
12	120978787	AGCTGCAGACGGAGCT	AGCTGCAGACGGAGCTGCAGACGGAGCT	VCV001338407
12	120988931	CCC	CC	VCV001327607
12	120997531	GACCACCCTGCAGCCCG	GACCACCCTGCAGCCCGACCACCCTGCAGCCCG	VCV001173963
12	120997509		G	VCV001172848
12	120997495	AGAG	AG	VCV000014946
12	120993575	ACCAACCAA	ACCAA	VCV000014944
12	120994324	GGG	GG	VCV000014929
17	37733738	T		VCV001676229
17	37704922	GC		VCV001344654
17	37733554	TACCTGT	T	VCV001338597
17	37744867	C		VCV000635734
17	37744815	CC	C	VCV000635732
17	37744678	GTG	G	VCV000635728
17	37744742	A		VCV000635727
17	37744674	TGGCGTGGC	TGGC	VCV000635726
17	37744668	GGCCCTTGGC	GGC	VCV000635725
17	37744633	G		VCV000635721
17	37744605	CC	C	VCV000635720
17	37744600	AGCT	AGCTAGCT	VCV000635719
17	37744563	CCC	CC	VCV000635717
17	37744543	GAGCATCCG	G	VCV000635713
17	37739631	GGG	GG	VCV000635710
17	37739592	TGCTGCATG	TG	VCV000635705
17	37739511		GGGCTGCA	VCV000635692
17	37739513	G		VCV000635690
17	37739500	T		VCV000635687
17	37739497	GGG	GG	VCV000635686
17	37739459	CTTTCT	CT	VCV000635676
17	37739450	C		VCV000635674
17	37739436	TA	TATA	VCV000635670
17	37739436		A	VCV000635669
17	37739434	ACTTAC	AC	VCV000635668
17	37733649	CCCCC	CCCC	VCV000635658
17	37733639	GGG	GG	VCV000635656
17	37733578	CC	CCCC	VCV000635649
17	37731800	GGGGG	GGGG	VCV000635638
17	37731790	GGG	GG	VCV000635637
17	37731691	C		VCV000635623
17	37731667	TGTG	TG	VCV000635620
17	37731657	GGG	GG	VCV000635619
17	37731654	AGAGG		VCV000635618
17	37731634	GGGGGG	GGGGG	VCV000635616
17	37710663	CC	C	VCV000635610
17	37710610	TGATTG	TG	VCV000635607
17	37710571	CC	C	VCV000635605
17	37710562	GCTGTAAAACCGACTGGCTGGTCACCATGG		VCV000635603
17	37704957	G		VCV000635593
17	37704954	G		VCV000635592
17	37701156	TGTG	TG	VCV000635587
17	37701153	CTCT	CT	VCV000635586
17	37701000	T		VCV000635580
17	37733577	GG	G	VCV000586803
17	37733730	TGTT	TGTTTGTT	VCV000586802
20	44355805	A		VCV001299752
12	120988904	TGGTCGAT	T	VCV001693220
12	120978954	T		VCV001676687
12	120978837	AGAG	AG	VCV001675058
11	17428595	A		VCV001179142
2	88627220	GCAG		VCV001324323
2	88576632	CTAACAATGCCCGGGTGTTCAAGCT	CT	VCV001179141
2	88627263	GG	G	VCV001175193
6	29676050	T		VCV001323781
12	120978818	T	A	rs1480672278
12	120978860	G	A	rs137853247
12	120978866	C	G	rs1001854457
12	120978923	G	C	rs142318174
12	120978970	C	T	rs779442858
12	120978993	C	A	rs202180554
12	120978994	G	A	rs1320041799
12	120979013	C	T	rs568123980
12	120988846	C	T	rs774996577
12	120988853	C	T	rs752886203
12	120988876	C	T	rs1565883507
12	120988987	G	A	rs201095611
12	120989027	C	T	rs201934320
12	120993532	C	T	rs1060499866
12	120993579	A	G	rs139712739
12	120993675	G	A	rs747416693
12	120993696	G	C	rs1353807357
12	120994166	C	T	rs587778397
12	120994184	G	T	rs193922603
12	120994216	T	A	rs781711191
12	120994314	G	CC	rs1593058932
12	120994315	C	A	rs765829022
12	120994321	C	A	rs151256267
12	120994322	C	A	rs193922606
12	120994373	C	T	rs754306821
12	120994382	C	A	rs757574765
12	120996271	A	G	rs140491072
12	120996367	C	T	rs757068809
12	120996557	G	A	rs1315462017
12	120996568	C	A	rs754729248
12	120996569	C	A	rs371717826
12	120996598	T	G	rs115080759
12	120996659	C	A	rs376044120
12	120997564	C	T	rs764483607
12	120997588	C	A	rs193922580
12	120997662	C	A	rs921423540
12	120999270	C	G	rs924150546
12	120999278	C	A	rs944413465
12	120999279	C	A	rs577078110
12	120999288	G	A	rs483353044
12	120999303	A	C	rs753702603
12	120999310	C	A	rs745460046
12	120999330	A	G	rs1446204962
12	120999339	A	T	rs759717253
12	120999342	G	A	rs1315721381
12	120999358	G	C	rs137853246
7	44188919	T	C	rs777958777
7	44188923	C	G	rs116093166
7	44153306	C	T	rs373418736
7	44153324	A	G	rs1444739794
7	44153334	G	A	rs193922287
7	44153391	C	T	rs794727236
7	44152392	C	T	rs866182415
7	44150979	C	G	rs779091112
7	44150982	G	A	rs193922300
7	44151008	A	G	rs1554335596
7	44151045	C	T	rs762419802
7	44151069	C	G	rs759072800
7	44151075	G	C	rs1554335616
7	44149976	C	T	rs886042610
7	44149977	G	A	rs1085307455
7	44150049	A	C	rs1481197092
7	44149763	C	T	rs148311934
7	44149778	C	T	rs193922317
7	44149822	G	A	rs1441649062
7	44149834	A	G	rs193922311
7	44149844	C	T	rs1554335417
7	44147693	C	G	rs1554335109
7	44147741	C	A	rs1583596378
7	44147764	C	T	rs370375148
7	44147807	C	T	rs587780347
7	44146502	C	T	rs775116098
7	44146539	G	A	rs1583594350
7	44146571	A	G	rs1554334894
7	44145528	C	T	rs1293307672
7	44145570	G	T	rs1364766762
7	44145599	G	A	rs1583591747
7	44145608	A	C	rs193922266
7	44145720	C	A	rs864321656
7	44145194	C	G	rs1131691416
7	44145224	G	A	rs1185622190
7	44145269	C	A	rs1010302320
7	127615429	C	A	rs115887120
7	127615466	G	A	rs893330175
7	127613497	G	A	rs3824004
11	2160809	G	A	rs121908261
11	2160847	A	G	rs886037863
11	2160955	C	T	rs121908259
11	2160968	C	T	rs535989053
20	44406166	C	T	rs1030452628
20	44413727	G	A	rs764196059
20	44419795	G	A	rs781364316
8	11548067	G	A	rs55758736
8	11549092	T	A	rs766934515
8	11556694	C	T	rs368427116
13	27920440	C	A	rs758919455
13	27924312	C	A	rs773643850
13	27924513	G	A	rs368507502
13	27924519	G	A	rs137852787
13	27924543	G	A	rs367625089
2	181678410	A	G	rs757538700
2	181678686	C	G	rs553756272
11	17387008	C	T	rs755839409
11	17387122	C	T	rs1193170151
11	17387917	C	T	rs80356616
17	37744659	C	A	rs144425830
17	37733788	A	G	rs760079000
17	37710601	C	T	rs113042313
17	37710624	G	A	rs1024639436
17	37704950	T	C	rs1344461672
17	37699149	C	T	rs758130759
11	17470206	G	A	rs751209734
11	17448571	T	C	rs754026684
11	17428608	T	C	rs781409724
11	17428669	C	T	rs377405677
11	17413447	G	T	rs202189540
11	17407362	T	A	rs1431503235
11	17404524	C	A	rs193922400
11	17396939	C	T	rs1554905695
2	10047653	A	C	rs1379321773
2	10043730	A	G	rs1391231205
12	120978860	G	C	rs137853247
12	120978993	C	T	rs202180554
12	120978993	C	G	rs202180554
12	120994315	C	T	rs765829022
12	120994321	C	T	rs151256267
12	120994321	C	G	rs151256267
12	120994322	C	T	rs193922606
12	120994322	C	G	rs193922606
12	120996557	G	T	rs1315462017
12	120996568	C	T	rs754729248
12	120996568	C	G	rs754729248
12	120996569	C	G	rs371717826
12	120997588	C	T	rs193922580
12	120999278	C	T	rs944413465
12	120999288	G	C	rs483353044
12	120999303	A	T	rs753702603
12	120999310	C	T	rs745460046
7	44188923	C	T	rs116093166
7	44151069	C	T	rs759072800
7	44151075	G	T	rs1554335616
7	44149977	G	T	rs1085307455
7	44149977	G	C	rs1085307455
7	44150049	A	G	rs1481197092
7	44147741	C	T	rs1583596378
7	44145608	A	T	rs193922266
7	44145194	C	T	rs1131691416
7	44145224	G	C	rs1185622190
7	44145269	C	G	rs1010302320
7	127615429	C	T	rs115887120
7	127613497	G	T	rs3824004
20	44419795	G	T	rs781364316
8	11549092	T	G	rs766934515
13	27920440	C	T	rs758919455
13	27920440	C	G	rs758919455
2	181678686	C	T	rs553756272
17	37733788	A	T	rs760079000
11	17404524	C	T	rs193922400
2	10047653	A	G	rs1379321773
2	10043730	A	T	rs1391231205
